# Supplementary material for: Microbial diversity, functional genomics and antibiotic resistance in integrated chicken and fish farming systems of Bangladesh
Source: PLoS One. 2026 Apr 8;21(4):e0344367. doi: 10.1371/journal.pone.0344367 (PMC13061223; doi:10.1371/journal.pone.0344367)
Supplement: S1 Data — (XLSX) [file pone.0344367.s001.xlsx]

## Sheet: Ethical Metadata
													Ethical approval Date	Protocol title	ERC Chairman
													2024-08-10	Microbial Diversity, Functional Genomics and Antibiotic resistance in Integrated Fish Farming systems in Bangladesh	Prof. Dr. Md. Sherazul Islam, Dean, Faculty of Biological Sciences and Technology, Jashore University of Science & Technology, Jashore-7408; & Professor, Department of Fisheries & Marine Bioscience, Jashore University of Science & Technology (JUST), Jashore-7408, Bangladesh, Email: dms.islam@just.edu.bd

## Sheet: Euthanasia Log
A. Chicken Euthanasia Log													B. Fish Euthanasia Log
Farm	Sample ID (Gut)	Date (DD-MM-YYYY)	Time Start	Personnel (Initials)	Chamber Volume (L)	CO₂ Flow Rate (L/min)	Time to Unconsciousness (s)	Time to Death Confirmation (min)	Secondary Confirm. Method	Confirming Vet			Farm	Sample ID (Intestine)	Date (DD-MM-YYYY)	Time Start	Personnel (Initials)	Tank Volume (L)	Temp (°C)	pH	DO (mg/L)	CO₂ Flow Rate (L/min)	Time to Op. Cessation (min)	Secondary Confirm. Method	Confirming Vet
1	I-16	2024-10-09	11:00:00	S. M. Kador, Jannatul Ferdus Shila, Sinthea Afrin	40	28	48	3.5	Cardiac auscultation	Dr. Kazi Alamgir Hossain			1	I-19	2024-10-09	12:00:00	S. M. Kador, Jannatul Ferdus Shila, Sinthea Afrin	80	26.1	7.2	6.9	1.5	5.5	Pithing	Dr. Kazi Alamgir Hossain
1	I-20	2024-10-09	11:10:00	S. M. Kador, Jannatul Ferdus Shila, Sinthea Afrin	40	28	52	3.8	Cardiac auscultation	Dr. Kazi Alamgir Hossain			1	I-21	2024-10-09	12:00:00	S. M. Kador, Jannatul Ferdus Shila, Sinthea Afrin	80	25.9	7.3	6.7	1.5	4.8	Pithing	Dr. Kazi Alamgir Hossain
2	I-3	2024-10-09	11:20:00	S. M. Kador, Jannatul Ferdus Shila, Sinthea Afrin	40	28	40	3.2	Cardiac auscultation	Dr. Kazi Alamgir Hossain			2	I-1	2024-10-09	12:00:00	S. M. Kador, Jannatul Ferdus Shila, Sinthea Afrin	80	26	7.1	7	1.5	6	Pithing	Dr. Kazi Alamgir Hossain
2	I-4	2024-10-09	11:30:00	S. M. Kador, Jannatul Ferdus Shila, Sinthea Afrin	40	28	55	4	Cardiac auscultation	Dr. Kazi Alamgir Hossain			2	I-2	2024-10-09	12:00:00	S. M. Kador, Jannatul Ferdus Shila, Sinthea Afrin	80	26.2	7.2	6.8	1.5	5	Pithing	Dr. Kazi Alamgir Hossain
3	I-5	2024-10-09	11:40:00	S. M. Kador, Jannatul Ferdus Shila, Sinthea Afrin	40	28	38	3.1	Cardiac auscultation	Dr. Kazi Alamgir Hossain			3	I-8	2024-10-09	12:00:00	S. M. Kador, Jannatul Ferdus Shila, Sinthea Afrin	80	26	7.2	6.6	1.5	4.5	Pithing	Dr. Kazi Alamgir Hossain
3	I-7	2024-10-09	11:50:00	S. M. Kador, Jannatul Ferdus Shila, Sinthea Afrin	40	28	50	3.7	Cardiac auscultation	Dr. Kazi Alamgir Hossain			3	I-6	2024-10-09	12:00:00	S. M. Kador, Jannatul Ferdus Shila, Sinthea Afrin	80	25.8	7.2	6.9	1.5	5.8	Pithing	Dr. Kazi Alamgir Hossain

## Sheet: SOP
Sampling Standard Operating Procedure (SOP)				Sample Type	Sample ID	Farm	Sampling Date	Collector Initials	Composite Details / Mass	DNA Kit (Cat. No.)	Control Type
1. Sterile Technique & General Decontamination:				Feed	I-18	1	2024-10-09	Jannatul Ferdus Shila	50 g from central feeder	47014
All sampling personnel wore sterile gloves, face masks, and lab coats. Non-disposable instruments (e.g., Ekman dredge, metal scoops) were decontaminated between farms and sample types using a three-step protocol: (1) physical debris removal with a brush and distilled water, (2) immersion in 10% commercial bleach solution for 15 minutes, and (3) triple rinsing with sterile molecular-grade water fo…					I-24	2	2024-10-09	Jannatul Ferdus Shila	50 g from central feeder	47014
2. Sample-Specific Protocols, Mass/Volume, and Composite Scheme:					I-25	3	2024-10-09	Sinthea Afrin	50 g from central feeder	47014
Chicken Feed: Using an ethanol-flamed stainless steel scoop, approximately 50 g was collected aseptically from the central feeder of each farmhouse into a sterile 50 mL conical tube.				Chicken Gut	I-16	1	2024-10-09	S. M. Kador	Duodenum section & Ileum section	51604
Chicken Droppings: Fresh feces (<30 minutes post-defecation) were collected from multiple locations within the coop using disposable wooden spatulas. A composite sample of ~5 g from at least three separate droppings was transferred into an anaerobic sample bag (Oxoid).					I-20	1	2024-10-09	S. M. Kador	Duodenum section & Ileum section	51604
Pond Sediment: A composite sample was obtained from three locations (~3 meters apart) in the pond using an autoclaved Ekman dredge. From each dredge haul, the top 10 cm of sediment was subsampled with a sterile spatula. The three subsamples were homogenized in a sterile tray, and a final composite mass of ~100 g was placed in a sterile Whirl-Pak® bag.					I-3	2	2024-10-09	Jannatul Ferdus Shila	Duodenum section & Ileum section	51604
					I-4	2	2024-10-09	S. M. Kador	Duodenum section & Ileum section	51604
					I-5	3	2024-10-09	S. M. Kador	Duodenum section & Ileum section	51604
					I-7	3	2024-10-09	Sinthea Afrin	Duodenum section & Ileum section	51604
				Chicken Droppings	I-9	1	2024-10-09	S. M. Kador	~5g composite (≥3 droppings)	51604
					I-10	1	2024-10-09	S. M. Kador	~5g composite (≥3 droppings)	51604
					I-11	2	2024-10-09	Jannatul Ferdus Shila	~5g composite (≥3 droppings)	51604
					I-12	2	2024-10-09	Jannatul Ferdus Shila	~5g composite (≥3 droppings)	51604
					I-13	3	2024-10-09	Sinthea Afrin	~5g composite (≥3 droppings)	51604
					I-14	3	2024-10-09	Sinthea Afrin	~5g composite (≥3 droppings)	51604
				Pond Sediment	I-15	1	2024-10-09	S. M. Kador	~100g composite (3 locations)	47014
					I-17	1	2024-10-09	S. M. Kador	~100g composite (3 locations)	47014
					I-22	2	2024-10-09	S. M. Kador	~100g composite (3 locations)	47014
					I-23	2	2024-10-09	Jannatul Ferdus Shila	~100g composite (3 locations)	47014
					I-26	3	2024-10-09	Jannatul Ferdus Shila	~100g composite (3 locations)	47014
					I-27	3	2024-10-09	Jannatul Ferdus Shila	~100g composite (3 locations)	47014
				Fish Intestine	I-19	1	2024-10-09	Sinthea Afrin	Anterior and Posterior sections	51604
					I-21	1	2024-10-09	Sinthea Afrin	Anterior and Posterior sections	51604
					I-1	2	2024-10-09	Sinthea Afrin	Anterior and Posterior sections	51604
					I-2	2	2024-10-09	Jannatul Ferdus Shila	Anterior and Posterior sections	51604
					I-8	3	2024-10-09	Jannatul Ferdus Shila	Anterior and Posterior sections	51604
					I-6	3	2024-10-09	Jannatul Ferdus Shila	Anterior and Posterior sections	51604
				Controls	EB-3	Lab	2024-10-09	Sinthea Afrin	Kit reagents only	51604	Extraction Blank

## Sheet: Biochemical Tests
No.	Isolate_ID	Media	Colony Color/Structure	Gram staining	Catalase test	Oxidase test	Citrate test	Indole test	KIA test	Motility test	Presumptive Bacteria		Number of Isolates Found in Different Samples		Legends
1	F1CGA-1 A3	Blood Agar (BA)	Grey colonies with clear zone	G(-), rod	+	-	+	-	K/A, G	+	Bacillus cereus		Feed = 4		F= Farm
2	F1CGA-2 M2	MacConkey Agar (MAC)	Pink	G(-), rod	+	-	-	+	K/A, G	+	E. coli		Chicken Gut = 13		Fe=Feed
3	F1CGB-1 A10	MacConkey Agar (MAC)	Pink	G(-), rod	+	-	-	+	K/A, G	+	E. coli		Droppings = 19		CG= Chicken Gut
4	F1CGA-2 X40	Xylose Lysine Deoxycholate (XLD) Agar	Red colonies with black centers	G(-), rod	+	-	+	Variable	K/A, G, H2S	+	Proteus mirabilis		Fish Intestine = 9		D= Droppings
5	F1CGA- 1 T1	Xylose Lysine Deoxycholate (XLD) Agar	Green	G(-), rod	+	+	-	-	A/A	+	Vibrio parahaemolyticus		Sediments = 10		Fi= Fish Intestine
6	F1CGA-1 X1	Xylose Lysine Deoxycholate (XLD) Agar	Red colonies with black centers	G(-), rod	+	-	+	Variable	K/A, G, H2S	+	Proteus mirabilis				S= Sediments
7	F2CGA-1 Co47	Xylose Lysine Deoxycholate (XLD) Agar	Red colonies with black centers	G(-), rod	+	-	+	Variable	K/A, G, H2S	+	Proteus mirabilis
8	F2CGA-1 Co56	Xylose Lysine Deoxycholate (XLD) Agar	Red colonies with black centers	G(-), rod	+	-	+	Variable	K/A, G, H2S	+	Proteus mirabilis
9	F3CGA-1 Ce32(TC)	Xylose Lysine Deoxycholate (XLD) Agar	Red colonies with black centers	G(-), rod	+	-	+	Variable	K/A, G, H2S	+	Proteus mirabilis
10	F3CGB-1 MS33	Mannitol Salt Agar (MSA)	Yellow	G(+), cocci	+	-	-	-	K/A	-	Staphylococcus aureus
11	F3CGA-1 Ce32(MS)	Mannitol Salt Agar (MSA)	Yellow	G(+), cocci	+	-	-	-	K/A	-	Staphylococcus aureus
12	F3CGB-1 Ce5	Mannitol Salt Agar (MSA)	Yellow	G(+), cocci	+	-	-	-	K/A	-	Staphylococcus aureus
13	F3CGB-2 Co53	Xylose Lysine Deoxycholate (XLD) Agar	Green	G(-), rod	+	+	-	-	A/A	+	Vibrio parahaemolyticus
14	F2D1-1 Ce18	Xylose Lysine Deoxycholate (XLD) Agar	Red colonies with black centers	G(-), rod	+	-	+	Variable	K/A, G, H2S	+	Proteus mirabilis
15	F1D1-1 Co55	Cetrimide Agar (CA)	Fluorescent green	G(-), rod	+	+	+	-	K/A	+	Pseudomonas aeruginosa
16	F1D1-2 X35	Xylose Lysine Deoxycholate (XLD) Agar	Red colonies with black centers	G(-), rod	+	-	+	Variable	K/A, G, H2S	+	Proteus mirabilis
17	F1D1-2 A11	Salmonella Shigella Agar (SS	Green, moist colonies without black centers	G(-), rod	+	+	-	-	A/A	+	Shigella flexneri
18	F1D1-1 A57	Xylose Lysine Deoxycholate (XLD) Agar	Red colonies with black centers	G(-), rod	+	-	+	Variable	K/A, G, H2S	+	Proteus mirabilis
19	F1D1-2 A2	MacConkey Agar (MAC)	Pink	G(-), rod	+	-	-	+	K/A, G	+	E. coli
20	F1D2-1 M6(TC)	Xylose Lysine Deoxycholate (XLD) Agar	Green	G(-), rod	+	+	-	-	A/A	+	Vibrio parahaemolyticus
21	F1D1-2 MS5	Cetrimide Agar (CA)	Fluorescent green	G(-), rod	+	+	+	-	K/A	+	Pseudomonas aeruginosa
22	F1D1-2 T5	Xylose Lysine Deoxycholate (XLD) Agar	Yellow	G(-), rod	+	+	-	-	A/A	+	Vibrio cholerae
23	F3D2-2 A19	MacConkey Agar (MAC)	Pink	G(-), rod	+	-	-	+	K/A, G	+	E. coli
24	F3D2-1 A21	Cetrimide Agar (CA)	Fluorescent green	G(-), rod	+	+	+	-	K/A	+	Pseudomonas aeruginosa
25	F3D2-1 X39	Xylose Lysine Deoxycholate (XLD) Agar	Red colonies without black centers	G(-), rod	+	-	+	-	K/A	+	Citrobacter spp.
26	F3D1-2 M24	MacConkey Agar (MAC)	Pink	G(-), rod	+	-	-	+	K/A, G	+	E. coli
27	F3D2-1 M25	MacConkey Agar (MAC)	Pink	G(-), rod	+	-	-	+	K/A, G	+	E. coli
28	F3D2-2 M22(MC)	Xylose Lysine Deoxycholate (XLD) Agar	Red colonies with black centers	G(-), rod	+	-	+	Variable	K/A, G, H2S	+	Proteus mirabilis
29	F3D1-2 M24(TC)	MacConkey Agar (MAC)	Pink	G(-), rod	+	-	-	+	K/A, G	+	E. coli
30	F3D2-2 T22	Xylose Lysine Deoxycholate (XLD) Agar	Green	G(-), rod	+	+	-	-	A/A	+	Vibrio parahaemolyticus
31	F3D1-1 Ce34	Salmonella Shigella Agar (SS	Yellow	G(+), cocci	+	-	-	-	K/A	-	Mammaliicoccus spp.
32	F3D1-2 Ce35	Xylose Lysine Deoxycholate (XLD) Agar	Yellow	G(-), rod	+	+	-	-	A/A	+	Vibrio cholerae
33	F1Fe-1 A15	MacConkey Agar (MAC)	Pink	G(-), rod	+	-	-	+	K/A, G	+	E. coli
34	F2Fe-1 Ce31	Mannitol Salt Agar (MSA)	Yellow	G(+), cocci	+	-	-	-	K/A	-	Staphylococcus aureus
35	F2Fe-1 T31	Salmonella Shigella Agar (SS)	Blue-green colonies with black centers	G(-), rod	+	-	-	-	K/A, H2S	+	Salmonella spp.
36	F2Fe-1 Co25	Mannitol Salt Agar (MSA)	Yellow	G(+), cocci	+	-	-	-	K/A	-	Staphylococcus aureus
37	F1FiJ-1 C33	Cetrimide Agar (CA)	Fluorescent green	G(-), rod	+	+	+	-	K/A	+	Pseudomonas aeruginosa
38	F1FiJ-1 M3	MacConkey Agar (MAC)	Pink	G(-), rod	+	-	-	+	K/A, G	+	E. coli
39	F1FiT-2 Ms27	Mannitol Salt Agar (MSA)	Yellow	G(+), cocci	+	-	-	-	K/A	-	Staphylococcus aureus
40	F1FiT-2 A1	MacConkey Agar (MAC)	Pink	G(-), rod	+	-	-	+	K/A, G	+	E. coli
41	F2FiK-1 49	Xylose Lysine Deoxycholate (XLD) Agar	Red colonies with black centers	G(-), rod	+	-	+	Variable	K/A, G, H2S	+	Proteus mirabilis
42	F3FiS-1 X46	Xylose Lysine Deoxycholate (XLD) Agar	Red colonies with black centers	G(-), rod	+	-	+	Variable	K/A, G, H2S	+	Proteus mirabilis
43	F3FiR-1 A26	Mannitol Salt Agar (MSA)	Yellow	G(+), cocci	+	-	-	-	K/A	-	Staphylococcus aureus
44	F3FiR-2 Co51	Xylose Lysine Deoxycholate (XLD) Agar	Yellow	G(-), rod	+	+	-	-	A/A	+	Vibrio cholerae
45	F3FIR-2 Ce39	Xylose Lysine Deoxycholate (XLD) Agar	Red colonies with black centers	G(-), rod	+	-	+	Variable	K/A, G, H2S	+	Proteus mirabilis
46	F1S1-1 A9	MacConkey Agar (MAC)	Pink	G(-), rod	+	-	-	+	K/A, G	+	E. coli
47	F1S1-2 Co34	Salmonella Shigella Agar (SS	Blue-green colonies with black centers	G(-), rod	+	-	-	-	K/A, H2S	+	Salmonella spp.
48	F1S2-1 A7	MacConkey Agar (MAC)	Pink	G(-), rod	+	-	-	+	K/A, G	+	E. coli
49	F1S2-2 A6	MacConkey Agar (MAC)	Pink	G(-), rod	+	-	-	+	K/A, G	+	E. coli
50	F2S1-1 M14(TC)	Xylose Lysine Deoxycholate (XLD) Agar	Green	G(-), rod	+	+	-	-	A/A	+	Vibrio parahaemolyticus
51	F2S2-1 M20	MacConkey Agar (MAC)	Pink	G(-), rod	+	-	-	+	K/A, G	+	E. coli
52	F2S2-2 A44	Xylose Lysine Deoxycholate (XLD) Agar	Red colonies with black centers	G(-), rod	+	-	+	Variable	K/A, G, H2S	+	Proteus mirabilis
53	F3S2-1 Ce43(TC)	Xylose Lysine Deoxycholate (XLD) Agar	Red colonies with black centers	G(-), rod	+	-	+	Variable	K/A, G, H2S	+	Proteus mirabilis
54	F3S2-2 Ce43(MS)	Mannitol Salt Agar (MSA)	Yellow	G(+), cocci	+	-	-	-	K/A	-	Staphylococcus aureus
55	F3S2-2 A38	Salmonella Shigella (SS) Agar	Blue-green colonies with black centers	G(-), rod	+	-	-	-	K/A, H2S	+	Salmonella spp.

## Sheet: AST
No.	Isolate Name	Presumptive Bacteria	Sample type	Polymyxins [Colistin sulfate (COL, 10 μg)]	Carbapenems [Imipenem (IPM, 10 μg)]	Penicillins [Amoxicillin (AMX, 20 μg)]	Cephalosporins [Cefexime (CFM, 30 μg)]	Tetracyclines [Tetracycline (TET, 30 μg)]	Fluoroquinolones [Levofloxacin (LEV, 5 μg)]	Macrolides [Azithromycin (AZM, 15 μg)]	Aminoglycosides [Amikacin (AMK, 30 μg)]	Chloramphenicols [Chloramphenicol (CPC, 30 μg)]
1	F1CGA-1 A3	Bacillus cereus	Chicken gut	9/R	24/S	10/R	13/R	0/R	0/R	12/R	0/R	0/R
2	F1CGA-2 M2	E. coli	Chicken gut	8/R	22/S	15/S	21/S	8/R	11/R	15/S	20/S	11/R
3	F1CGB-1 A10	E. coli	Chicken gut	4/R	25/S	13/R	9/R	0/R	0/R	19/S	18/S	0/R
4	F1CGA-2 X40	Proteus mirabilis	Chicken gut	6/R	25/S	0/R	20/S	11/R	18/I	10/R	15/I	14/I
5	F1CGA- 1 T1	Vibrio parahaemolyticus	Chicken gut	0/S	25/S	12/R	17/I	10/R	15/R	11/R	20/S	15/I
6	F1CGA-1 X1	Proteus mirabilis	Chicken gut	0/S	22/I	11/R	25/S	0/R	13/R	15/S	22/S	19/S
7	F2CGA-1 Co47	Proteus mirabilis	Chicken gut	0/ S	31/S	13/R	12/R	8/R	11/ R	9/R	22/S	25/S
8	F2CGA-1 Co56	Proteus mirabilis	Chicken gut	9/R	20/I	15/I	15/R	9/R	15/R	16/S	15/I	18/S
9	F3CGA-1 Ce32(TC)	Proteus mirabilis	Chicken gut	8/R	30/S	10/R	12/R	7/R	12/R	10/R	22/S	27/S
10	F3CGB-1 MS33	Staphylococcus aureus	Chicken gut	9/R	20/I	0/R	14/R	0/R	12/R	15/S	16/I	26/S
11	F3CGA-1 Ce32(MS)	Staphylococcus aureus	Chicken gut	6/R	32/S	3/R	13/R	0/R	10/R	9/R	18/S	23/S
12	F3CGB-1 Ce5	Staphylococcus aureus	Chicken gut	9/R	24/S	5/R	9/R	9/R	0/R	15/S	19/S	0/R
13	F3CGB-2 Co53	Vibrio parahaemolyticus	Chicken gut	0/S	25/S	12/R	17/I	10/R	15/R	11/R	20/S	15/I
14	F2D1-1 Ce18	Proteus mirabilis	Droppings	10/R	25/S	8/R	20/S	10/R	18/I	10/R	15/I	14/I
15	F1D1-1 Co55	Pseudomonas aeruginosa	Droppings	10/R	20/S	11/R	14/R	5/R	22/S	12/R	20/S	0/R
16	F1D1-2 X35	Proteus mirabilis	Droppings	0/S	31/S	13/R	12/R	8/R	11/ R	9/R	22/S	25/S
17	F1D1-2 A11	Shigella flexneri	Droppings	11/R	26/S	18/R	26/S	0/R	13/R	10/R	20/S	0/R
18	F1D1-1 A57	Proteus mirabilis	Droppings	9/R	23/S	15/S	17/I	9/R	13/R	10/R	19/S	22/S
19	F1D1-2 A2	E. coli	Droppings	0/S	26/S	15/I	23/S	0/R	10/R	11/R	17/S	0/R
20	F1D2-1 M6(TC)	Vibrio parahaemolyticus	Droppings	0/S	27/S	10/R	12/R	7/R	8/R	11/R	23/S	8/R
21	F1D1-2 MS5	Pseudomonas aeruginosa	Droppings	9/R	14/R	20/S	18/I	10/R	24/ S	20/ S	19/S	10/R
22	F1D1-2 T5	Vibrio cholerae	Droppings	11/ R	21/S	0/R	10/R	0/R	0/R	18/ S	19/S	9/R
23	F3D2-2 A19	E. coli	Droppings	9/R	21/S	8/R	20/S	0/R	0/R	6/R	20/S	0/R
24	F3D2-1 A21	Pseudomonas aeruginosa	Droppings	10/R	20/S	11/R	14/R	5/R	22/S	12/R	20/S	0/R
25	F3D2-1 X39	Citrobacter spp.	Droppings	11/R	26/S	18/R	26/S	0/R	13/R	10/R	20/S	0/R
26	F3D1-2 M24	E. coli	Droppings	0/S	27/S	0/R	18/I	0/R	15/R	0/R	19/S	9/R
27	F3D2-1 M25	E. coli	Droppings	8/R	31/S	14/I	0/R	0/R	20/S	8/R	20/S	22/S
28	F3D2-2 M22(MC)	Proteus mirabilis	Droppings	0/S	25/S	22/S	18/S	0/R	0/R	0/R	19/S	9/R
29	F3D1-2 M24(TC)	E. coli	Droppings	9/R	23/S	13/R	22/S	9/R	20/I	15/S	16/I	19/S
30	F3D2-2 T22	Vibrio parahaemolyticus	Droppings	0/S	25/S	12/R	17/I	10/R	15/R	11/R	20/S	15/I
31	F3D1-1 Ce34	Mammaliicoccus spp.	Droppings	8/R	32/S	9/R	10/R	0/R	15/R	19/S	16/I	24/S
32	F3D1-2 Ce35	Vibrio cholerae	Droppings	11/R	31/S	10/R	12/R	8/R	0/R	10/R	24/S	27/S
33	F1Fe-1 A15	E. coli	Feed	8/R	22/S	15/S	21/S	8/R	11/R	15/S	20/S	11/R
34	F2Fe-1 Ce31	Staphylococcus aureus	Feed	0/R	31/S	8/R	8/R	0/R	24/S	0/R	18/S	21/S
35	F2Fe-1 T31	Salmonella spp.	Feed	11/R	31/S	15/I	13/R	8/R	0/R	8/R	26/S	9/R
36	F2Fe-1 Co25	Staphylococcus aureus	Feed	4/R	23/S	11/R	0/R	6/R	15/R	15/S	13/R	14/I
37	F1FiJ-1 C33	Pseudomonas aeruginosa	Fish intestine	9/R	14/R	20/S	18/I	10/R	24/ S	20/ S	19/S	10/R
38	F1FiJ-1 M3	E. coli	Fish intestine	3/R	21/I	0/R	13/R	0/R	10/ R	0/R	19/S	18/S
39	F1FiT-2 Ms27	Staphylococcus aureus	Fish intestine	10/R	12/R	15/R	0/R	8/R	14/ S	17/S	20/R	11 /S
40	F1FiT-2 A1	E. coli	Fish intestine	0 / S	24/S	22/S	21/S	0/R	0/R	19/ S	0/R	0/R
41	F2FiK-1 49	Proteus mirabilis	Fish intestine	0 / S	18/R	0/R	13/R	0/R	17/ S	9/R	19/S	9/R
42	F3FiS-1 X46	Proteus mirabilis	Fish intestine	0 / S	0/R	0/R	14/R	0/R	0/R	15/ S	20/S	10/S
43	F3FiR-1 A26	Staphylococcus aureus	Fish intestine	11/ R	31/S	14/I	0/R	0/R	0/R	24/ S	25/S	24/S
44	F3FiR-2 Co51	Vibrio cholerae	Fish intestine	11/ R	21/S	0/R	10/R	0/R	0/R	18/ S	19/S	9/R
45	F3FIR-2 Ce39	Proteus mirabilis	Fish intestine	10/ R	31/S	12/R	14/R	8/R	0/R	0/R	24/S	26/S
46	F1S1-1 A9	E. coli	Sediment	6/R	23/S	13/R	10/R	0/R	22/ R	22/ S	0/R	0/R
47	F1S1-2 Co34	Salmonella spp.	Sediment	0/S	24/S	0/R	29/S	0/R	0/R	0/R	18/S	13/S
48	F1S2-1 A7	E. coli	Sediment	0 / S	25/S	14/I	20/S	0/R	0/R	17/ S	0/R	0/R
49	F1S2-2 A6	E. coli	Sediment	0 / S	23/S	0/R	20/S	0/R	0/R	16/	0/R	20/S
50	F2S1-1 M14(TC)	Vibrio parahaemolyticus	Sediment	4/R	25/S	25/S	0/R	0/R	15/ S	19/ S	19/S	10/R
51	F2S2-1 M20	E. coli	Sediment	0 / S	23/S	0/R	0/R	0/R	19/ S	12/ S	20/S	10/R
52	F2S2-2 A44	Proteus mirabilis	Sediment	8/R	21/S	15/R	8/R	9/R	8/R	16/ S	22/S	0/R
53	F3S2-1 Ce43(TC)	Proteus mirabilis	Sediment	0 / S	31/S	13/R	12/R	8/R	11/ R	9/R	22/S	25/S
54	F3S2-2 Ce43(MS)	Staphylococcus aureus	Sediment	8/R	32/S	11/R	15/R	9/R	12/ R	11/ R	25/S	27/S
55	F3S2-2 A38	Salmonella spp.	Sediment	5 /R	20/S	19/S	30/S	0/R	0/R	14/ S	22/S	0/R

## Sheet: Control Strain ATCC
Gram Negative Bacteria ( E.coli ATCC 25922)					Gram Positive Bacteria ( Staphylococcus aureus ATCC 25923)
Antimicrobial Agent	Zone Diameter ( millimeter)	Interpretation			Antimicrobial Agent	Zone Diameter ( millimeter)	Interpretation
Chloramphenicol ©	22	Sensitive			Chloramphenicol ©	25	Sensitive
Imipenem(IMP)	30	Sensitive			Imipenem(IMP)	38	Sensitive
Tetracycline( TET)	25	Sensitive			Tetracycline( TET)	27	Sensitive
Azithromycin(AZM)	16	Sensitive			Azithromycin(AZM)	22	Sensitive
Amoxicillin(AMX)	20	Sensitive			Amoxicillin(AMX)	29	Sensitive
Colistin(COL)	15	Sensitive			Colistin(COL)	9	Resistant
Levofloxacin(LEV)	34	Sensitive			Levofloxacin(LEV)	23	Sensitive
Amikacin(AMK)	20	Sensitive			Amikacin(AMK)	23	Sensitive
Cefixime(CFM)	24	Sensitive			Cefixime(CFM)	0	Resistant

## Sheet: Antibiotics QC
Antibiotic	Disk Dose (µg)	Manufacturer	Ref. Code	Lot Number	CLSI Breakpoint (S/I/R)	QC Strain(s)	Expected QC Zone Diameter (mm)	QC Run Frequency	Notes on Testing
Amoxicillin	10	Oxoid	CT0161B	OX-6116012	≥17 / 14–16 / ≤13	E. coli ATCC 25922; S. aureus ATCC 25923	18–24 (E. coli); ~29 (S. aureus)	Weekly	Standard disk diffusion on MHA, 16–18 h incubation at 37°C for 24h
Cefixime	5	Oxoid	CT0653B	OX-6227141	≥19 / 16–18 / ≤15	E. coli ATCC 25922	(E. coli) 23–30	Weekly	Standard disk diffusion on MHA.
Imipenem	10	Oxoid	CT0455B	OX-3545379	≥23 / 20–22 / ≤19	E. coli ATCC 25922; S. aureus ATCC 25923	26–32 (E. coli); ~38 (S. aureus)	Weekly	Standard disk diffusion on MHA.
Tetracycline	30	Oxoid	CT0054B	OX-6230105	≥15 / 12–14 / ≤11	E. coli ATCC 25922; S. aureus ATCC 25923	18–25 (E. coli); ~27 (S. aureus)	Weekly	Standard disk diffusion on MHA.
Azithromycin	15	Oxoid	CT0906B	OX-6199973	≥13 / 11–12 / ≤10	E. coli 25922; S. aureus 25923	23–29 (E. coli); ~22 (S. aureus)	Weekly	Standard disk diffusion on MHA.
Amikacin	30	Oxoid	CT0107B	OX-6196667	≥17 / 15–16 / ≤14	E. coli ATCC 25922; S. aureus ATCC 25923	19–26 (E. coli); ~23 (S. aureus)	Weekly	Standard disk diffusion on MHA.
Chloramphenicol	30	Oxoid	CT0013B	OX-6248346	≥18 / 13–17 / ≤12	E. coli ATCC 25922; S. aureus ATCC 25923	21–27 (E. coli); ~25 (S. aureus)	Weekly	Standard disk diffusion on MHA.
Levofloxacin	5	Oxoid	CT1587B	OX-6243665	≥17 / 14–16 / ≤13	E. coli ATCC 25922; S. aureus ATCC 25923	29–37 (E. coli); ~23 (S. aureus)	Weekly	Standard disk diffusion on MHA.
Colistin	at 3µg/ml concentration	Oxoid	CT0017B	OX-6115986	MIC ≤2 µg/mL (S) or MIC ≥4 µg/mL	E. coli ATCC 25922	Growth at ≥ 3 µg/mL	Each run	Agar dilution method on MHA

## Sheet: AST Result
No.	Isolates	Presumptive Bacteria	Sample type	Polymyxins [Colistin sulfate (COL, 10 μg)]	Carbapenems [Imipenem (IPM, 10 μg)]	Penicillins [Amoxicillin (AMX, 20 μg)]	Cephalosporins [Cefexime (CFM, 30 μg)]	Tetracyclines [Tetracycline (TET, 30 μg)]	Fluoroquinolones [Levofloxacin (LEV, 5 μg)]	Macrolides [Azithromycin (AZM, 15 μg)]	Aminoglycosides [Amikacin (AMK, 30 μg)]	Chloramphenicols [Chloramphenicol (CPC, 30 μg)]			Legends
1	F1CGA-1 A3	Bacillus cereus	Chicken gut	2	0	2	2	2	2	2	2	2			Susceptible = 0
2	F1CGA-2 M2	E. coli	Chicken gut	2	0	0	0	2	2	0	0	2			Intermediate = 1
3	F1CGB-1 A10	E. coli	Chicken gut	2	0	2	2	2	2	0	0	2			Resitance = 2
4	F1CGA-2 X40	Proteus mirabilis	Chicken gut	2	0	2	0	2	1	2	1	1
5	F1CGA- 1 T1	Vibrio parahaemolyticus	Chicken gut	0	0	2	1	2	2	2	0	1
6	F1CGA-1 X1	Proteus mirabilis	Chicken gut	0	1	2	0	2	2	0	0	0
7	F2CGA-1 Co47	Proteus mirabilis	Chicken gut	0	0	2	2	2	2	2	0	0
8	F2CGA-1 Co56	Proteus mirabilis	Chicken gut	2	1	1	2	2	2	0	1	0
9	F3CGA-1 Ce32(TC)	Proteus mirabilis	Chicken gut	2	0	2	2	2	2	2	0	0
10	F3CGB-1 MS33	Staphylococcus aureus	Chicken gut	2	1	2	2	2	2	0	1	0
11	F3CGA-1 Ce32(MS)	Staphylococcus aureus	Chicken gut	2	0	2	2	2	2	2	0	0
12	F3CGB-1 Ce5	Staphylococcus aureus	Chicken gut	2	0	2	2	2	2	0	0	2
13	F3CGB-2 Co53	Vibrio parahaemolyticus	Chicken gut	0	0	2	1	2	2	2	0	1
14	F2D1-1 Ce18	Proteus mirabilis	Droppings	2	0	2	0	2	1	2	1	1
15	F1D1-1 Co55	Pseudomonas aeruginosa	Droppings	2	0	2	2	2	0	2	0	2
16	F1D1-2 X35	Proteus mirabilis	Droppings	0	0	2	2	2	2	2	0	0
17	F1D1-2 A11	Shigella flexneri	Droppings	2	0	2	0	2	2	2	0	2
18	F1D1-1 A57	Proteus mirabilis	Droppings	2	0	0	1	2	2	2	0	0
19	F1D1-2 A2	E. coli	Droppings	0	0	1	0	2	2	2	0	2
20	F1D2-1 M6(TC)	Vibrio parahaemolyticus	Droppings	0	0	2	2	2	2	2	0	2
21	F1D1-2 MS5	Pseudomonas aeruginosa	Droppings	2	0	0	1	2	0	0	0	2
22	F1D1-2 T5	Vibrio cholerae	Droppings	2	0	2	2	2	2	0	0	2
23	F3D2-2 A19	E. coli	Droppings	2	0	2	0	2	2	2	0	2
24	F3D2-1 A21	Pseudomonas aeruginosa	Droppings	2	0	2	2	2	0	2	0	2
25	F3D2-1 X39	Citrobacter spp.	Droppings	2	0	2	0	2	2	2	0	2
26	F3D1-2 M24	E. coli	Droppings	0	0	2	1	2	2	2	0	2
27	F3D2-1 M25	E. coli	Droppings	2	0	1	2	2	0	2	0	0
28	F3D2-2 M22(MC)	Proteus mirabilis	Droppings	0	0	0	0	2	2	2	0	2
29	F3D1-2 M24(TC)	E. coli	Droppings	2	0	2	0	2	1	0	1	0
30	F3D2-2 T22	Vibrio parahaemolyticus	Droppings	0	0	2	1	2	2	2	0	1
31	F3D1-1 Ce34	Mammaliicoccus spp.	Droppings	2	0	2	2	2	2	0	1	0
32	F3D1-2 Ce35	Vibrio cholerae	Droppings	2	0	2	2	2	2	2	0	0
33	F1Fe-1 A15	E. coli	Feed	2	0	0	0	2	2	0	0	2
34	F2Fe-1 Ce31	Staphylococcus aureus	Feed	2	0	2	2	2	0	2	0	0
35	F2Fe-1 T31	Salmonella spp.	Feed	2	0	1	2	2	2	2	0	2
36	F2Fe-1 Co25	Staphylococcus aureus	Feed	2	0	2	2	2	2	0	2	1
37	F1FiJ-1 C33	Pseudomonas aeruginosa	Fish intestine	2	2	0	1	2	0	0	0	2
38	F1FiJ-1 M3	E. coli	Fish intestine	2	1	2	2	2	2	2	0	0
39	F1FiT-2 Ms27	Staphylococcus aureus	Fish intestine	2	2	2	2	2	0	0	2	0
40	F1FiT-2 A1	E. coli	Fish intestine	0	0	0	0	2	2	0	2	2
41	F2FiK-1 49	Proteus mirabilis	Fish intestine	0	2	2	2	2	0	2	0	2
42	F3FiS-1 X46	Proteus mirabilis	Fish intestine	0	2	2	2	2	2	0	0	0
43	F3FiR-1 A26	Staphylococcus aureus	Fish intestine	2	0	1	2	2	2	0	0	0
44	F3FiR-2 Co51	Vibrio cholerae	Fish intestine	2	0	2	2	2	2	0	0	2
45	F3FIR-2 Ce39	Proteus mirabilis	Fish intestine	2	0	2	2	2	2	2	0	0
46	F1S1-1 A9	E. coli	Sediment	2	0	2	2	2	2	0	2	2
47	F1S1-2 Co34	Salmonella spp.	Sediment	0	0	2	0	2	2	2	0	0
48	F1S2-1 A7	E. coli	Sediment	0	0	1	0	2	2	0	2	2
49	F1S2-2 A6	E. coli	Sediment	0	0	2	0	2	2	0	2	0
50	F2S1-1 M14(TC)	Vibrio parahaemolyticus	Sediment	2	0	0	2	2	0	0	0	2
51	F2S2-1 M20	E. coli	Sediment	0	0	2	2	2	0	0	0	2
52	F2S2-2 A44	Proteus mirabilis	Sediment	2	0	2	2	2	2	0	0	2
53	F3S2-1 Ce43(TC)	Proteus mirabilis	Sediment	0	0	2	2	2	2	2	0	0
54	F3S2-2 Ce43(MS)	Staphylococcus aureus	Sediment	2	0	2	2	2	2	2	0	0
55	F3S2-2 A38	Salmonella spp.	Sediment	2	0	0	0	2	2	0	0	2

## Sheet: AST %
Sample type	%R	%I	%S		Antibiotics	%R	%I	%S		Presumptive Bacteria	%R	%I	%S
Droppings	33.94	40.62	34.39		Tetracyclines	20.07	0	0		E. coli	23.72	21.87	28.57
Chicken gut	23.72	40.62	20.63		Fluoroquinolones	15.33	9.37	5.29		Proteus mirabilis	24.45	34.38	25.4
Sediment	17.52	3.13	21.69		Penicillins	14.6	18.75	4.76		Staphylococcus aureus	16.06	12.51	12.7
Fish intestine	17.16	9.38	16.41		Polymyxins	13.5	0	9.52		Vibrio parahaemolyticus	8.03	18.75	8.99
Feed	7.66	6.25	6.88		Macrolides	10.95	0	13.23		Pseudomonas aeruginosa	6.93	6.25	7.94
					Chloramphenicols	9.85	18.75	11.64		Vibrio cholerae	6.57	0	4.77
					Cephalosporins	11.68	21.88	8.47		Salmonella spp.	5.11	3.12	6.34
					Aminoglycosides	2.56	18.75	22.22		Bacillus cereus	2.92	0	0.52
					Carbapenems	1.46	12.5	24.87		Citrobacter spp.	2.19	0	1.59
										Shigella flexneri	2.2	0	1.59
										Mammaliicoccus spp.	1.82	3.12	1.59

## Sheet: Media
Media Name	Brand Name	Purpose/Description
Blood Agar (BA)	HiMedia Laboratories	Enriched medium for cultivating a wide range of bacteria, especially those requiring growth factors found in blood.
MacConkey Agar (MAC)	Oxoid	Selective and differential medium for Gram-negative bacteria, particularly enteric bacteria.
Xylose Lysine Deoxycholate (XLD) Agar	Merck	Selective medium for isolation and differentiation of Salmonella and Shigella spp.
Mannitol Salt Agar (MSA)	Becton Dickinson	Selective medium for Staphylococcus spp., including S. aureus, based on salt tolerance and mannitol fermentation.
Cetrimide Agar (CA)	Liofilchem	Selective medium for isolation of Pseudomonas aeruginosa.
Salmonella Shigella (SS) Agar	HiMedia Laboratories	Selective and differential medium for isolation of Salmonella and Shigella spp. from mixed microbial populations.
