# Supplementary material for: Microbial diversity, functional genomics and antibiotic resistance in integrated chicken and fish farming systems of Bangladesh
Source: PLoS One. 2026 Apr 8;21(4):e0344367. doi: 10.1371/journal.pone.0344367 (PMC13061223; doi:10.1371/journal.pone.0344367)
Supplement: S2 Data — (XLSX) [file pone.0344367.s002.xlsx]

## Sheet: Total Taxonomy Data
Taxonomy Information																																				Metadata						Alpha Diversity Measure
Kingdom	Phylum	Class	Order	Family	Genus	Species	I1	I10	I11	I13	I14	I18	I19	I21	I24	I26	I8	I9	I16	I2	I25	I5	I12	I20	I22	I23	I3	I4	I6	I7	I27	I17	I15			Sample	Type	Farm_Name	Place				Observed	Chao1	Shannon	InvSimpson
Bacteria	Firmicutes	Bacilli	Lactobacillales	Leuconostocaceae	Weissella		123760	68620	52657	151824	107038	31774	128054	56173	1379	8540	12	103803	0	1	16	1	0	0	3	0	1	4	1	1	0	2	0			I1	Fish_Intestine	Farm-2	Laujani, Jhikargacha			I1	1249	1249	3.28351	9.88557
Bacteria	Cyanobacteria	Chloroplast	Streptophyta				140612	66328	75320	161065	105772	301875	140631	51702	241757	4392	621	140221	3590	691	259177	2501	9	2584	31	12	11	0	2	217	37	5	17			I10	Droppings	Farm-1	Solua bazar, Jashore			I10	1055	1055	4.63908	33.6071
Bacteria	Firmicutes	Bacilli	Lactobacillales	Lactobacillaceae	Lactobacillus	helveticus	3196	20299	67114	24027	3093	77	4806	8342	1405	5947	21	1928	3302	1413	2	553279	2606	41467	999	84	691	211923	136	6671	5	0	0			I11	Droppings	Farm-2	Laujani, Jhikargacha			I11	833	833	3.68126	19.6004
Bacteria	Proteobacteria	Alphaproteobacteria	Rickettsiales	mitochondria			13745	3869	2215	10099	12728	146972	13510	2531	194015	84	226	10981	10787	0	192171	321	1	13	0	1	0	0	0	0	0	1	1			I13	Droppings	Farm-3	Khajura, Jashore			I13	614	614	2.57422	6.22439
Bacteria	Proteobacteria	Epsilonproteobacteria	Campylobacterales	Helicobacteraceae	Helicobacter		3	84	112	1	0	1	1	1	3	0	0	5	1319	0	0	116	23	0	11	2	321879	30320	0	5	1	0	0			I14	Droppings	Farm-3	Khajura, Jashore			I14	723	723	3.29566	11.9805
Bacteria	Firmicutes	Bacilli	Lactobacillales	Leuconostocaceae	Weissella	ghanensis	53614	25401	5518	24683	39134	0	46928	37440	0	92	0	96028	0	0	0	0	0	1	0	1	0	0	0	0	2	1	0			I18	Feed	Farm-1	Solua bazar, Jashore			I18	762	762	2.24186	3.53776
Bacteria	Firmicutes	Bacilli	Lactobacillales	Lactobacillaceae	Lactobacillus		4179	20245	43433	11981	2665	141	4892	6254	532	2415	46	8211	10759	1480	4	62966	2282	23257	1418	134	754	136067	2	3796	22	12	2			I19	Fish_Intestine	Farm-1	Solua bazar, Jashore			I19	1130	1130	3.2713	9.59919
Bacteria	Firmicutes	Bacilli	Lactobacillales	Lactobacillaceae	Lactobacillus	vaginalis	7549	22226	18843	61709	6057	14	10505	19098	354	11289	16	3644	1060	772	69	6240	44	4846	532	43	0	123767	0	1277	6	9	7			I21	Fish_Intestine	Farm-1	Solua bazar, Jashore			I21	1149	1149	4.73957	28.598
Bacteria	Firmicutes	Clostridia	Clostridiales				234	5222	7624	61	64	130	247	1126	890	800	357	255	128087	14296	0	349	3072	53724	3779	3311	8878	716	1	19925	2241	672	584			I24	Feed	Farm-2	Laujani, Jhikargacha			I24	839	839	2.14768	3.35088
Bacteria	Firmicutes	Bacilli	Lactobacillales	Streptococcaceae	Lactococcus		20255	3539	2999	28136	23705	307	12300	4263	196	144	36	15126	0	175	33	1193	0	0	6	0	682	0	0	0	7	0	0			I26	Sediment	Farm-3	Khajura, Jashore			I26	1291	1291	5.33056	73.2389
Bacteria	Verrucomicrobia	Spartobacteria	Chthoniobacterales	Chthoniobacteraceae	Candidatus	Xiphinematobacter	645	5050	118	118	160	0	520	5623	36	11447	246698	576	0	7258	0	0	0	0	1606	2185	2899	0	130201	0	3882	1473	2022			I8	Fish_Intestine	Farm-3	Khajura, Jashore			I8	283	283	2.21854	5.24362
Bacteria	Firmicutes	Clostridia	Clostridiales	Clostridiaceae	Clostridium		55	258	1054	0	57	66	46	318	36	508	472	45	0	84803	0	117	44	1	2352	957	9358	919	5400	1	697	350	530			I9	Droppings	Farm-1	Solua bazar, Jashore			I9	1009	1009	3.05081	8.25449
Bacteria	Firmicutes	Clostridia	Clostridiales	Peptostreptococcaceae			15	117	547	21	0	23	23	189	63	159	311	23	1034	87522	0	10	65	543	978	136	3525	14	136	279	452	126	134			I16	Chicken_gut	Farm-1	Solua bazar, Jashore			I16	157	157	3.09462	11.5837
Bacteria	Bacteroidetes	Bacteroidia	Bacteroidales	Bacteroidaceae	Bacteroides	fragilis	0	0	0	0	5	5	0	0	0	0	0	1	0	1	0	51	2	0	0	0	0	0	0	158865	0	0	0			I2	Fish_Intestine	Farm-2	Laujani, Jhikargacha			I2	246	246	2.97183	11.9572
Bacteria	Bacteroidetes	Bacteroidia	Bacteroidales	Bacteroidaceae	Bacteroides		711	1905	1941	856	293	12	1071	1298	1805	769	0	393	53	105434	0	0	79598	5770	2074	198	850	3608	0	42249	314	839	135			I25	Feed	Farm-3	Khajura, Jashore			I25	325	325	0.858105	2.04053
Bacteria	Firmicutes	Bacilli	Lactobacillales	Lactobacillaceae	Lactobacillus	salivarius	263	11385	70299	295	117	39	383	952	785	1309	0	214	0	917	10	1040	829	7318	844	78	0	5168	0	1022	5	12	1			I5	Chicken_gut	Farm-3	Khajura, Jashore			I5	106	106	0.71153	1.379
Bacteria	Cyanobacteria	Synechococcophycideae	Synechococcales	Synechococcaceae	Synechococcus		678	7280	86	149	188	0	526	10072	0	18146	26719	819	0	62	0	0	0	0	19663	8024	0	0	50897	3	25342	7581	10182			I12	Droppings	Farm-2	Laujani, Jhikargacha			I12	279	279	3.11499	13.5362
Bacteria	Firmicutes	Clostridia	Clostridiales	Peptostreptococcaceae	Clostridium	ruminantium	23	70	1960	0	7	31	21	481	3	164	1713	11	77	88596	0	1	132	54	810	387	6	0	4	14	546	273	671			I20	Chicken_gut	Farm-1	Solua bazar, Jashore			I20	185	185	3.39503	16.885
Bacteria	Actinobacteria	Actinobacteria	Actinomycetales	Dermabacteraceae	Brachybacterium		7752	15853	15294	10362	21061	169	10684	3050	232	858	0	1226	1	0	19	0	0	14	13	2	943	345	0	92	12	5	2			I22	Sediment	Farm-2	Laujani, Jhikargacha			I22	1758	1758	5.10752	57.7072
Bacteria	Firmicutes	Bacilli	Lactobacillales	Leuconostocaceae	Leuconostoc		25146	9678	1502	3149	27551	230	21002	9382	9	14	0	23033	0	73	7	0	0	0	0	0	1	0	0	0	8	0	0			I23	Sediment	Farm-2	Laujani, Jhikargacha			I23	1638	1638	5.24186	65.2061
Bacteria	Planctomycetes	Planctomycetia	Gemmatales	Isosphaeraceae			482	2965	326	280	449	343	433	5776	113	5116	28125	475	0	116	2	0	0	0	3655	5975	0	0	43986	0	8681	3833	5534			I3	Chicken_gut	Farm-2	Laujani, Jhikargacha			I3	148	148	1.45919	1.77848
Bacteria	Firmicutes	Clostridia	Clostridiales	Peptostreptococcaceae	Clostridium		30	242	6	9	0	2	21	570	0	627	66118	24	0	225	0	0	0	0	605	559	0	0	11360	0	684	367	868			I4	Chicken_gut	Farm-2	Laujani, Jhikargacha			I4	135	135	2.05023	4.48663
Bacteria	Actinobacteria	Actinobacteria	Actinomycetales				182	1754	41	77	124	157	143	3034	161	3831	68462	202	1	282	2	0	0	0	1372	664	177	3	88880	0	2198	555	920			I6	Fish_Intestine	Farm-3	Khajura, Jashore			I6	175	175	2.86335	9.86217
Bacteria	Cyanobacteria	Chloroplast	Stramenopiles				658	6853	472	112	180	0	496	15890	2	13314	41	747	1	0	0	0	0	7	47917	12251	0	0	7	0	28933	2451	3319			I7	Chicken_gut	Farm-3	Khajura, Jashore			I7	162	162	3.05826	11.6621
Bacteria	Actinobacteria	Actinobacteria	Actinomycetales	Corynebacteriaceae	Corynebacterium	stationis	1492	66817	4034	3677	1888	53	2209	1200	414	313	0	772	320	0	23	235	0	5242	5	0	0	3	0	742	10	47	11			I27	Sediment	Farm-3	Khajura, Jashore			I27	1905	1905	5.1839	52.8371
Bacteria	Verrucomicrobia	Verrucomicrobiae	Verrucomicrobiales	Verrucomicrobiaceae	Akkermansia	muciniphila	89	666	109	3	109	0	70	0	0	0	0	43	2181	46188	0	0	0	11340	1191	2	13128	2298	0	1	0	1	0			I17	Sediment	Farm-1	Solua bazar, Jashore			I17	1308	1308	4.91242	46.209
Bacteria	Planctomycetes	Planctomycetia	Planctomycetales	Planctomycetaceae	Planctomyces		476	4021	951	42	91	378	339	4933	140	5646	3204	298	4	58	121	0	3	0	12276	18280	0	0	42000	0	22226	2293	4083			I15	Sediment	Farm-1	Solua bazar, Jashore			I15	1409	1409	4.90944	43.2277
Bacteria	Bacteroidetes	Sphingobacteriia	Sphingobacteriales	Sphingobacteriaceae			6920	13691	14216	14137	18922	132	10520	2843	62	1505	0	1431	0	56	20	0	3	0	6	11	0	0	0	0	27	1	3
Bacteria	Proteobacteria	Gammaproteobacteria	Methylococcales	Methylococcaceae	Methylocaldum		43	412	1	14	0	0	21	707	0	1307	49947	50	0	1	0	0	0	0	307	229	9	0	21347	0	1564	413	519
Bacteria	Proteobacteria	Gammaproteobacteria	Enterobacteriales	Enterobacteriaceae	Enterobacter		17184	6503	4502	3763	16214	923	15129	4852	338	455	118	12313	0	563	141	835	0	0	7	2	868	6	0	1	14	0	6
Bacteria	Firmicutes	Clostridia	Clostridiales	Veillonellaceae	Phascolarctobacterium		428	1457	1223	396	277	0	645	1003	848	268	0	246	19833	716	2	0	79121	3341	263	13	91	4503	0	6373	14	0	0
Bacteria	Proteobacteria	Gammaproteobacteria	Pseudomonadales	Moraxellaceae	Acinetobacter	rhizosphaerae	14808	3577	521	372	14625	2	12693	2904	2	4	0	10456	254	22	1	0	1	0	0	0	67	0	0	0	10	0	0
Bacteria	Firmicutes	Clostridia	Clostridiales	Clostridiaceae			80	543	13	2	30	121	67	1889	9	2416	4128	98	90	29781	0	11	15	0	1575	1837	5742	4	7845	52	4575	2914	5449
Bacteria	Proteobacteria	Gammaproteobacteria	Enterobacteriales	Enterobacteriaceae			35671	12446	8983	11719	32522	2413	33501	9059	858	828	272	24225	65	1441	1534	5711	10	53	25	7	2378	353	1240	43	48	2	15
Bacteria	Firmicutes	Clostridia	Clostridiales	Ruminococcaceae	Faecalibacterium		0	0	0	7	0	0	1	0	3	0	0	0	3	1	0	246	28	2	0	0	0	1	0	57522	0	0	0
Bacteria	Bacteroidetes	Bacteroidia	Bacteroidales	Paraprevotellaceae			26	269	61	82	2	0	35	10	235	39	0	2	0	100	0	0	38762	0	11	1	17	0	0	0	1	0	0
Bacteria	Bacteroidetes	Sphingobacteriia	Sphingobacteriales	Sphingobacteriaceae	Sphingobacterium		6179	12025	12801	11063	15501	209	8310	1934	105	1200	0	1092	0	0	54	0	18	0	248	33	0	0	0	0	14	0	0
Bacteria	Firmicutes	Clostridia	Clostridiales	Lachnospiraceae			187	4022	36288	170	114	212	232	701	2085	384	90	190	20014	3146	3	16	4271	13342	1580	625	2319	5729	0	28441	521	171	91
Bacteria	Bacteroidetes	Bacteroidia	Bacteroidales	Barnesiellaceae	Barnesiella	viscericola	12	174	9	19	0	0	16	0	2	35	0	2	34844	33	0	0	529	7147	9	1	0	0	0	0	0	0	0
Bacteria	Proteobacteria	Betaproteobacteria	Rhodocyclales	Rhodocyclaceae	Dechloromonas		272	2986	15	102	59	0	220	4443	0	8049	0	386	0	0	0	0	0	0	14267	7792	0	0	0	0	8396	572	630
Bacteria	Verrucomicrobia	Verrucomicrobiae	Verrucomicrobiales	Verrucomicrobiaceae	Luteolibacter		377	3573	844	181	249	5	336	4904	0	8110	690	449	0	0	0	0	1	0	15588	6450	4014	0	4370	0	16149	3484	5578
Bacteria	Planctomycetes	Planctomycetia	Pirellulales	Pirellulaceae	planctomycete	MS3071	102	437	60	3	1	0	80	946	0	1019	13941	141	0	958	0	0	0	0	296	536	2982	0	4441	0	3208	145	433
Bacteria	Synergistetes	Synergistia	Synergistales	Synergistaceae			31	0	40	36	51	0	32	3	191	33	0	2	28644	335	0	0	18543	21545	43	5	614	1358	0	0	3	1	0
Bacteria	Proteobacteria	Gammaproteobacteria	Aeromonadales	Aeromonadaceae	Aeromonas		8833	4194	568	22	6048	16	9787	3494	7	279	1	9510	0	18	0	0	372	0	1173	144	31	0	0	0	80	45	65
Bacteria	Bacteroidetes	Bacteroidia	Bacteroidales				649	4500	892	490	367	139	741	4723	637	11026	71	595	0	8639	0	8	63030	492	23812	40861	198	1096	0	8	29446	32041	26822
Bacteria	Proteobacteria	Gammaproteobacteria	Pseudomonadales	Moraxellaceae	Acinetobacter	guillouiae	8023	3545	353	50	6257	24	9639	1393	5	3	0	3866	0	0	1	0	106	0	14	4	0	0	0	0	0	0	0
Bacteria	Firmicutes	Bacilli	Bacillales	Staphylococcaceae	Staphylococcus		337	7126	220	27	192	2653	434	3621	5757	313	1	292	26280	0	122	0	0	33661	19	7	0	0	0	61	0	1	7
Bacteria	Firmicutes	Bacilli	Bacillales				244	9250	278	29	199	5729	294	2866	3023	648	2	245	9262	5	190	415	1	40740	67	74	1	0	0	8	35	88	131
Bacteria	Firmicutes	Clostridia	Clostridiales				182	1770	756	137	134	22	250	415	520	457	75	69	41968	515	0	22	16124	113878	1234	1382	313	9149	15	22118	1725	838	721
Bacteria	Firmicutes	Clostridia	Clostridiales	Lachnospiraceae	Ruminococcus		206	451	400	203	51	0	279	472	1575	131	1	105	5927	285	0	0	10295	7819	605	70	1675	1991	0	45277	0	0	3
Bacteria	Planctomycetes	Planctomycetia	Pirellulales	Pirellulaceae			5849	44651	4123	648	1794	166	4779	100502	152	55108	163710	5912	0	6807	91	243	0	0	53498	72747	5297	0	84209	0	84130	79128	97394
Bacteria	Proteobacteria	Gammaproteobacteria	Enterobacteriales	Enterobacteriaceae	Shigella		77	6092	15189	109	114	32	96	272	22	268	0	100	5415	322	1	20	508	826	18	8	551	974	63	2748	150	6	2
Bacteria	Proteobacteria	Gammaproteobacteria	Pseudomonadales	Pseudomonadaceae	Pseudomonas		12726	4906	274	184	9434	710	12798	3944	161	53	5	12279	1014	2	68	1	10	0	36	93	6	0	0	0	132	10	8
Bacteria	Bacteroidetes	Bacteroidia	Bacteroidales	Bacteroidaceae	Bacteroides	uniformis	0	28	0	0	0	0	0	0	0	0	0	0	8	0	0	0	0	816	0	0	0	0	0	32708	0	0	0
Bacteria	Actinobacteria	Actinobacteria	Actinomycetales	Brevibacteriaceae	Brevibacterium		1491	4191	2641	595	4310	3036	1929	314	475	153	0	224	37	4	101	0	0	8026	18	7	309	744	0	311	6	3	11
Bacteria	Firmicutes	Bacilli	Lactobacillales	Enterococcaceae	Enterococcus		599	5736	531	445	711	1329	730	293	118	143	0	292	5135	356	27	0	7	20382	862	50	31	1	0	2461	14	2	3
Bacteria	Bacteroidetes	Bacteroidia	Bacteroidales	Prevotellaceae	Prevotella		694	1402	1656	817	574	101	1106	1180	1006	766	0	336	0	0	17	0	69619	0	57	31	0	264	0	1	15	141	0
Bacteria	Proteobacteria	Alphaproteobacteria	Rhizobiales	Methylocystaceae	Methylosinus		99	1905	102	11	47	0	118	3528	0	1544	4425	165	0	0	0	0	0	0	787	556	0	0	12117	0	1892	1337	2050
Bacteria	Bacteroidetes	Bacteroidia	Bacteroidales	Porphyromonadaceae	Parabacteroides		94	400	244	173	63	0	142	134	260	243	0	13	0	9888	0	533	20245	174	285	14	68	2	0	40541	1	0	0
Bacteria	Firmicutes	Bacilli	Lactobacillales	Enterococcaceae	Enterococcus	cecorum	52	2760	1398	133	49	134	102	40	263	144	0	46	2506	156	0	0	127	21837	166	15	1	8	0	7429	4	0	2
Bacteria	Proteobacteria	Gammaproteobacteria	Pseudomonadales	Moraxellaceae	Acinetobacter	johnsonii	8138	2769	1022	634	7389	3	7418	1471	5	0	74	5780	0	252	41	0	2	0	8	0	0	0	0	0	24	0	0
Bacteria	Bacteroidetes	Bacteroidia	Bacteroidales	Rikenellaceae	Alistipes	onderdonkii	0	2	3	0	4	0	2	0	6	0	0	0	23	0	0	0	64	88	0	0	0	0	0	26431	0	0	0
Bacteria	Proteobacteria	Alphaproteobacteria	Rhodospirillales	Acetobacteraceae	Acetobacter		2618	951	52	81	739	12	2632	2515	0	0	0	8277	0	0	0	0	0	0	0	0	0	0	0	0	0	0	0
Bacteria	Proteobacteria	Epsilonproteobacteria	Campylobacterales	Campylobacteraceae	Campylobacter		1	4	14	0	0	31	0	0	1	0	0	0	21686	0	0	356	26	3542	0	0	6	3859	0	1259	0	0	0
Bacteria	Actinobacteria	Actinobacteria	Actinomycetales				33	166	35	95	48	10725	48	231	17132	326	93	16	151	0	89	0	1	0	151	79	0	0	7	0	305	171	389
Bacteria	Fusobacteria	Fusobacteriia	Fusobacteriales	Fusobacteriaceae			7	489	4725	18	14	16	12	3	254	46	0	16	25	5	0	0	24944	0	13	13	812	0	0	0	6	1	2
Bacteria	Chloroflexi	Anaerolineae	GCA004				193	1755	23	60	79	4	162	2738	6	5834	212	240	0	0	0	0	0	0	7403	7240	0	0	572	0	8785	23912	25117
Bacteria	Firmicutes	Bacilli	Turicibacterales	Turicibacteraceae	Turicibacter		13	135	240	0	18	62	31	355	1	185	542	17	0	27656	1	0	1	0	645	512	0	116	0	21476	271	46	44
Bacteria	Firmicutes	Clostridia	Clostridiales	Tissierellaceae	Gallicola		5	150	192	45	0	0	8	0	0	48	34	8	0	124	0	0	2	0	16469	525	0	0	0	0	129	0	0
Bacteria	Actinobacteria	Actinobacteria	Actinomycetales	Brevibacteriaceae	Brevibacterium		1540	3371	2816	1083	4843	93	2404	435	244	93	0	229	0	2	13	0	0	62	17	5	0	0	0	81	4	4	0
Bacteria	Firmicutes	Clostridia	Clostridiales	Ruminococcaceae	Subdoligranulum	variabile	2	79	1	16	6	0	10	0	12	1	1	1	173	2	0	0	33	21462	0	0	0	104	0	712	1	0	0
Bacteria	Fusobacteria	Fusobacteriia	Fusobacteriales	Fusobacteriaceae	u114		0	115	0	0	0	0	0	80	0	59	563	0	0	13	0	0	0	0	525	1149	0	0	9112	0	410	2650	3121
Bacteria	Firmicutes	Clostridia	Clostridiales	Veillonellaceae	Megasphaera		141	190	190	63	84	21	168	123	583	79	0	57	0	0	0	0	21464	0	34	3	0	0	0	0	38	0	0
Bacteria	Firmicutes	Bacilli	Bacillales	Exiguobacteraceae	Exiguobacterium		6826	2103	35	1	5335	161	7739	1603	86	51	0	4997	0	274	1	0	0	0	11	2	0	0	0	0	170	0	0
Bacteria	Actinobacteria	Actinobacteria	Actinomycetales	Dermabacteraceae	Brachybacterium	conglomeratum	2106	5557	4245	3618	4927	61	3009	622	261	462	1	467	67	0	38	0	0	866	7	7	4	10	0	302	12	19	2
Bacteria	Firmicutes	Bacilli	Lactobacillales	Leuconostocaceae	Weissella	paramesenteroides	187	117	33	275	159	13020	191	16	297	0	0	182	0	0	2	0	0	0	6	0	0	0	0	0	0	0	0
Bacteria	Firmicutes	Clostridia	Clostridiales	Lachnospiraceae	Epulopiscium		4	91	4	0	22	6	6	106	0	94	8	15	0	29167	0	132	30	0	1137	276	340	456	0	0	1050	112	221
Bacteria	OD1						480	2824	17	247	114	0	322	5585	0	10140	1230	499	0	0	0	0	0	0	4030	4060	0	0	19	0	12499	19965	20746
Bacteria	Firmicutes	Clostridia	Clostridiales	Ruminococcaceae			172	739	1019	255	146	62	262	326	719	213	23	70	27129	4119	0	0	10256	58628	911	1512	1201	2935	0	8564	1009	250	156
Bacteria	Firmicutes	Clostridia	Clostridiales	Tissierellaceae			0	0	14	0	6	0	1	0	0	4	0	0	0	16	0	0	0	0	12823	290	0	0	0	0	63	0	0
Bacteria	Firmicutes	Clostridia	Clostridiales	Ruminococcaceae	Oscillospira		83	188	155	125	83	0	139	204	446	26	0	17	18098	133	3	1	10524	25498	133	36	1	968	0	57035	51	13	1
Bacteria	Proteobacteria	Deltaproteobacteria	Desulfuromonadales	Desulfuromonadaceae			183	1949	24	72	107	0	124	2753	0	4763	0	260	0	0	0	0	0	0	5425	3062	0	0	0	0	6837	10147	11813
Bacteria	Proteobacteria	Betaproteobacteria	Burkholderiales	Alcaligenaceae	Oligella		967	1804	2180	3548	2537	0	1356	561	0	239	0	266	0	0	0	0	0	0	1	0	0	0	0	0	0	0	0
Bacteria	Bacteroidetes	Bacteroidia	Bacteroidales	Porphyromonadaceae			10	2	198	1	0	0	16	0	0	0	0	0	0	23632	0	0	1	0	1446	95	0	0	0	0	149	3	0
Bacteria	Proteobacteria	Gammaproteobacteria	Xanthomonadales	Xanthomonadaceae	Luteimonas		946	2675	7651	4550	1898	37	1200	803	7	186	0	233	1	0	12	0	10	0	105	16	0	0	0	0	102	23	3
Bacteria	Proteobacteria	Gammaproteobacteria	Xanthomonadales	Sinobacteraceae			208	2299	33	52	70	1	176	2380	8	4368	0	168	2	0	1	0	0	0	6208	3878	0	0	0	0	5636	5744	7760
Bacteria	Proteobacteria	Gammaproteobacteria	Enterobacteriales	Enterobacteriaceae	Erwinia		5436	915	53	159	5652	302	4554	858	10	3	0	3818	0	0	42	0	0	0	0	0	0	0	0	0	0	0	0
Bacteria	Firmicutes	Clostridia	Clostridiales	Veillonellaceae	Megamonas		128	228	149	102	108	0	167	136	174	114	0	60	14751	0	15	0	1707	1	26	10	101	0	0	0	0	0	0
Bacteria	Firmicutes	Erysipelotrichi	Erysipelotrichales	Erysipelotrichaceae			1	59	0	0	0	0	6	2	0	1	0	0	0	11994	0	0	39	2	42	28	632	87	0	238	3	1	1
Bacteria	Proteobacteria	Gammaproteobacteria	Enterobacteriales	Enterobacteriaceae	Citrobacter		4244	1383	2711	53	3725	47	3787	1165	6	4	0	3490	0	0	0	0	53	0	8	0	0	0	0	0	7	0	0
Bacteria	Verrucomicrobia	Methylacidiphilae	Methylacidiphilales	LD19			159	575	3	59	64	0	92	1481	0	2988	109	127	0	0	0	0	0	0	127	1416	0	0	1358	0	533	874	1024
Bacteria	Bacteroidetes	Bacteroidia	Bacteroidales				58	227	75	25	29	0	90	184	455	241	0	25	79	16629	0	0	6616	2862	4537	655	112	1717	0	29	460	587	406
Bacteria	Firmicutes	Bacilli	Bacillales	Bacillaceae	Bacillus		46	100	26	92	15	9084	53	80	10362	128	90	35	7	0	750	1	2	0	178	223	0	1	210	0	237	76	171
Bacteria	Proteobacteria	Deltaproteobacteria	Desulfovibrionales	Desulfovibrionaceae			1	100	28	0	0	0	4	0	24	4	0	0	12522	27	0	0	341	2270	43	7	0	11	3129	68	1	0	0
Bacteria	Planctomycetes	Phycisphaerae	WD2101				584	2981	163	306	211	73	358	5119	48	11216	0	664	0	0	7	0	1	0	11330	23152	0	0	0	0	13786	19654	19661
Bacteria	Proteobacteria	Gammaproteobacteria	Alteromonadales	125ds10			34	262	6	10	7	0	14	316	0	1005	0	18	0	0	0	0	0	0	2036	1071	0	0	0	0	1276	5048	5067
Bacteria	Chloroflexi	Anaerolineae	Caldilineales	Caldilineaceae			40	606	10	16	13	0	88	813	0	1248	0	56	0	0	0	0	0	0	3101	368	0	0	0	0	1501	2392	4161
Bacteria	Firmicutes	Clostridia	Clostridiales	Clostridiaceae	Clostridium	subterminale	4	1	0	0	3	1	0	0	0	56	193	0	0	11060	0	0	0	0	163	69	1315	0	1	0	93	12	46
Bacteria	Proteobacteria	Gammaproteobacteria	Enterobacteriales	Enterobacteriaceae	Kluyvera	ascorbata	5364	2231	603	896	5317	19	5135	1219	1	58	0	4068	0	0	4	0	3	0	2	0	0	0	0	0	0	0	0
Bacteria	Fibrobacteres						4	0	0	0	0	0	1	25	0	116	0	3	0	0	0	0	0	0	683	9052	0	0	0	0	677	90	26
Bacteria	Proteobacteria	Gammaproteobacteria	Enterobacteriales	Enterobacteriaceae	Erwinia	aroideae	5762	67	49	269	7950	0	2639	483	0	0	0	2171	0	0	0	0	0	1	0	0	21	0	0	0	0	0	0
Bacteria	Firmicutes	Bacilli	Lactobacillales	Streptococcaceae	Streptococcus	alactolyticus	272	378	32	53	348	231	170	171	165	22	1	50	13091	0	5	1	0	7440	2	0	0	2	0	192	33	0	0
Bacteria	Verrucomicrobia	Opitutae	Opitutales	Opitutaceae			11	25	0	1	1	0	14	109	0	248	0	2	0	0	0	0	0	0	3190	8466	0	0	4	0	268	1010	574
Bacteria	Firmicutes	Bacilli	Lactobacillales	Lactobacillaceae	Lactobacillus		210	1629	9538	1374	153	84	268	734	1134	427	38	115	1245	60	1	2877	565	2830	296	60	9	8514	0	183	1	1	0
Bacteria	Verrucomicrobia	Pedosphaerae	Pedosphaerales	Ellin515			316	2884	19	133	108	8	262	3687	1	8510	0	392	0	0	0	0	0	0	8979	11411	0	0	0	0	12708	12373	11425
Bacteria	Firmicutes	Bacilli	Lactobacillales	Lactobacillaceae	Lactobacillus	agilis	47	2025	9882	64	36	104	72	144	490	107	0	63	55	381	76	154	482	274	349	18	0	0	0	1	0	0	0
Bacteria	Acidobacteria	Acidobacteria-6	iii1-15				933	11861	186	251	238	82	756	11619	42	17941	917	941	1	112	8	1	0	60	17065	19317	0	0	774	0	16411	29722	38942
Bacteria	Fusobacteria	Fusobacteriia	Fusobacteriales	Fusobacteriaceae	Cetobacterium	somerae	3	0	0	0	0	0	1	12	0	63	1	6	0	12462	0	0	0	0	4650	518	1779	1	0	0	333	159	184
Bacteria	TM7	TM7-3	I025	Rs-045			2	0	0	0	0	0	0	0	0	0	0	0	0	6335	0	0	0	0	19	2	0	0	0	0	0	0	0
Bacteria	Actinobacteria	Actinobacteria	Actinomycetales	Glycomycetaceae	Glycomyces		0	0	0	0	0	9862	0	0	7	0	0	0	0	0	0	0	0	0	0	0	0	0	0	0	2	0	1
Bacteria	Firmicutes	Clostridia	Clostridiales	Peptostreptococcaceae			34	675	306	8	3	5	34	621	17	492	1026	40	2011	1083	0	10	88	1718	347	446	448	1	443	704	1618	704	1581
Bacteria	Firmicutes	Clostridia	Clostridiales	Veillonellaceae	Megamonas	hypermegale	24	61	44	2	27	0	36	113	1006	31	0	15	0	0	0	0	9896	0	39	13	0	0	0	0	0	0	0
Bacteria	Proteobacteria	Gammaproteobacteria	Pseudomonadales	Moraxellaceae	Acinetobacter		1645	1443	13717	93	1572	241	1258	428	823	61	0	994	0	58	4	0	693	0	522	84	0	0	0	0	28	0	0
Bacteria	Bacteroidetes	Bacteroidia	Bacteroidales	S24-7			102	130	224	89	51	3	143	309	250	112	0	82	0	756	0	0	22351	9	82	4	0	0	0	0	5	0	0
Bacteria	Proteobacteria	Gammaproteobacteria	Enterobacteriales	Enterobacteriaceae	Enterobacter	gergoviae	1783	1619	56	408	1148	0	2588	632	0	0	0	1738	0	0	0	0	0	0	0	0	0	0	0	0	0	0	0
Bacteria	Proteobacteria	Alphaproteobacteria	Rhodobacterales	Rhodobacteraceae	Paracoccus		11	89	303	0	20	169	7	25	468	53	4	3	10430	0	14	0	0	15	836	63	2161	0	0	0	177	0	0
Bacteria	Proteobacteria	Betaproteobacteria	Burkholderiales				7	66	2	0	3	7	3	43	2	401	30	11	0	20	0	0	4	0	176	271	0	1	9191	0	384	42	68
Bacteria	Chloroflexi	Anaerolineae	Caldilineales	Caldilineaceae	Caldilinea		160	810	97	4	20	18	109	1833	0	1857	123	129	0	0	0	0	0	0	4308	1985	0	0	0	0	4816	4197	6113
Bacteria	Bacteroidetes	Flavobacteriia	Flavobacteriales	Weeksellaceae			77	1269	11815	128	56	85	71	336	520	427	0	39	0	0	10	0	51	0	603	47	0	0	0	0	41	20	2
Bacteria	Proteobacteria	Gammaproteobacteria	Enterobacteriales	Enterobacteriaceae	Erwinia	soli	2689	1142	523	1267	2037	189	2997	1079	148	69	0	2338	5	221	597	0	0	9	1	0	0	0	0	0	1	0	0
Bacteria	Bacteroidetes	Sphingobacteriia	Sphingobacteriales	Sphingobacteriaceae	Sphingobacterium	mizutaii	105	1447	15211	251	196	0	182	174	150	262	0	35	0	4	0	0	49	0	22	0	0	0	0	0	2	0	0
Bacteria	Proteobacteria	Betaproteobacteria	Burkholderiales	Comamonadaceae	Comamonas		2470	1523	8813	78	1781	20	2728	1073	79	88	7	2666	0	0	0	0	1691	0	1333	282	0	0	0	1	371	0	1
Bacteria	Planctomycetes	Planctomycetia	Gemmatales	Gemmataceae			1711	12269	600	227	490	109	1142	19660	17	23362	4357	1581	0	90	0	0	1	161	16389	22295	0	0	89	1	6693	5394	7838
Bacteria	Firmicutes	Clostridia	Clostridiales	Clostridiaceae	Clostridium	perfringens	45	368	9	3	10	3	43	742	0	1203	2995	39	0	4767	0	0	0	0	1407	1246	4768	0	712	0	1847	1752	3973
Bacteria	Verrucomicrobia	Opitutae	Opitutales	Opitutaceae	Opitutus		22	71	0	3	15	45	6	262	25	461	0	21	0	0	0	0	0	0	1639	13990	0	0	0	0	900	1404	1006
Bacteria	Firmicutes	Clostridia	Clostridiales	Lachnospiraceae	Blautia		7	0	4	5	3	1	4	0	448	1	0	3	1650	1	0	0	25	12037	42	8	104	101	0	155	2	0	0
Bacteria	Planctomycetes	OM190	CL500-15				104	897	11	19	7	0	89	1235	0	2235	0	116	0	25	1	0	0	0	1789	1724	0	0	0	0	1592	2675	3255
Bacteria	Proteobacteria	Deltaproteobacteria	Syntrophobacterales	Syntrophaceae			157	1424	12	59	69	0	98	2024	0	4159	594	228	0	91	0	0	0	0	1978	6148	0	0	4407	0	6392	5401	5306
Bacteria	OP3	PBS-25					120	1495	11	0	9	0	97	794	0	2150	0	171	0	0	0	0	0	0	3472	21172	0	0	21	0	4950	25465	27316
Bacteria	Firmicutes	Clostridia	Clostridiales	Ruminococcaceae	Butyricicoccus	pullicaecorum	22	109	61	41	13	0	63	103	106	1	15	20	22	50	0	0	816	5230	42	3	493	365	0	10882	0	3	3
Bacteria	OD1	ZB2					255	1355	84	46	92	0	145	2656	169	4571	4	228	0	71	0	3	0	0	12092	18605	0	0	1661	0	3791	15209	15586
Bacteria	Proteobacteria	Gammaproteobacteria	Pseudomonadales	Moraxellaceae	Acinetobacter		5511	3134	16148	1488	5927	344	5054	1620	776	337	24	3458	1	69	7	0	5209	11	5135	485	0	0	16	0	1049	26	58
Bacteria	Proteobacteria	Betaproteobacteria	Rhodocyclales	Rhodocyclaceae	C39		83	1077	7	30	36	0	64	1542	0	2887	0	122	0	0	0	0	0	0	5	734	0	0	321	0	399	1	2
Bacteria	Bacteroidetes	Bacteroidia	Bacteroidales	Rikenellaceae	human	gut metagenome	0	0	0	0	0	0	0	0	0	0	0	0	0	0	0	732	0	1559	0	0	0	0	0	6544	0	0	0
Bacteria	Bacteroidetes	Bacteroidia	Bacteroidales	Rikenellaceae	Alistipes	putredinis	0	0	0	0	0	0	0	0	0	0	0	0	0	0	0	0	0	2	0	0	0	0	0	7415	0	0	0
Bacteria	Cyanobacteria	4C0d-2	YS2				52	70	118	63	76	0	52	51	275	85	92	24	5669	668	0	0	5663	75	443	533	0	687	4	2167	498	816	609
Bacteria	Proteobacteria	Alphaproteobacteria	Rhodobacterales	Rhodobacteraceae			78	8	147	28	69	26	38	108	14	211	93	24	8	0	4	0	9	0	157	72	0	0	6199	1	148	0	14
Bacteria	Proteobacteria	Gammaproteobacteria	Enterobacteriales	Enterobacteriaceae	Klebsiella	oxytoca	1617	613	45	129	1404	0	1437	475	0	0	0	1045	0	15	60	40	0	0	0	0	0	0	0	0	0	0	0
Bacteria	Verrucomicrobia	Pedosphaerae	Pedosphaerales	auto67			113	616	6	11	50	0	74	1094	31	2128	0	132	0	0	0	0	0	0	6612	7782	0	0	0	0	3445	7233	7079
Bacteria	Proteobacteria	Alphaproteobacteria	Rhizobiales				106	1603	82	18	27	24	93	2311	4	2305	2686	151	0	18	0	0	2	0	1448	1521	0	0	11209	0	1623	790	1222
Bacteria	Bacteroidetes	Flavobacteriia	Flavobacteriales	Weeksellaceae	Wautersiella		2664	1183	7696	121	2461	183	2294	823	28	134	0	1802	0	168	0	0	159	0	637	96	0	0	0	27	4	0	0
Bacteria	Fusobacteria	Fusobacteriia	Fusobacteriales	Fusobacteriaceae	Cetobacterium		6	0	0	0	0	0	3	260	0	122	0	5	0	112	0	0	0	0	1500	799	1679	0	0	0	2238	1203	1534
Bacteria	Firmicutes	Bacilli	Bacillales	Staphylococcaceae	Staphylococcus	sciuri	941	727	82	166	819	361	1003	268	1004	0	1	519	0	0	46	0	0	84	5	0	1	0	0	1	2	0	0
Bacteria	Bacteroidetes	Flavobacteriia	Flavobacteriales	Weeksellaceae	Chryseobacterium		2486	1010	4539	19	1673	32	2574	694	464	44	12	2566	0	0	43	0	9	0	500	37	0	0	0	0	5	0	1
Bacteria	Bacteroidetes	Bacteroidia	Bacteroidales	Porphyromonadaceae	Paludibacter		3	63	28	0	0	0	2	160	0	111	0	14	0	6168	0	0	1	0	10119	1837	66	0	0	0	1006	597	236
Bacteria	Proteobacteria	Betaproteobacteria	Rhodocyclales	Rhodocyclaceae	Propionivibrio		7	1	0	0	0	0	3	130	0	113	0	13	0	0	0	0	0	0	4473	12209	0	0	0	0	300	962	284
Bacteria	Proteobacteria	Alphaproteobacteria					10	377	3	22	6	4	6	220	28	570	10	13	7217	1	0	0	2	597	426	611	0	7	2	90	584	158	185
Bacteria	NC10	wb1-A12					109	890	12	22	33	0	72	1594	0	2483	0	112	0	0	0	0	0	0	413	591	0	0	0	0	92	0	0
Bacteria	TM7	SC3					63	326	16	21	30	0	33	558	0	1086	5481	28	0	30	0	0	0	0	113	142	0	0	4187	0	251	99	152
Bacteria	Bacteroidetes	Bacteroidia	Bacteroidales	Bacteroidaceae	Bacteroides	plebeius	5	4	13	8	2	21	12	14	30	0	0	19	6	0	0	0	138	12439	1	0	5508	1	1	0	0	0	0
Bacteria	Proteobacteria	Gammaproteobacteria	Oceanospirillales	Halomonadaceae	Halomonas	phosphatis	30	353	21	3	31	0	23	457	0	688	0	20	0	0	0	0	0	0	1335	435	0	0	0	0	1935	1538	2076
Bacteria	Bacteroidetes	Flavobacteriia	Flavobacteriales	Weeksellaceae	Elizabethkingia		59	535	6050	98	52	0	130	214	0	167	0	38	0	0	0	0	39	0	98	1	0	0	0	0	0	0	0
Bacteria	Bacteroidetes	Flavobacteriia	Flavobacteriales	Flavobacteriaceae			1690	2756	7174	3606	3762	9	2115	937	42	538	0	446	0	0	75	0	29	0	1100	127	0	0	0	0	124	9	3
Bacteria	Proteobacteria	Deltaproteobacteria	Entotheonellales				356	3175	32	203	123	0	239	4183	0	7131	273	367	0	0	0	0	0	0	3446	2146	0	0	1144	0	5575	6108	6784
Bacteria	Proteobacteria	Gammaproteobacteria	HOC36				83	681	7	46	27	4	50	1188	0	2736	720	104	0	12	0	0	0	0	9359	641	0	0	3061	0	3309	17206	21276
Bacteria	Actinobacteria	OPB41					210	2082	50	27	75	0	167	4692	5	4607	805	259	0	0	0	0	0	7	2951	3621	7	0	182	0	6823	4908	7520
Bacteria	NC10	2023-12-24	JH-WHS47				166	2487	31	5	117	0	131	1815	2	3695	0	136	0	0	0	0	0	0	825	2411	0	0	0	0	2534	1787	2101
Bacteria	Proteobacteria	Alphaproteobacteria	Rhodospirillales	Acetobacteraceae			4	10	3	0	0	29	7	34	5	167	2259	7	0	0	0	0	0	0	133	218	0	0	2758	0	382	114	130
Bacteria	Proteobacteria	Gammaproteobacteria	Enterobacteriales	Enterobacteriaceae	Enterobacter	cowanii	1046	482	19	269	383	9	1125	803	270	0	0	2680	0	0	33	0	0	0	0	0	0	0	0	0	1	0	0
Bacteria	Bacteroidetes	Bacteroidia	Bacteroidales	Marinilabiaceae	Cytophaga	xylanolytica	22	68	0	0	1	0	18	139	0	628	0	3	0	0	0	0	0	0	13206	1676	0	0	0	0	5339	1702	673
Bacteria	Firmicutes	Clostridia	Clostridiales	Mogibacteriaceae			45	402	5	13	39	0	35	626	14	1145	53	35	920	163	0	0	246	3723	1327	1836	1204	1669	0	312	584	218	192
Bacteria	Proteobacteria	Betaproteobacteria	Ellin6067				51	351	6	31	27	0	52	1025	0	1926	0	98	0	0	0	0	0	0	468	463	0	0	23	0	601	1563	1683
Bacteria	Actinobacteria	Actinobacteria	Actinomycetales	Pseudonocardiaceae			0	0	0	0	0	6974	0	122	571	0	0	0	2	0	137	0	0	0	0	5	3	3	0	0	5	1	1
Bacteria	Firmicutes	Clostridia	OPB54				10	653	11	0	0	52	25	959	35	646	6	20	0	58	0	0	0	0	3181	3645	0	0	279	0	1124	2378	2201
Bacteria	Firmicutes	Bacilli	Bacillales	Bacillaceae	Bacillus	flexus	123	108	6	0	61	1580	116	264	3302	138	19	78	0	0	4	0	0	0	91	267	0	1	2	0	171	30	57
Bacteria	Firmicutes	Bacilli	Lactobacillales	Enterococcaceae	Vagococcus		1640	449	44	6	1666	0	1430	272	0	0	0	1004	0	0	0	0	3	0	2	0	0	0	0	0	0	0	0
Bacteria	Firmicutes	Bacilli	Lactobacillales	Leuconostocaceae	Leuconostoc	mesenteroides	1405	26	2	6	2262	22	502	217	0	0	0	307	0	80	0	0	0	0	0	0	0	0	0	0	0	0	0
Bacteria	SR1						27	413	7	1	29	0	27	606	0	1198	0	25	0	0	0	0	0	11	14417	1079	0	0	0	0	1560	581	344
Bacteria	Chlamydiae	Chlamydiia	Chlamydiales				66	627	14	1	5	0	47	905	0	1469	661	118	0	0	2	0	0	0	443	939	0	0	6235	0	780	2082	2442
Bacteria	Bacteroidetes	Bacteroidia	Bacteroidales	Porphyromonadaceae			2	20	57	0	5	0	4	0	12	24	0	3	0	11061	0	0	1022	0	1147	28	1197	0	0	0	2	0	0
Bacteria	Bacteroidetes	Bacteroidia	Bacteroidales	Rikenellaceae	AF12		0	0	0	0	0	0	5	0	0	0	0	0	0	0	0	0	0	103	0	0	0	0	0	6393	0	0	0
Bacteria	Tenericutes	Mollicutes					1	0	7	4	0	2	16	73	1	50	269	7	0	0	0	0	0	0	873	575	0	7763	0	0	102	6	2
Bacteria	Firmicutes	Clostridia	SHA-98				15	436	5	34	1	0	28	126	3	542	0	17	0	0	0	0	194	19	405	6518	0	0	0	2	1582	691	424
Bacteria	Actinobacteria	Actinobacteria	Actinomycetales	Pseudonocardiaceae	Saccharopolyspora		3	0	0	4	0	8494	2	20	4770	31	1	0	0	0	105	0	0	0	6	2	0	0	0	0	61	7	5
Bacteria	Verrucomicrobia	Pedosphaerae	Pedosphaerales	R4-41B			51	429	32	0	33	0	42	308	290	1380	0	51	0	25	0	0	3997	0	582	485	0	0	5	0	829	94	113
Bacteria	Proteobacteria	Gammaproteobacteria	Chromatiales				0	8	0	2	0	0	3	123	0	86	0	0	0	0	0	0	0	0	726	138	0	0	3	0	129	1499	1288
Bacteria	TM7	TM7-3	EW055				103	1181	11	44	23	0	70	1709	14	2676	332	157	0	380	2	0	0	0	77	21	0	0	9	0	1005	0	1
Bacteria	Acidobacteria	Holophagae	Holophagales	Holophagaceae			0	0	0	0	0	0	0	0	0	1	0	0	0	0	0	0	0	0	230	3648	0	0	0	0	31	31	39
Bacteria	WWE1	Cloacamonae	Cloacamonales	SHA-116			31	199	6	2	3	0	27	287	0	509	3	33	0	0	0	0	0	0	413	2607	0	0	0	0	1465	874	843
Bacteria	Firmicutes	Bacilli	Bacillales	Bacillaceae	Bacillus	ginsengihumi	0	0	0	0	0	2929	0	0	1461	0	0	0	0	0	51	0	0	0	0	0	0	0	0	0	0	0	0
Bacteria	Cyanobacteria	Oscillatoriophycideae	Oscillatoriales	Phormidiaceae	Oscillatoria	acuminata	0	0	0	0	0	0	0	0	0	35	0	0	0	0	0	0	0	0	6	0	0	0	0	0	6941	0	0
Bacteria	Firmicutes	Bacilli	Bacillales	Planococcaceae	Planococcus		0	0	1	0	1	0	2	0	0	0	0	1	4110	0	0	0	0	0	0	0	0	0	0	0	336	0	0
Bacteria	Actinobacteria	Thermoleophilia	Solirubrobacterales				145	1807	28	13	28	14	121	3094	8	3401	207	169	0	6	8	0	0	0	269	807	0	0	0	0	686	474	824
Bacteria	Proteobacteria	Deltaproteobacteria	Desulfarculales	Desulfarculaceae			43	390	2	1	5	0	25	575	0	985	0	60	0	0	0	0	0	0	1068	1646	0	0	0	0	1383	2934	2744
Bacteria	Chloroflexi	Thermomicrobia	JG30-KF-CM45				137	1381	102	21	32	1358	160	3271	487	2138	434	147	0	0	238	0	0	0	744	1590	0	0	0	0	3160	611	1056
Bacteria	Proteobacteria	Alphaproteobacteria	Rickettsiales				22	186	14	0	16	2	12	465	4	569	245	28	53	246	1	0	0	0	115	189	0	0	5652	0	406	65	84
Bacteria	Actinobacteria	Coriobacteriia	Coriobacteriales	Coriobacteriaceae			60	301	162	114	27	0	151	278	625	93	13	58	5	43	0	11	167	7351	117	194	13	482	0	2628	41	68	41
Bacteria	Verrucomicrobia	Verrucomicrobiae	Verrucomicrobiales	Verrucomicrobiaceae			199	1266	117	93	44	47	118	2476	64	3631	1042	190	0	12	0	0	0	0	3035	2358	0	2	670	0	6010	1770	2862
Bacteria	Proteobacteria	Alphaproteobacteria	Sphingomonadales				14	401	4352	9	11	3	11	173	238	466	0	45	0	0	0	1	11	0	46	35	1	0	0	0	117	3	9
Bacteria	Proteobacteria	Alphaproteobacteria	Rhodobacterales	Rhodobacteraceae	Rhodobacter		121	1269	237	36	24	2	98	2188	16	2966	13	140	0	0	0	0	14	0	1437	726	0	0	0	0	2013	195	374
Bacteria	Proteobacteria	Gammaproteobacteria	Pseudomonadales	Pseudomonadaceae			167	137	10	46	104	28	148	64	33	33	0	102	0	0	0	0	1	0	694	1087	0	0	0	0	482	2141	3384
Bacteria	Proteobacteria	Epsilonproteobacteria	Campylobacterales	Campylobacteraceae	Arcobacter	cryaerophilus	21	2	138	1	14	18	18	7	1	1	0	7	0	4	0	0	419	0	2590	669	0	0	0	0	88	1	0
Bacteria	Chloroflexi	Anaerolineae	SJA-15				121	1474	21	36	35	0	116	2368	0	3628	128	126	0	0	0	0	0	0	3313	3224	0	0	3749	0	9471	6224	8602
Bacteria	Bacteroidetes	Bacteroidia	Bacteroidales	Bacteroidaceae	Bacteroides	barnesiae	169	523	315	140	89	0	256	85	113	204	0	73	0	3	0	0	7461	17	43	13	0	1133	0	0	1	0	0
Bacteria	Bacteroidetes	Flavobacteriia	Flavobacteriales	Cryomorphaceae	Fluviicola		20	87	98	5	0	0	16	275	0	470	4	26	0	0	0	0	6	0	1746	733	0	0	0	0	818	1169	1982
Bacteria	Proteobacteria	Betaproteobacteria	Burkholderiales	Comamonadaceae	Hylemonella		42	565	865	11	1	0	32	501	14	1343	0	27	0	0	0	0	5	0	659	219	0	0	0	0	404	6	16
Bacteria	Proteobacteria	Gammaproteobacteria	Legionellales	Legionellaceae			20	41	15	0	1	0	17	563	0	153	629	23	0	55	0	0	0	0	19	46	0	0	8299	0	61	9	11
Bacteria	Fibrobacteres	TG3	TG3-1	TSCOR003-O20			3	24	0	0	0	0	4	0	0	39	0	18	0	0	5	1	0	0	884	3731	0	0	0	0	1739	491	434
Bacteria	Proteobacteria	Betaproteobacteria	Burkholderiales	Alcaligenaceae	Sutterella		12	0	55	9	0	0	7	4	356	20	0	0	20	6	0	0	10966	4361	11	2	0	1004	0	6589	0	0	0
Bacteria	Armatimonadetes	SHA-37					9	190	1	0	1	11	14	266	0	216	127	12	0	0	0	0	0	0	722	562	0	0	0	0	1061	367	492
Bacteria	Bacteroidetes	Bacteroidia	Bacteroidales	Rikenellaceae			78	269	122	104	26	9	127	157	55	170	0	17	163	110	2	0	2568	9571	12	6	0	57	0	7746	34	0	0
Bacteria	Proteobacteria	Gammaproteobacteria	Aeromonadales	Succinivibrionaceae	Succinatimonas	hippei	0	0	0	0	0	0	2	0	12	0	0	0	8	0	0	0	2375	702	5	0	0	0	0	0	0	0	0
Bacteria	Chloroflexi	Anaerolineae	SHA-20				109	951	8	37	31	0	77	1087	0	2386	135	90	0	0	0	0	0	0	4342	2407	0	0	295	0	4833	13353	13545
Bacteria	Proteobacteria	Gammaproteobacteria	Pseudomonadales	Pseudomonadaceae	Azorhizophilus		4	0	0	0	0	0	0	26	11	21	0	0	0	0	0	0	0	0	12	71	0	0	0	0	44	896	2661
Bacteria	Cyanobacteria	Oscillatoriophycideae	Oscillatoriales	Phormidiaceae			27	267	3	12	4	0	33	802	0	739	10	27	0	0	0	0	0	0	0	24	0	0	739	0	4403	0	2
Bacteria	Nitrospirae	Nitrospira	Nitrospirales	FW			262	2355	30	108	74	0	198	3229	2	6170	0	226	0	0	0	0	0	0	81	224	0	0	0	0	155	1513	3014
Bacteria	Spirochaetes	Leptospirae	Leptospirales	Sediment-4			69	453	4	11	5	0	59	1382	0	1700	0	122	0	0	0	0	0	0	401	4774	0	0	0	0	2374	2601	3183
Bacteria	Planctomycetes	Phycisphaerae	Pla1				124	935	22	108	13	0	119	1940	1	2607	3	58	0	0	0	0	0	0	1945	6966	0	0	0	0	6428	8637	7286
Bacteria	Verrucomicrobia	Methylacidiphilae	S-BQ2-57				179	1294	24	64	64	0	170	2137	0	3695	0	205	0	0	0	0	0	0	1374	6067	0	0	0	0	3355	7137	7428
Bacteria	Firmicutes	Clostridia	Clostridiales	Veillonellaceae	vadinHB04		0	0	3	0	0	0	0	0	0	0	0	3	0	0	0	0	0	0	2593	1385	0	0	0	0	472	1013	234
Bacteria	Bacteroidetes	Saprospirae	Saprospirales	Saprospiraceae			100	1048	10	44	33	5	65	1380	43	2881	40	140	0	0	0	0	0	0	1165	1012	0	0	0	0	2003	1630	2435
Bacteria	Proteobacteria	Deltaproteobacteria	Syntrophobacterales	Syntrophorhabdaceae			56	396	15	33	13	0	38	1037	0	1713	0	105	0	0	0	0	0	0	653	3326	0	0	0	0	3455	1486	2015
Bacteria	Firmicutes	Bacilli	Lactobacillales	Carnobacteriaceae	Trichococcus		324	512	660	1778	687	74	500	473	0	251	0	113	0	11	0	0	0	0	147	21	0	0	0	1	31	2	1
Bacteria	Actinobacteria	Actinobacteria	Actinomycetales	Micrococcaceae	Rothia	nasimurium	125	8	50	34	158	0	87	0	3043	4	0	89	0	37	0	0	0	28	24	0	0	0	0	0	2	0	0
Bacteria	Firmicutes	Bacilli	Bacillales	Planococcaceae	Rummeliibacillus		5	0	9	0	0	5087	9	0	1946	0	0	0	1	0	2	0	3	0	17	3	0	0	0	0	5	3	6
Bacteria	Firmicutes	Bacilli	Bacillales	Bacillaceae	Bacillus	coagulans	0	3	0	0	0	2733	0	0	871	0	0	0	0	0	42	0	0	0	0	0	0	0	0	0	0	1	0
Bacteria							159	1259	23	21	36	108	208	1276	102	2299	193	158	45	24	101	1322	238	2159	1492	4538	1003	1380	1013	3375	2690	4582	4283
Bacteria	OP8	OP8					44	648	0	15	11	0	48	337	0	820	0	57	0	0	0	0	0	0	676	1159	0	0	0	0	3051	2187	2002
Bacteria	Proteobacteria	Deltaproteobacteria					193	2056	30	50	84	12	130	2911	0	5119	2	231	0	0	0	0	0	0	2888	5488	0	0	3001	0	5247	6895	7511
Bacteria	Planctomycetes	Planctomycetia	Pirellulales	Pirellulaceae	Pirellula		217	978	51	41	33	0	171	3021	0	2937	0	259	0	0	0	0	0	0	2773	4513	0	0	0	0	2419	1229	2245
Bacteria	Thermi	Deinococci	Deinococcales	Deinococcaceae	Deinococcus		0	0	3	0	0	27	1	0	1120	5	0	2	3345	0	0	0	0	0	70	16	0	0	0	0	20	0	0
Bacteria	Chloroflexi	Anaerolineae	Anaerolineales	Anaerolinaceae	Longilinea		1	0	0	0	0	0	0	5	0	112	0	0	0	0	0	0	0	0	261	1088	0	0	0	0	332	332	680
Bacteria	Actinobacteria	Actinobacteria	Actinomycetales	Actinomycetaceae			23	77	120	31	86	0	79	0	11	1	0	10	0	0	0	0	1	0	5286	114	0	0	0	0	10	0	0
Bacteria	Proteobacteria	Betaproteobacteria	Burkholderiales	Alcaligenaceae	Alcaligenes	faecalis	225	733	807	756	472	112	311	170	1	77	0	64	0	0	12	0	0	0	14	0	0	0	0	0	0	0	0
Bacteria	TM7	TM7-1					109	952	29	30	38	6	71	1425	24	2329	1135	84	1	0	0	1	0	0	1804	952	8	0	998	0	2005	718	1474
Bacteria	Proteobacteria	Deltaproteobacteria	Desulfovibrionales	Desulfovibrionaceae	Desulfovibrio		24	178	65	12	5	0	24	142	51	46	0	4	0	242	0	0	3348	0	26	58	6	9	0	101	13	2	8
Bacteria	Proteobacteria	Deltaproteobacteria	Desulfobacterales	Desulfobulbaceae	Desulfobulbus		38	670	14	4	15	0	28	588	0	1246	0	66	0	0	0	0	0	0	821	1474	0	0	0	0	1204	201	294
Bacteria	Proteobacteria	Deltaproteobacteria	MIZ46				6	284	1	6	0	4	4	67	5	345	1	13	0	0	0	0	0	0	2420	863	0	0	0	0	407	391	438
Bacteria	Actinobacteria	Actinobacteria	Actinomycetales	Mycobacteriaceae	Mycobacterium		306	2902	81	54	67	139	264	6577	31	4408	1369	272	0	32	20	0	0	0	908	1327	4	5	3998	0	1629	378	596
Bacteria	Bacteroidetes	Bacteroidia	Bacteroidales	Bacteroidaceae			1	0	0	0	0	0	2	0	0	61	0	0	0	261	0	0	0	0	5226	1438	0	0	0	0	299	2002	261
Bacteria	Firmicutes	Clostridia	Clostridiales	Ruminococcaceae	Faecalibacterium	prausnitzii	21	37	25	16	12	2	21	2	656	1	0	6	3534	289	0	173	1689	2422	156	28	6	1932	0	3384	2	0	0
Bacteria	Proteobacteria	Betaproteobacteria	Rhodocyclales	Rhodocyclaceae	Thauera		13	513	4043	36	3	0	12	155	0	21	0	10	0	0	0	0	78	0	228	344	0	0	0	0	232	1	1
Bacteria	Firmicutes	Clostridia	Clostridiales	Christensenellaceae			55	421	16	37	4	0	26	694	104	987	6	48	730	1385	0	0	1078	2110	1095	1914	95	2110	6	14	529	545	243
Bacteria	Firmicutes	Clostridia	Clostridiales	Ruminococcaceae	Ruminococcus		36	374	181	109	22	45	96	222	130	108	0	30	2684	444	0	245	2192	8044	113	26	120	1870	0	2862	87	36	15
Bacteria	Chloroflexi	Anaerolineae	Anaerolineales	Anaerolinaceae			167	862	3	12	107	0	87	1636	0	3319	33	131	0	0	0	0	0	0	2408	10360	0	0	0	0	7979	6287	5687
Bacteria	Proteobacteria	Betaproteobacteria	Methylophilales	Methylophilaceae			18	104	0	0	21	0	8	282	5	506	1	17	0	0	0	0	0	0	822	1181	0	0	0	0	1585	1509	1692
Bacteria	Proteobacteria	Deltaproteobacteria	MBNT15				108	1022	19	30	53	0	107	2062	0	3697	0	112	0	0	0	0	0	0	427	685	0	0	0	0	867	511	978
Bacteria	Bacteroidetes	Bacteroidia	Bacteroidales	Rikenellaceae	Alistipes	finegoldii	0	0	0	0	0	0	0	0	0	0	0	0	0	0	0	0	0	0	0	0	0	0	0	3395	0	0	0
Bacteria	Actinobacteria	Actinobacteria	Actinomycetales	Corynebacteriaceae	Corynebacterium		320	1258	870	1448	546	238	423	494	3082	147	29	131	31	16	50	85	0	69	4901	151	0	30	0	110	161	3	2
Bacteria	Bacteroidetes	Bacteroidia	Bacteroidales	Barnesiellaceae	Barnesiella	intestinihominis	18	177	56	0	2	0	14	2	9	5	0	2	0	0	0	0	2425	0	0	0	0	111	0	187	0	0	0
Bacteria	Nitrospirae	Nitrospira	Nitrospirales	0319-6A21			262	3252	22	115	142	0	231	3140	13	4806	76	324	0	0	0	0	0	0	1946	2658	0	0	0	0	431	521	1335
Bacteria	Proteobacteria	Betaproteobacteria	Burkholderiales	Alcaligenaceae			182	364	467	586	385	74	267	358	7	102	0	70	0	193	4	0	6	0	405	19	0	0	0	0	35	0	0
Bacteria	BRC1	PRR-11					152	954	215	24	39	27	81	1545	73	2737	876	155	2	0	0	0	0	0	2098	6749	0	0	2094	0	3301	3984	3506
Bacteria	Proteobacteria	Gammaproteobacteria	Enterobacteriales	Enterobacteriaceae	Erwinia	chrysanthemi	2050	105	34	105	2277	0	1098	156	0	0	0	878	0	0	0	0	0	0	0	0	0	0	0	0	0	0	0
Bacteria	Proteobacteria	Deltaproteobacteria	Desulfuromonadales	Geobacteraceae	Geobacter		138	1736	5	22	14	0	134	2026	0	4394	0	194	0	0	0	0	0	0	2573	7584	0	0	0	1	8505	2292	2646
Bacteria	Firmicutes	Clostridia	Clostridiales	Dehalobacteriaceae			0	0	1	0	0	0	1	0	4	0	0	0	0	0	0	0	7	3125	31	203	1	371	0	0	13	9	9
Bacteria	Proteobacteria	Betaproteobacteria	Burkholderiales	Alcaligenaceae			88	826	244	65	32	23	77	1137	23	2362	0	98	1	19	34	0	5	0	3828	876	0	0	3	0	1886	5608	6798
Bacteria	Planctomycetes	Planctomycetia	Gemmatales	Gemmataceae	Gemmata		551	2722	208	124	167	100	301	5734	37	5274	0	372	0	191	0	0	0	0	6207	12630	0	0	4	0	7089	2395	4448
Bacteria	Proteobacteria	Alphaproteobacteria	Sphingomonadales	Sphingomonadaceae	Novosphingobium		51	640	1928	22	19	4	41	796	22	1266	0	32	0	0	0	2649	6	0	341	225	37	0	0	0	693	36	108
Bacteria	Verrucomicrobia	Pedosphaerae	Pedosphaerales				420	3584	44	75	143	0	280	4581	0	9245	5	429	0	0	0	0	0	0	10295	17672	0	0	8	0	14358	17115	16659
Bacteria	Planctomycetes	Phycisphaerae	CPla-3				4	7	2	0	0	0	4	57	0	118	0	29	0	0	0	0	0	0	492	3245	0	0	0	0	3254	1623	1252
Bacteria	Firmicutes	Bacilli	Lactobacillales	Enterococcaceae	Enterococcus		519	604	651	586	807	188	383	260	73	65	0	97	60	2047	21	0	20	1218	1462	84	2062	0	0	119	6	1	3
Bacteria	Firmicutes	Bacilli	Lactobacillales	Aerococcaceae	Aerococcus		99	1158	102	325	130	0	136	23	37	49	0	36	1	0	6	0	0	293	2	0	0	0	0	0	206	0	0
Bacteria	Actinobacteria	Actinobacteria	Actinomycetales	Pseudonocardiaceae	Sciscionella	marina	0	0	0	0	0	3967	0	0	179	0	0	0	0	0	1	0	0	0	0	0	0	0	0	0	0	0	0
Bacteria	Firmicutes	Clostridia	Clostridiales	Lachnospiraceae			87	400	599	61	59	0	150	185	555	73	4	43	2321	2288	0	0	4349	6438	310	72	1056	3408	0	5023	366	52	35
Bacteria	Cyanobacteria	Chloroplast					40	307	31	0	10	7	18	1521	0	599	30	47	0	36	0	0	0	0	961	209	0	0	0	0	1087	122	185
Bacteria	OP3	BD4-9					64	419	0	32	1	0	45	581	0	1650	2	117	0	0	0	0	0	0	354	1281	0	0	0	0	882	2952	2406
Bacteria	Proteobacteria	Betaproteobacteria	Burkholderiales	Burkholderiaceae	Burkholderia		374	421	0	0	249	33	572	44	2	0	0	208	31	0	3	145	0	1	0	0	738	0	0	0	1	1	0
Bacteria	GAL15						217	1903	36	59	75	0	169	2683	0	3562	0	292	0	0	0	0	0	0	77	172	0	0	0	0	54	60	165
Bacteria	Proteobacteria	TA18	PHOS-HD29				8	147	0	0	0	0	9	276	0	512	285	13	0	0	0	0	0	0	237	258	0	0	2597	0	512	411	490
Bacteria	Proteobacteria	Deltaproteobacteria	Myxococcales	Myxococcaceae	Anaeromyxobacter		135	1538	13	66	50	14	131	2155	1	4261	0	212	0	0	0	0	0	0	349	582	0	0	0	0	1367	1723	3143
Bacteria	Verrucomicrobia	Pedosphaerae	Pedosphaerales				36	537	0	14	5	1	19	208	0	775	167	38	0	0	0	0	0	0	943	1635	0	0	1376	0	840	1255	1307
Bacteria	Actinobacteria	Actinobacteria	Actinomycetales	Streptomycetaceae	Streptomyces	radiopugnans	0	2	0	0	0	3592	0	25	314	2	0	3	0	0	0	0	0	0	0	3	0	0	0	0	7	6	6
Bacteria	Chloroflexi	Anaerolineae	Anaerolineales	Anaerolinaceae	SHD-14		2	82	1	10	2	0	6	1	0	172	0	8	0	0	0	0	0	0	193	1035	0	0	0	0	622	256	270
Bacteria	Bacteroidetes	Bacteroidia	Bacteroidales	Odoribacteraceae	Odoribacter		32	26	52	57	12	0	33	0	42	64	0	10	11	625	0	145	1440	214	56	4	1	0	0	2719	0	0	0
Bacteria	Bacteroidetes	Bacteroidia	Bacteroidales	SB-1			20	231	0	13	1	0	31	307	0	420	0	36	0	0	0	0	0	0	6683	3173	0	0	0	0	3069	1855	1801
Bacteria	Actinobacteria	Actinobacteria	Actinomycetales	Streptomycetaceae	Streptomyces		5	0	0	0	0	2780	2	88	171	35	0	6	0	0	0	0	0	0	10	6	0	0	0	0	36	3	2
Bacteria	Nitrospirae	Nitrospira	Nitrospirales	Thermodesulfovibrionaceae	HB118		28	315	0	0	25	0	32	419	0	768	0	43	0	0	0	0	0	0	459	688	0	0	0	0	644	3507	3050
Bacteria	Bacteroidetes	Saprospirae	Saprospirales	Chitinophagaceae			46	479	271	10	20	87	26	1183	221	1249	0	103	0	0	0	0	3	0	1888	1777	0	0	0	0	1972	658	1082
Bacteria	Chloroflexi	Anaerolineae	Caldilineales	Caldilineaceae			137	940	22	14	62	69	92	1817	13	2605	166	187	0	59	11	0	0	0	2102	3165	0	0	0	0	7840	2936	4160
Bacteria	Actinobacteria	Actinobacteria	Actinomycetales	Nocardioidaceae			18	103	10	0	7	47	12	181	45	86	0	12	0	0	16	0	0	0	25	50	0	0	181	3	147	1286	1446
Bacteria	Actinobacteria	Actinobacteria	Actinomycetales	Micrococcaceae	Kocuria	palustris	49	30	54	8	32	8	30	0	1538	0	29	44	0	0	0	0	0	0	21	0	20	0	0	0	1	0	0
Bacteria	Bacteroidetes	Bacteroidia	Bacteroidales	Rikenellaceae			11	107	46	14	17	0	22	51	32	54	0	14	161	2	0	0	1190	3203	0	0	0	9	0	234	0	0	0
Bacteria	Spirochaetes	Spirochaetes	Spirochaetales	Spirochaetaceae	Treponema		23	100	0	0	0	0	21	280	7	599	0	57	0	0	0	0	0	0	4003	7191	0	0	0	0	3725	4924	1646
Bacteria	Actinobacteria	Coriobacteriia	Coriobacteriales	Coriobacteriaceae			9	35	13	13	2	0	11	2	330	1	0	0	1594	70	0	1	183	1384	28	4	0	12	0	18	29	0	0
Bacteria	Chlorobi	Ignavibacteria	Ignavibacteriales	Ignavibacteriaceae			24	226	2	1	1	0	16	396	0	672	0	43	0	0	0	0	0	0	599	1381	0	0	0	0	2031	2306	2063
Bacteria	Bacteroidetes	Flavobacteriia	Flavobacteriales	Flavobacteriaceae	Flavobacterium		36	329	877	29	34	236	19	401	54	412	50	46	0	0	0	0	18	0	834	359	0	0	0	0	2247	1	1
Bacteria	Firmicutes	Clostridia	Clostridiales	Ruminococcaceae			42	217	169	66	23	0	51	216	366	121	14	33	1537	922	0	31	1742	4446	299	239	92	88	0	6673	811	189	182
Bacteria	Firmicutes	Bacilli	Lactobacillales	Enterococcaceae	Enterococcus	casseliflavus	806	367	222	15	694	99	925	150	137	0	0	380	4	0	67	0	0	24	23	0	3	0	0	4	7	0	0
Bacteria	WS3	PRR-12	Sediment-1				169	1069	8	36	36	0	114	2152	0	3585	0	197	0	0	0	0	0	0	772	1695	0	0	0	0	434	833	977
Bacteria							331	3081	20	94	135	2	267	3738	47	7191	171	448	3	30	0	0	1131	476	4138	13203	1	27	81	166	7102	13079	11496
Bacteria	Chloroflexi	Anaerolineae	envOPS12				66	686	14	6	13	0	77	1030	0	1813	99	70	0	0	0	0	0	0	2041	6396	0	0	0	0	3643	5477	5665
Bacteria	Proteobacteria	Betaproteobacteria	Burkholderiales	Comamonadaceae			141	1231	4243	35	60	242	82	1883	99	2869	0	142	0	144	19	149	29	0	1506	2246	0	1305	494	0	1572	358	510
Bacteria	Bacteroidetes	Sphingobacteriia	Sphingobacteriales				43	443	18	29	0	28	47	384	8	1150	0	48	0	0	0	0	0	0	1250	1001	0	0	0	0	1736	1146	1496
Bacteria	Chloroflexi	Ellin6529					170	1296	51	64	80	10	150	2381	11	2244	152	149	0	0	3	0	0	0	1424	2045	0	0	0	0	2068	1680	2496
Bacteria	Planctomycetes	Planctomycetia	Pirellulales	Pirellulaceae	A17		21	46	5	0	6	0	18	216	0	85	0	14	0	0	0	0	0	0	1274	1789	0	0	0	0	1363	25	90
Bacteria	Actinobacteria	Actinobacteria	Actinomycetales	Streptosporangiaceae	Nonomuraea		0	0	0	0	0	1951	0	100	29	3	0	0	0	0	0	0	0	0	8	2	0	0	0	0	10	1	1
Bacteria	Proteobacteria	Betaproteobacteria	Burkholderiales	Comamonadaceae	Hydrogenophaga	palleronii	0	1	3	0	0	0	0	3	3	23	0	0	0	39	7	2059	0	0	1	8	323	104	0	10	47	47	99
Bacteria	Spirochaetes	Leptospirae	Leptospirales	Sediment-4	SJA-88		65	475	1	25	8	0	37	867	0	1608	0	53	0	0	0	0	0	0	757	4100	0	0	0	0	2029	1718	1916
Bacteria	Planctomycetes	Phycisphaerae	Phycisphaerales				86	534	15	38	34	0	45	886	4	1923	0	43	0	0	0	0	0	0	2348	2524	0	0	0	0	951	1567	1815
Bacteria	Proteobacteria	Alphaproteobacteria	Caulobacterales	Caulobacteraceae	Brevundimonas	vesicularis	3	5	0	0	6	3	6	0	0	16	0	0	1953	0	9	53	0	0	0	0	0	0	0	0	6	0	0
Bacteria	Verrucomicrobia	Opitutae	Cerasicoccales	Cerasicoccaceae			0	3	11	0	0	0	0	5	118	71	0	5	0	0	0	0	1146	0	148	344	36	0	0	0	34	104	148
Bacteria	Verrucomicrobia	Verruco-5	WCHB1-41				456	4872	130	177	86	0	378	5887	279	10040	7	547	0	9	0	0	17	0	1247	6530	0	0	12	0	3967	4164	4884
Bacteria	Proteobacteria	Gammaproteobacteria					48	604	25	30	25	125	33	934	4	1676	48	52	0	0	0	0	33	0	904	1562	0	0	100	0	1369	1041	1309
Bacteria	Proteobacteria	Alphaproteobacteria	Rhodospirillales	Acetobacteraceae	Gluconobacter		479	136	6	22	527	0	378	85	0	0	0	1131	0	0	0	0	0	0	0	0	0	0	0	0	0	0	0
Bacteria	Firmicutes	Bacilli	Bacillales	Thermoactinomycetaceae	Thermoactinomyces		0	0	0	0	11	649	1	1	2734	2	0	0	1	0	69	0	0	0	2	6	0	0	0	0	33	76	19
Bacteria	Cyanobacteria	Chloroplast	CAB-I				0	0	0	0	1	0	0	0	0	0	0	0	79	0	0	0	0	319	0	0	0	2023	0	0	0	2	0
Bacteria	Firmicutes	Bacilli	Lactobacillales	Lactobacillaceae	Lactobacillus	reuteri	79	518	414	528	55	0	86	98	109	120	0	22	0	6	0	249	33	117	33	3	0	27	0	26	0	0	0
Bacteria	Proteobacteria	Gammaproteobacteria	Pseudomonadales	Pseudomonadaceae	Pseudomonas	stutzeri	131	444	227	307	298	3	173	38	0	63	0	25	4	0	5	2	0	0	2	2	0	0	0	0	0	0	0
Bacteria	Proteobacteria	Gammaproteobacteria	Enterobacteriales	Enterobacteriaceae			202	19	108	1072	221	0	150	81	0	0	0	250	0	2	0	0	0	0	0	0	0	0	0	0	0	0	0
Bacteria	Planctomycetes	Phycisphaerae	AKAU3564				236	1884	17	45	42	0	203	2772	0	3837	0	232	0	0	0	0	0	0	645	4321	0	0	0	0	1365	2670	3001
Archaea	Euryarchaeota	Methanomicrobia	Methanosarcinales	Methanosaetaceae	Methanosaeta		13	208	0	0	0	0	13	223	0	445	86	7	0	0	0	0	0	0	757	3265	0	0	0	0	1841	2642	2897
Bacteria	Firmicutes	Bacilli	Lactobacillales	Aerococcaceae	Facklamia		154	481	339	1128	197	9	279	196	22	202	36	107	0	7	4	0	0	7	636	44	0	0	0	152	142	1	1
Bacteria	Actinobacteria	Actinobacteria	Actinomycetales	Pseudonocardiaceae	Saccharomonospora		1	0	0	0	0	1791	0	1	563	0	0	0	0	0	4	0	0	0	0	9	0	0	0	0	10	268	58
Bacteria	Firmicutes	Bacilli	Bacillales	Sporolactobacillaceae	Tuberibacillus	calidus	0	0	0	0	0	1526	0	0	14	0	0	0	0	0	12	0	0	0	0	0	0	0	0	0	0	0	0
Bacteria	OD1	ABY1					135	1479	15	24	113	0	99	1918	2	3887	0	219	0	0	0	0	0	0	4164	6842	0	0	0	0	6845	8052	6039
Bacteria	Proteobacteria	Gammaproteobacteria	Methylococcales	Methylococcaceae			2	141	0	0	4	0	0	12	0	126	1	3	0	0	0	0	0	0	330	303	0	0	0	0	375	1559	1830
Bacteria	Firmicutes	Clostridia	Clostridiales	Veillonellaceae	Veillonella		21	60	1442	21	0	143	5	0	278	0	0	6	70	0	0	0	85	61	58	6	0	0	0	0	3	0	0
Bacteria	Proteobacteria	Deltaproteobacteria	GW-28				31	514	2	17	8	0	27	362	0	1270	0	40	0	0	0	0	0	0	146	2545	0	0	0	0	1216	596	522
Bacteria	Planctomycetes	Phycisphaerae	S-70				7	18	6	0	9	0	5	43	0	258	0	7	0	0	0	0	0	0	253	531	0	0	0	0	647	989	984
Bacteria	Proteobacteria	Gammaproteobacteria	Enterobacteriales	Enterobacteriaceae	Serratia	marcescens	551	447	156	195	381	50	710	107	11	54	0	550	0	0	23	0	0	0	1	0	0	0	0	0	0	0	0
Bacteria	WS4						91	808	4	4	24	17	80	1087	0	1952	0	171	0	0	0	0	0	0	269	824	0	0	0	0	253	333	303
Bacteria	Proteobacteria	Alphaproteobacteria					0	3	4	0	7	164	9	25	33	18	67	11	1848	91	29	106	0	1	83	251	0	0	8	0	171	80	88
Bacteria	Proteobacteria	Betaproteobacteria	Rhodocyclales	Rhodocyclaceae			128	1378	68	26	54	0	71	1212	2	3219	0	130	0	0	0	0	0	0	775	1506	0	0	0	0	1412	124	236
Bacteria	Firmicutes	Bacilli	Bacillales	Thermoactinomycetaceae	Thermoactinomyces	sanguinis	1	0	0	0	0	1827	0	0	103	0	0	0	0	0	4	0	0	1	0	0	0	0	0	0	3	0	0
Bacteria	Proteobacteria	Deltaproteobacteria	Bdellovibrionales	Bdellovibrionaceae	Bdellovibrio		16	7	1	0	3	0	6	258	15	191	1626	15	0	0	0	0	0	0	304	567	0	0	20	0	328	144	173
Bacteria	Proteobacteria	Gammaproteobacteria	Pseudomonadales	Moraxellaceae	Perlucidibaca		5	280	9	8	0	0	10	449	1	472	0	6	0	0	0	0	0	0	291	168	0	0	0	0	880	7	35
Bacteria	Firmicutes	Clostridia	Clostridiales	Veillonellaceae			8	299	5	0	0	17	5	228	1	289	0	16	1	23	0	0	23	0	720	2295	656	0	561	1	1382	2288	554
Bacteria	Chlamydiae	Chlamydiia	Chlamydiales				31	254	3	0	27	0	30	409	0	471	82	21	0	0	0	0	0	0	93	326	0	0	484	0	393	459	582
Bacteria	Acidobacteria	BPC102	MVS-40				116	1067	12	43	26	0	66	1012	4	2380	0	115	0	0	0	0	0	0	1468	5733	0	0	0	0	7057	5560	6221
Bacteria	Elusimicrobia	Elusimicrobia	Elusimicrobiales	Elusimicrobiaceae			4	0	23	0	0	0	9	0	129	0	0	2	0	177	0	0	1416	0	3	0	0	0	0	0	1	0	0
Bacteria	Proteobacteria	Betaproteobacteria	SC-I-84				25	214	7	10	11	0	12	720	0	975	29	48	0	0	0	0	0	0	1464	502	0	0	100	0	601	1117	1732
Bacteria	Actinobacteria	Actinobacteria	Actinomycetales	Streptomycetaceae	Streptomyces		11	51	3	2	0	5174	5	267	1491	130	0	13	1	0	6	0	0	0	49	102	0	0	0	0	179	29	133
Bacteria	Actinobacteria	Actinobacteria	Actinomycetales	ACK-M1			45	325	6	0	6	0	41	677	0	1431	0	48	0	0	0	0	0	0	88	733	1201	1	0	2	233	54	45
Bacteria	Bacteroidetes	Bacteroidia	Bacteroidales	Porphyromonadaceae	Proteiniphilum	acetatigenes	6	52	1797	6	0	0	19	1	0	77	0	10	0	0	0	0	15	0	471	30	0	0	0	0	2	0	0
Bacteria	Actinobacteria	Actinobacteria	Actinomycetales	Corynebacteriaceae	Corynebacterium	variabile	146	437	285	402	341	286	198	30	1662	16	0	84	22	0	95	4	0	348	56	2	0	415	0	230	6	2	7
Bacteria	Firmicutes	Bacilli	Lactobacillales	Lactobacillaceae	Lactobacillus	pontis	154	245	389	1009	152	5	205	188	1	228	0	46	0	0	1	5	1	0	1	0	0	7	0	1	1	0	0
Bacteria	Proteobacteria	Deltaproteobacteria	Desulfobacterales	Desulfobacteraceae	Desulfococcus		58	617	6	16	1	0	29	897	0	1240	0	79	0	0	0	0	0	0	692	815	0	0	0	0	1417	1134	1119
Bacteria	Bacteroidetes	Bacteroidia	Bacteroidales	Porphyromonadaceae	Macellibacteroides	fermentans	1	0	121	0	0	0	0	8	5	13	0	1	0	0	0	0	0	0	211	87	0	0	0	0	1092	344	89
Bacteria	Actinobacteria	Actinobacteria	Actinomycetales	Microbacteriaceae			44	54	146	17	25	118	62	132	157	244	355	32	0	18	13	0	0	0	161	23	0	0	1387	2	90	4	7
Bacteria	Verrucomicrobia	Verrucomicrobiae	Verrucomicrobiales	Verrucomicrobiaceae	Akkermansia		188	171	451	176	124	0	215	99	91	55	0	89	0	0	0	0	0	0	8	0	0	0	0	0	90	0	0
Bacteria	Proteobacteria	Gammaproteobacteria	Alteromonadales				2	10	0	0	0	0	0	118	0	62	0	0	0	0	0	0	5	0	389	292	0	0	0	0	382	400	450
Bacteria	Firmicutes	Bacilli	Bacillales	Bacillaceae	Bacillus		60	112	7	1	35	2320	60	399	1679	408	459	41	0	0	49	1	0	0	722	507	0	1	236	0	598	102	244
Bacteria	Proteobacteria	Betaproteobacteria	Rhodocyclales	Rhodocyclaceae	Uliginosibacterium		12	17	0	0	0	0	7	288	3	239	0	35	0	0	0	0	0	0	716	1760	0	0	0	0	380	599	142
Bacteria	Actinobacteria	MB-A2-108	0319-7L14				115	1035	6	25	59	2	99	1423	3	2374	0	106	0	0	0	0	0	0	413	766	0	0	0	0	225	481	754
Bacteria	Firmicutes	Bacilli	Bacillales	Exiguobacteraceae			114	102	0	3	78	183	186	127	33	138	0	155	0	0	2	0	0	0	0	0	0	0	7	0	664	0	2
Bacteria	Acidobacteria	Acidobacteria-6	CCU21				107	1027	12	36	53	0	97	1506	0	2227	636	93	0	0	0	0	0	0	1569	2680	0	0	281	0	3015	3403	4023
Bacteria	Proteobacteria	Gammaproteobacteria	Xanthomonadales	Xanthomonadaceae			24	441	1778	6	2	5	32	297	176	269	4	8	0	0	0	0	7	0	261	151	0	0	0	0	1049	9	10
Bacteria	Actinobacteria	Actinobacteria	Actinomycetales	Actinomycetaceae	N09		0	0	0	0	0	12	1	1	1	3	0	8	0	0	0	0	0	0	1042	39	0	0	0	0	529	0	0
Bacteria	Chloroflexi	Anaerolineae					83	721	4	21	21	2	49	998	0	1357	536	56	0	0	0	0	0	0	856	2804	0	0	38	0	2681	6192	5947
Bacteria	OP8	OP8					84	427	4	6	20	0	78	505	0	1255	2	128	0	0	0	0	0	0	355	1104	0	0	0	0	2283	3316	2970
Bacteria	Planctomycetes	Phycisphaerae					6	0	0	0	0	0	8	573	0	393	0	17	0	0	0	0	0	0	28	222	0	0	0	0	114	221	143
Bacteria	Firmicutes	Bacilli	Bacillales	Staphylococcaceae	Jeotgalicoccus		187	1256	332	443	456	2	292	101	161	85	0	80	0	0	9	0	0	814	2	0	0	0	0	10	7	8	0
Bacteria	Firmicutes	Clostridia	Clostridiales	Lachnospiraceae	Clostridium		2	0	3	0	12	0	0	0	2	0	0	9	0	0	0	0	16	286	7	10	14	0	0	1941	3	1	0
Bacteria	Proteobacteria	Betaproteobacteria	Rhodocyclales	Rhodocyclaceae	TS34		25	68	0	2	5	0	14	480	0	462	0	5	0	0	0	0	0	0	9	3	0	0	0	0	2	0	67
Bacteria	Bacteroidetes	Bacteroidia	Bacteroidales	Odoribacteraceae	Butyricimonas		2	0	3	0	13	0	2	0	0	0	0	0	0	0	0	0	49	0	0	0	0	0	0	5765	0	0	0
Bacteria	Firmicutes	Clostridia	Clostridiales	Dehalobacteriaceae	Dehalobacterium		10	29	9	2	8	0	10	62	25	26	0	1	2637	38	0	0	250	1557	117	410	0	997	0	3	233	63	30
Bacteria	Firmicutes	Bacilli	Bacillales				5	43	1	0	0	424	6	217	2202	61	178	4	0	0	40	0	0	0	251	315	0	0	1	0	222	51	150
Bacteria	Bacteroidetes	Bacteroidia	Bacteroidales	Rikenellaceae	Rikenella		2	0	3	4	0	0	4	0	0	0	0	0	0	0	0	7	0	0	0	0	0	0	0	1897	0	0	0
Bacteria	Firmicutes	Bacilli	Lactobacillales	Lactobacillaceae	Lactobacillus	coleohominis	35	64	107	302	33	0	47	41	10	40	0	18	0	0	0	350	17	594	44	3	0	2395	0	54	0	0	0
Bacteria	Proteobacteria	Alphaproteobacteria	RF32				3	0	19	8	8	0	4	0	56	0	0	11	0	0	0	0	777	79	20	0	0	145	0	1764	0	1	1
Bacteria	Actinobacteria	Coriobacteriia	Coriobacteriales	Coriobacteriaceae	Slackia		3	23	5	0	0	0	2	1	27	0	0	0	110	1	0	0	19	3297	6	0	0	83	0	149	1	2	0
Bacteria	Spirochaetes	Spirochaetes	Spirochaetales	Spirochaetaceae			109	890	7	9	52	0	99	1207	0	2593	0	124	0	0	0	0	0	0	1402	4521	0	0	0	0	4066	4582	5386
Bacteria	Planctomycetes	C6	MVS-107				36	12	4	0	12	0	13	141	0	532	0	42	0	0	0	0	0	0	565	558	0	0	0	0	316	1322	1388
Bacteria	Caldithrix	Caldithrixae	Caldithrixales	BA059			1	3	0	3	0	0	1	137	0	173	0	3	0	0	0	0	0	0	15	153	0	0	0	0	264	306	248
Bacteria	Proteobacteria	Gammaproteobacteria	Xanthomonadales	Xanthomonadaceae	Stenotrophomonas		528	108	75	0	442	58	545	40	21	0	0	452	2	10	317	0	0	0	1	0	0	0	0	0	0	0	0
Bacteria	Proteobacteria	Betaproteobacteria	Thiobacterales				42	367	2	4	13	0	37	412	3	937	0	49	0	0	0	0	0	0	32	51	0	0	0	0	850	1	15
Bacteria	Chloroflexi	S085					101	1010	23	4	26	1	89	1311	0	1770	0	91	0	0	0	0	0	0	481	1593	0	0	0	0	241	210	663
Bacteria	Proteobacteria	Betaproteobacteria	Methylophilales	Methylophilaceae			5	84	0	0	0	0	0	2	0	52	0	5	0	0	0	0	0	0	284	99	0	0	0	0	106	431	449
Bacteria	Chloroflexi	Anaerolineae	Anaerolineales	Anaerolinaceae	Anaerolinea		82	1309	14	28	16	26	70	639	35	2358	1	90	0	0	0	0	0	0	2748	11706	0	0	0	0	9996	7324	8036
Bacteria	Proteobacteria	Betaproteobacteria	Burkholderiales	Burkholderiaceae	Burkholderia	gladioli	271	264	0	7	168	106	391	16	82	0	0	134	0	0	12	0	0	0	0	0	0	0	0	0	0	0	0
Bacteria	Proteobacteria	Gammaproteobacteria	Xanthomonadales	Xanthomonadaceae	Stenotrophomonas	acidaminiphila	26	710	4633	24	1	0	21	7	9	26	0	17	0	0	0	0	23	0	65	24	0	0	0	0	0	0	0
Bacteria	Chlamydiae	Chlamydiia	Chlamydiales	Rhabdochlamydiaceae	Candidatus Rhabdochlamydia		4	34	0	0	0	0	1	25	0	170	129	4	0	0	0	0	0	0	560	736	0	0	67	0	59	55	52
Bacteria	WS5						82	571	2	9	22	0	65	758	1	1122	637	38	0	39	0	0	0	0	990	875	0	0	1248	0	2145	2150	2155
Bacteria	LD1						5	0	0	19	0	0	0	45	0	66	126	2	0	0	0	0	0	0	118	203	0	0	644	0	282	475	387
Bacteria	Proteobacteria	Betaproteobacteria	Burkholderiales	Oxalobacteraceae	Polynucleobacter		17	159	0	1	6	0	12	256	0	566	0	22	0	0	0	0	0	0	50	142	0	0	0	0	133	7	9
Bacteria	Proteobacteria	Gammaproteobacteria	Methylococcales	Methylococcaceae	Methylomonas		0	0	0	0	0	0	0	0	0	7	0	0	0	0	0	0	0	0	644	451	0	0	0	0	393	1852	2213
Bacteria	Firmicutes	Clostridia	Clostridiales	Lachnospiraceae	Clostridium	colinum	2	5	482	0	0	0	0	19	4	0	0	3	0	0	0	0	775	0	0	0	0	0	0	0	0	0	0
Bacteria	Proteobacteria	Deltaproteobacteria	Desulfovibrionales	Desulfovibrionaceae	Desulfovibrio	D168	2	5	8	6	0	0	15	3	49	0	0	1	0	0	0	0	905	0	0	0	0	0	0	0	0	0	0
Bacteria	Planctomycetes						37	233	7	19	5	0	33	623	17	1114	0	43	0	0	0	0	0	0	479	1772	0	0	0	0	438	1481	1228
Bacteria	Chlamydiae						16	132	2	0	0	0	9	252	0	697	0	27	0	0	0	0	0	0	68	109	0	0	0	0	25	14	24
Bacteria	WS3	PRR-12	Sediment-1	PRR-10			221	2254	15	78	53	0	145	1761	0	2844	0	189	0	0	0	0	0	0	665	1329	0	0	0	0	1115	877	903
Bacteria	Bacteroidetes	Flavobacteriia	Flavobacteriales	Weeksellaceae	Cloacibacterium		3	48	0	4	2	0	0	59	0	164	0	9	0	0	0	0	0	22	1547	8	0	0	0	0	240	2	1
Bacteria	Firmicutes	Clostridia	Clostridiales	Eubacteriaceae	Anaerofustis		0	0	0	0	0	0	0	0	0	0	0	0	0	0	0	0	1	499	107	98	0	33	0	1071	3	41	10
Bacteria	Firmicutes	Clostridia	Clostridiales	Ruminococcaceae	Ruminococcus		4	0	12	6	8	0	3	0	0	0	0	0	0	0	0	0	149	809	30	8	0	450	0	0	3	22	4
Bacteria	Chlorobi	OPB56					27	259	2	7	5	0	33	619	0	917	0	40	0	0	0	0	0	0	736	480	0	0	0	0	1131	365	409
Bacteria	Acidobacteria	Acidobacteria-6	iii1-15	mb2424			37	512	15	8	9	2	53	853	2	1654	38	82	0	2	0	0	0	0	1010	1691	0	0	0	0	762	457	950
Bacteria	Cyanobacteria	Chloroplast	Chlorophyta				47	668	16	50	15	0	40	1432	0	1807	4	33	0	0	0	0	0	0	1646	1843	0	0	0	0	5653	383	516
Bacteria	Fusobacteria	Fusobacteriia	Fusobacteriales				2	0	0	0	0	0	2	0	0	91	0	5	0	0	0	0	0	0	818	225	0	0	0	0	259	52	36
Bacteria	Armatimonadetes	SJA-176	RB046				56	665	13	1	0	0	57	729	0	1395	1	29	0	0	0	0	0	0	738	3445	0	0	0	0	1477	1124	1235
Bacteria	Firmicutes	Clostridia	Clostridiales	Peptococcaceae			3	16	0	0	0	0	0	3	26	12	0	1	0	2229	0	0	17	0	148	380	0	470	0	0	60	35	108
Bacteria	Proteobacteria	Alphaproteobacteria	Rhizobiales	Phyllobacteriaceae	Aminobacter		0	0	80	0	0	6	0	51	6	35	0	1	0	0	0	0	0	0	69	10	0	0	1019	0	93	0	1
Bacteria	Firmicutes	Bacilli	Lactobacillales	Streptococcaceae	Lactococcus	garvieae	59	116	0	2	85	484	84	0	32	0	0	19	0	0	32	0	0	0	7	0	0	0	0	0	1	0	0
Bacteria	Firmicutes	Bacilli	Lactobacillales	Lactobacillaceae	Lactobacillus	delbrueckii	12	182	1939	34	4	301	10	18	743	104	35	15	29	65	5	24	56	148	110	21	235	10	0	2	0	0	2
Bacteria	Firmicutes	Bacilli	Bacillales	Bacillaceae	Bacillus	fumarioli	11	199	7	0	0	376	16	246	443	257	598	5	0	0	0	0	0	0	180	89	0	0	0	0	223	161	282
Bacteria	Nitrospirae	Nitrospira	Nitrospirales	Nitrospiraceae	Nitrospira		51	373	4	6	32	0	41	782	0	1611	0	32	0	0	0	0	0	0	759	1956	0	0	0	0	271	214	367
Bacteria	Proteobacteria	Betaproteobacteria	Rhodocyclales	Rhodocyclaceae			60	807	8	5	39	0	66	746	0	1759	0	74	0	0	0	0	0	0	253	347	0	0	0	0	412	32	61
Bacteria	Chlorobi	BSV26	PK329				42	515	0	1	46	0	44	623	0	1631	0	114	0	0	0	0	0	0	903	1859	0	0	0	0	2362	3330	3454
Bacteria	Planctomycetes	Planctomycetia	Gemmatales	Gemmataceae	Gemmata	obscuriglobus	0	0	0	0	0	0	0	173	0	1	0	0	0	0	0	0	0	0	14	118	0	0	0	0	16	143	182
Bacteria	Actinobacteria	Acidimicrobiia	Acidimicrobiales	C111			145	1062	6	29	57	2	89	1679	0	4178	387	139	0	0	0	0	0	0	427	667	0	0	0	0	841	300	434
Bacteria	Firmicutes	Clostridia	Clostridiales	Lachnospiraceae	Coprococcus		12	4	5	1	1	87	8	98	200	46	24	1	563	172	0	0	832	597	239	128	14	1970	0	293	261	175	130
Bacteria	Proteobacteria	Betaproteobacteria	ASSO-13				0	10	6	5	0	0	11	21	0	90	0	2	0	0	0	0	0	0	725	1305	0	0	0	0	1253	0	9
Bacteria	Actinobacteria	Actinobacteria	Actinomycetales	Micrococcaceae	Kocuria		0	0	2	0	2	3	6	0	794	0	0	5	0	0	0	0	0	0	477	0	0	0	0	0	3	0	0
Bacteria	Planctomycetes	Phycisphaerae	mle1-8				25	148	0	0	20	0	40	385	0	1025	0	38	0	0	0	0	0	0	621	1616	0	0	0	0	1132	2727	2728
Bacteria	WS6	B142					17	64	2	0	0	0	24	62	1	559	0	37	0	0	0	0	0	0	120	240	0	0	1	0	423	597	465
Bacteria	Actinobacteria	Thermoleophilia					18	117	3	1	1	0	13	357	0	525	79	27	0	0	0	0	0	0	176	682	0	0	0	0	1382	1117	1722
Bacteria	Acidobacteria	Sva0725	Sva0725				0	130	0	0	5	31	1	5	0	158	13	2	0	0	0	0	0	0	149	485	0	0	1062	0	75	90	121
Bacteria	Nitrospirae	Nitrospira	Nitrospirales	Thermodesulfovibrionaceae	LCP-6		46	646	0	21	14	0	39	716	0	1322	0	44	0	0	0	0	0	0	122	276	0	0	0	0	108	534	419
Bacteria	Chloroflexi	Anaerolineae	Anaerolineales	Anaerolinaceae	T78		4	3	0	0	5	0	8	102	0	51	0	3	0	0	0	0	0	0	73	553	0	0	0	0	903	261	223
Bacteria	Proteobacteria	Alphaproteobacteria	Rhizobiales	Hyphomicrobiaceae	Devosia		24	173	360	5	37	90	25	88	11	114	0	26	0	0	25	0	0	0	161	128	0	0	921	0	354	0	2
Bacteria	Deferribacteres	Deferribacteres	Deferribacterales	Deferribacteraceae	Mucispirillum	schaedleri	0	0	0	0	0	0	0	0	12	0	0	0	0	5	0	0	168	0	0	0	0	1652	0	0	0	0	0
Bacteria	WS3	PRR-12	wb1				57	687	35	0	23	0	51	422	0	942	0	56	0	0	0	0	0	0	210	232	0	0	0	0	128	941	732
Bacteria	Proteobacteria	Deltaproteobacteria	Syntrophobacterales	Syntrophobacteraceae	Syntrophobacter		45	167	8	5	6	0	21	439	0	1235	0	61	0	0	4	0	0	0	806	2814	0	0	0	0	2253	2779	2762
Archaea	Euryarchaeota	Methanomicrobia	Methanosarcinales	ANME-2D			28	135	0	0	0	0	30	556	0	1100	0	16	0	0	0	0	0	0	7	46	0	0	0	0	56	77	134
Bacteria	Firmicutes	Bacilli	Bacillales	Bacillaceae	Bacillus	longiquaesitum	0	2	0	4	8	133	3	115	42	82	138	6	0	0	5	0	2	0	160	192	0	0	1	0	154	8	19
Bacteria	Lentisphaerae	Lentisphaeria	Z20				47	247	1	14	27	0	25	339	0	1007	0	58	0	0	0	0	0	0	433	1538	0	0	0	0	621	1237	1142
Bacteria	Proteobacteria	Alphaproteobacteria	Rhizobiales	Hyphomicrobiaceae	Hyphomicrobium		6	0	5	0	0	0	2	105	0	145	2	3	0	0	0	0	0	0	116	145	0	0	0	0	157	255	405
Archaea	Euryarchaeota	Methanobacteria	Methanobacteriales	Methanobacteriaceae	Methanobacterium		17	43	21	0	0	0	3	465	0	115	21	4	0	0	0	0	0	0	317	484	0	0	0	0	498	380	535
Bacteria	Chloroflexi	Dehalococcoidetes	GIF9				3	62	0	20	0	0	11	26	0	87	0	1	0	0	0	0	0	0	50	367	0	0	0	0	409	1104	893
Bacteria	Verrucomicrobia	Pedosphaerae	Pedosphaerales	OPB35			19	229	0	1	25	0	21	265	0	574	0	25	0	0	0	0	0	0	236	553	0	0	0	0	341	459	627
Bacteria	Proteobacteria	Deltaproteobacteria	Myxococcales				158	1754	57	55	10	117	123	2506	15	4552	82	164	0	25	9	0	1	0	5879	7745	0	0	0	0	8216	5664	5324
Bacteria	NKB19	TSBW08					40	488	1	11	38	0	26	250	0	701	0	29	0	0	0	0	0	0	281	1369	0	0	0	0	799	984	1373
Bacteria	Proteobacteria	Alphaproteobacteria	Rhodospirillales	Rhodospirillaceae			41	55	10	3	9	5	33	360	1	720	39	41	0	0	3	1170	0	0	979	3067	0	0	0	0	490	551	889
Bacteria	Proteobacteria	Betaproteobacteria					20	265	5	6	3	15	16	232	0	842	130	21	0	0	0	0	1	0	347	428	0	0	1749	0	455	334	532
Bacteria	Proteobacteria	Betaproteobacteria	Burkholderiales	Comamonadaceae	Hydrogenophaga		23	42	96	5	0	0	16	360	31	584	0	51	0	0	0	0	0	0	493	392	0	0	0	0	1826	415	955
Bacteria	Firmicutes	Bacilli	Bacillales	Staphylococcaceae	Jeotgalicoccus	psychrophilus	66	69	106	277	133	0	78	65	0	28	0	9	0	0	5	0	0	0	0	0	0	0	0	0	0	1	0
Bacteria	Actinobacteria	Actinobacteria	Actinomycetales	Micrococcaceae			101	315	187	184	293	89	117	199	82	11	0	29	0	0	0	0	0	1	51	1	0	1	0	6	6	0	0
Bacteria	Firmicutes	Bacilli	Lactobacillales	Lactobacillaceae	Lactobacillus	plantarum	210	21	16	61	412	14	138	124	32	0	0	212	0	0	0	0	0	0	0	0	0	0	0	0	0	0	0
Bacteria	Proteobacteria	Gammaproteobacteria	Pseudomonadales	Pseudomonadaceae	Pseudomonas		324	382	138	5	237	9	336	249	27	254	0	166	0	0	33	0	9	0	448	150	144	4	0	0	385	12	11
Bacteria	Bacteroidetes	Bacteroidia	Bacteroidales	Marinilabiaceae			0	30	0	0	0	0	1	16	0	62	0	4	0	0	0	0	0	0	794	356	0	0	0	0	493	337	116
Bacteria	OP3	koll11	GIF10				14	179	0	1	12	0	6	560	0	537	0	18	0	0	0	0	0	0	569	3678	0	0	0	0	1027	4214	3845
Bacteria	Verrucomicrobia	Opitutae					1	1	3	0	0	0	1	58	0	41	0	3	0	0	0	0	0	0	336	427	0	0	0	0	457	301	281
Bacteria	Chloroflexi	Anaerolineae	OPB11				1	53	0	0	0	0	5	0	0	52	0	13	0	0	0	0	0	0	30	113	0	0	0	0	257	768	520
Bacteria	Chloroflexi	Anaerolineae	S0208				57	281	13	16	10	0	37	687	0	1608	45	56	0	0	0	0	0	0	1464	6453	0	0	0	0	1991	1837	3325
Bacteria	Proteobacteria	Deltaproteobacteria	BPC076				42	338	0	31	9	0	29	412	0	953	0	71	0	0	0	0	0	0	581	1768	0	0	0	0	639	1675	1979
Bacteria	Proteobacteria	Gammaproteobacteria					35	261	1	10	1	117	20	425	3	1013	0	33	0	0	2	0	0	0	238	472	0	0	2	0	269	339	341
Bacteria	Actinobacteria	Actinobacteria	Actinomycetales	Micrococcaceae	Kocuria	koreensis	5	52	5	0	0	386	4	88	34	68	0	3	0	0	51	0	0	0	2	0	0	0	0	0	1	0	0
Bacteria	Nitrospirae	Nitrospira	Nitrospirales	Leptospirillaceae			30	158	2	7	3	0	14	386	0	740	0	43	0	0	0	0	0	0	19	74	0	0	0	0	4	0	0
Bacteria	Spirochaetes	Leptospirae	Leptospirales	Leptospiraceae	Leptospira		18	138	0	7	1	4	9	169	0	637	0	20	0	0	0	0	0	0	49	94	0	0	0	0	1003	22	15
Bacteria	Bacteroidetes	Flavobacteriia	Flavobacteriales	Flavobacteriaceae	Flavobacterium	columnare	1	0	0	0	0	0	5	97	0	71	0	6	0	0	0	0	0	0	69	48	0	0	0	0	1053	0	0
Bacteria	Verrucomicrobia	Verruco-5	LD1-PB3				54	404	1	19	23	0	28	700	0	1012	420	39	0	0	0	0	0	0	646	1016	0	0	293	0	1519	2137	2955
Bacteria	Firmicutes	Clostridia	Clostridiales	Lachnospiraceae	Anaerostipes		6	43	15	51	0	0	4	2	0	5	0	0	804	0	0	0	337	4	261	25	0	0	0	1	130	202	11
Bacteria	WS3	PRR-12					26	90	4	13	1	0	16	77	0	481	0	6	0	0	0	0	0	0	49	306	0	0	0	0	649	1191	1065
Bacteria	Actinobacteria	Acidimicrobiia	Acidimicrobiales				17	273	0	5	7	33	19	174	85	475	314	6	0	0	1	2	0	0	251	367	0	0	515	0	614	246	317
Bacteria	Firmicutes	Bacilli	Bacillales	Bacillaceae	Natronobacillus		203	442	245	522	349	33	253	219	0	48	0	31	0	0	0	0	0	0	2	5	0	0	0	0	1	8	18
Bacteria	Gemmatimonadetes	Gemm-1					40	654	1	13	8	0	48	982	0	1327	0	55	0	0	0	0	0	0	655	1307	0	2	0	0	260	838	1096
Bacteria	Cyanobacteria	Synechococcophycideae	Pseudanabaenales	Pseudanabaenaceae	Leptolyngbya		8	7	1	0	0	247	2	167	0	95	0	4	0	0	0	0	0	0	441	1655	0	0	0	0	334	541	353
Bacteria	Bacteroidetes	Cytophagia	Cytophagales	Cytophagaceae	Runella		1	0	0	0	0	0	0	0	0	5	0	0	0	0	0	1068	0	0	63	2	0	0	0	0	44	0	0
Bacteria	OP8	OP8					10	82	0	0	3	0	12	270	0	425	0	24	0	0	0	0	0	0	137	1947	0	0	0	0	533	461	339
Bacteria	Proteobacteria	Gammaproteobacteria	Methylococcales	Methylococcaceae	Methylosarcina	lacus	2	0	0	0	0	0	6	4	0	48	0	1	0	0	0	0	0	0	102	172	0	0	0	0	87	988	1037
Bacteria	BRC1	NPL-UPA2					13	269	3	2	3	0	9	109	0	367	0	29	0	0	0	0	0	0	274	1080	0	0	0	0	614	602	557
Bacteria	Firmicutes	Clostridia	Clostridiales	Peptococcaceae			0	0	0	0	0	0	0	0	0	0	0	0	0	0	0	0	0	0	889	20	0	0	0	0	21	0	0
Archaea	Euryarchaeota	Methanomicrobia	Methanomicrobiales	Methanoregulaceae	Methanolinea		9	0	0	0	0	0	0	1	0	48	0	0	0	0	0	0	0	0	64	231	0	0	0	0	120	570	415
Bacteria	Proteobacteria	Betaproteobacteria					44	532	0	8	1	0	42	861	1	1928	0	31	0	0	0	0	0	0	1157	3088	0	0	0	0	779	1968	2342
Bacteria	OD1						10	75	0	0	0	0	7	1	0	79	0	22	0	0	0	0	0	0	54	462	0	0	0	0	113	453	669
Bacteria	Lentisphaerae	Lentisphaeria					21	2	5	0	0	0	9	83	0	176	0	12	0	0	0	0	0	0	143	601	0	0	0	0	68	249	214
Bacteria	Proteobacteria	Alphaproteobacteria	Rickettsiales	Rickettsiaceae			10	186	11	0	1	0	4	62	0	186	141	11	0	0	0	0	0	0	58	85	0	0	0	0	477	26	44
Bacteria	Proteobacteria	Gammaproteobacteria	Enterobacteriales	Enterobacteriaceae	Serratia		198	284	2	39	99	10	258	36	0	0	0	98	0	0	0	0	0	0	0	0	0	0	0	0	0	0	0
Bacteria	TM7	TM7-3	I025				0	0	0	0	0	7	0	2	0	0	116	4	0	0	0	0	0	0	533	49	0	0	0	0	73	9	3
Bacteria	Spirochaetes	Brachyspirae	Brachyspirales	A0-023			1	186	0	1	0	0	2	9	0	71	0	0	0	0	0	0	0	0	31	42	0	0	0	0	45	115	119
Bacteria	Proteobacteria	Alphaproteobacteria	Rhodobacterales	Rhodobacteraceae	Paracoccus		66	312	194	240	173	25	108	108	579	7	0	22	1	0	27	0	0	0	242	57	0	0	0	0	74	2	0
Bacteria	Firmicutes	Clostridia	Clostridiales	Ruminococcaceae	Clostridium	methylpentosum	0	0	0	0	0	0	0	0	0	0	0	0	0	0	0	0	5	949	0	0	0	0	0	29	0	0	1
Bacteria	Actinobacteria	Actinobacteria	Actinomycetales	Micrococcaceae	Micrococcus		9	0	1	0	30	41	10	8	395	0	3	8	0	1	2	696	0	58	15	0	0	1	0	0	4	0	0
Bacteria	Acidobacteria	Acidobacteria-6	iii1-15	RB40			9	181	1	0	0	0	10	246	0	261	0	0	0	1	0	0	0	0	1156	1706	0	0	0	0	512	434	569
Bacteria	Verrucomicrobia	Spartobacteria	Chthoniobacterales	zEL20			10	65	11	0	0	0	18	25	0	90	0	30	0	0	0	0	0	0	84	169	0	0	0	0	125	136	171
Bacteria	Actinobacteria	Actinobacteria	Actinomycetales	Nocardioidaceae	Marmoricola		0	95	2	0	0	0	2	82	5	4	0	0	0	0	0	0	0	0	16	26	0	0	0	0	11	562	639
Bacteria	Bacteroidetes	Saprospirae	Saprospirales				7	2	0	0	0	0	1	23	0	125	0	7	0	0	0	0	0	0	183	174	0	0	0	0	402	483	454
Bacteria	Proteobacteria	Alphaproteobacteria	Rhizobiales	Hyphomicrobiaceae	Pedomicrobium		11	75	3	11	0	0	6	456	4	233	0	11	0	0	0	0	0	0	203	281	0	0	0	0	67	302	741
Bacteria	Firmicutes	Bacilli	Lactobacillales	Streptococcaceae	Streptococcus		66	0	7	0	135	12	25	0	117	0	70	23	23	14	0	3	4	1	1	1	687	0	0	0	11	0	0
Bacteria	Cyanobacteria	Chloroplast	Chlorophyta	Chlamydomonadaceae			32	325	7	0	21	0	29	657	0	869	0	55	0	0	0	0	0	0	1141	427	0	0	0	0	2248	159	167
Bacteria	Proteobacteria	Betaproteobacteria	Rhodocyclales	Rhodocyclaceae	Sulfuritalea		41	399	1	26	0	0	32	478	0	1256	0	64	0	0	0	0	0	0	217	145	0	0	0	0	588	14	82
Bacteria	Firmicutes	Clostridia	Clostridiales	Clostridiaceae	Clostridium		33	486	32	14	13	134	33	685	169	1243	116	79	5	37	0	0	75	297	2048	3283	2	0	4	3	1654	1646	1138
Bacteria	Firmicutes	Bacilli	Bacillales	Bacillaceae	Anoxybacillus	kestanbolensis	2	0	0	0	0	710	0	0	27	0	0	0	0	0	6	0	0	0	0	0	9	0	0	0	0	0	0
Bacteria	Bacteroidetes	Bacteroidia	Bacteroidales	Bacteroidaceae	Bacteroides	caccae	0	0	0	5	0	0	2	0	0	0	0	0	0	0	0	0	0	0	0	0	0	0	0	1771	0	0	0
Bacteria	Cyanobacteria	Oscillatoriophycideae	Chroococcales	Gomphosphaeriaceae			13	134	0	0	0	0	12	116	0	314	89	5	0	0	0	0	0	0	452	179	0	0	43	0	378	23	42
Bacteria	Acidobacteria	Holophagae	Holophagales	Holophagaceae	Geothrix		7	46	0	0	7	0	5	100	0	231	0	18	0	0	0	0	0	0	8	134	0	0	0	0	1	0	0
Bacteria	Acidobacteria	Acidobacteriia	Acidobacteriales	Koribacteraceae			13	19	0	18	0	35	4	402	0	440	0	14	0	0	0	0	0	0	118	652	0	0	0	0	54	32	51
Bacteria	Firmicutes	Clostridia	Clostridiales	Clostridiaceae	Clostridium	butyricum	9	34	0	0	0	217	6	273	39	83	0	10	0	23	1	124	0	0	221	216	0	0	0	0	300	135	222
Bacteria	OP11	WCHB1-64					19	313	0	6	37	0	4	175	0	364	12	31	0	0	0	0	0	0	58	336	0	0	0	0	280	390	154
Bacteria	Cyanobacteria	Synechococcophycideae	Synechococcales	Synechococcaceae	Paulinella		7	19	6	0	0	0	8	33	0	217	3	9	0	0	0	0	0	0	0	0	0	0	3	0	125	36	44
Bacteria	Cyanobacteria						35	32	20	2	33	63	71	1	0	7	1	15	0	0	0	0	0	0	118	323	749	0	3	0	412	17	20
Bacteria	Bacteroidetes	Saprospirae	Saprospirales	Chitinophagaceae	Lacibacter	cauensis	0	17	0	0	0	0	0	8	1	0	0	0	0	0	0	0	0	0	59	45	0	0	0	0	499	1	6
Bacteria	Firmicutes	Erysipelotrichi	Erysipelotrichales	Erysipelotrichaceae	Coprobacillus		3	4	4	18	1	0	3	14	10	4	0	1	39	1	0	0	222	304	4	1	0	0	0	559	0	0	0
Bacteria	Actinobacteria						3	72	2	0	0	0	6	67	0	138	0	12	0	0	0	0	0	0	157	112	0	0	554	0	298	303	327
Bacteria	Chloroflexi	Anaerolineae					28	355	1	26	34	0	32	357	0	832	199	28	0	0	0	0	0	0	460	706	0	0	0	0	668	1285	1443
Bacteria	Proteobacteria	Gammaproteobacteria	Chromatiales	Chromatiaceae	Allochromatium		1	0	0	0	0	0	0	0	0	9	0	0	0	0	0	0	0	0	643	7	0	0	0	0	15	103	122
Bacteria	Bacteroidetes	Sphingobacteriia	Sphingobacteriales	Sphingobacteriaceae	Sphingobacterium	multivorum	769	412	7	0	567	495	803	57	144	0	0	708	4	0	209	0	0	0	1	1	0	0	0	0	0	0	0
Bacteria	Lentisphaerae	Lentisphaeria	Victivallales	Victivallaceae			13	24	0	7	0	3	3	20	7	42	0	7	0	758	0	0	234	0	273	383	22	436	0	0	116	423	497
Bacteria	Acidobacteria	iii1-8	DS-18				33	243	1	5	10	0	46	631	1	1275	0	45	0	0	0	0	0	0	393	669	0	0	0	0	503	801	682
Bacteria	Actinobacteria	Actinobacteria	Micrococcales				30	296	3	22	39	1	20	218	0	596	0	46	0	0	0	0	0	0	6	0	0	0	0	0	7	0	1
Bacteria	Proteobacteria	Alphaproteobacteria	Rhizobiales	Rhizobiaceae	Agrobacterium		203	10	61	6	131	228	191	67	101	10	0	125	1	0	57	0	0	0	11	17	0	0	0	0	98	0	0
Bacteria	Cyanobacteria	Nostocophycideae	Stigonematales	Rivulariaceae	Calothrix		0	0	0	0	0	0	0	0	18	0	0	0	0	0	0	0	0	0	0	0	920	0	0	0	0	0	1
Bacteria	Proteobacteria	Betaproteobacteria	Burkholderiales	Comamonadaceae	Leptothrix		4	0	0	0	0	0	0	1	0	94	0	1	0	0	0	0	0	0	204	382	0	0	0	0	34	36	53
Bacteria	Firmicutes	Bacilli	Bacillales	Bacillaceae	Geobacillus	thermodenitrificans	0	0	3	0	0	110	0	0	668	0	0	0	0	0	0	0	0	0	0	0	0	0	0	0	0	0	0
Bacteria	Proteobacteria	Deltaproteobacteria	Desulfuromonadales	Pelobacteraceae			9	18	0	9	3	0	5	222	0	244	0	12	0	0	0	0	0	0	80	237	0	0	0	0	47	23	110
Bacteria	Actinobacteria	Actinobacteria	Actinomycetales	Intrasporangiaceae	Phycicoccus		5	55	2	4	2	63	4	9	3	22	1	1	0	0	0	0	1	783	6	95	0	6	0	0	137	47	83
Bacteria	Bacteroidetes	Bacteroidia	Bacteroidales	Rikenellaceae	Blvii28		10	236	0	6	9	0	20	150	0	553	0	31	0	0	0	0	0	0	667	1456	0	0	0	0	346	990	438
Bacteria	Synergistetes	Synergistia	Synergistales	Dethiosulfovibrionaceae			0	0	0	0	0	0	0	0	0	0	0	0	0	0	0	0	0	0	1	0	682	0	0	0	0	0	0
Bacteria	Acidobacteria	S035					40	396	0	4	0	0	33	804	0	994	0	44	0	0	0	0	0	0	570	796	0	0	647	0	294	410	509
Bacteria	Armatimonadetes	Fimbriimonadia	Fimbriimonadales	Fimbriimonadaceae			12	81	1	12	0	0	2	183	0	152	0	2	0	0	0	0	0	0	86	166	0	0	0	0	180	129	188
Bacteria	Caldiserica	OP5	WCHB1-02				1	63	0	0	0	0	0	21	0	146	0	1	0	0	0	0	0	0	114	209	0	0	0	0	101	255	259
Bacteria	AC1	SHA-114					19	137	1	0	19	0	15	546	0	610	0	24	0	0	0	0	0	0	69	511	0	0	0	0	704	871	837
Bacteria	Proteobacteria	Gammaproteobacteria	Enterobacteriales	Enterobacteriaceae	Tatumella	punctata	103	0	56	705	112	0	48	33	0	0	0	200	0	0	0	0	0	0	0	0	0	0	0	0	0	0	0
Bacteria	Proteobacteria	Deltaproteobacteria	Desulfuromonadales	Pelobacteraceae			13	116	2	0	25	0	9	175	0	476	0	34	0	0	0	0	0	0	415	1667	0	0	0	0	201	97	152
Bacteria	Actinobacteria	Actinobacteria	Actinomycetales	Micromonosporaceae	Micromonospora		6	99	4	0	8	5	6	205	13	14	0	2	0	0	0	0	0	0	43	106	0	0	0	0	37	109	360
Bacteria	Actinobacteria	Actinobacteria	Actinomycetales	Microbacteriaceae	Agromyces	mediolanus	2	44	0	0	0	2	3	28	17	28	0	0	370	0	0	0	0	0	28	96	0	0	0	0	99	4	11
Bacteria	Actinobacteria	Actinobacteria	Actinomycetales	Pseudonocardiaceae	Saccharopolyspora	hirsuta	1	0	0	0	0	109	0	0	482	0	0	0	0	0	1	0	0	0	0	4	0	0	0	0	9	0	0
Bacteria	GN02	BD1-5					3	8	1	6	2	0	1	11	0	115	0	24	0	0	0	0	0	0	689	223	0	0	0	0	193	12	5
Bacteria	Firmicutes	Clostridia	Clostridiales	Ruminococcaceae	Clostridium	thermosuccinogenes	3	10	0	0	0	0	1	125	9	71	1	1	0	0	0	0	0	11	142	53	0	0	0	0	147	25	48
Bacteria	Planctomycetes	Phycisphaerae	CCM11a				22	217	0	1	3	0	7	17	0	284	0	4	0	0	0	0	0	0	645	1031	0	0	0	0	291	757	700
Bacteria	Cyanobacteria	Oscillatoriophycideae	Oscillatoriales	Phormidiaceae			0	0	0	0	0	0	0	0	0	0	0	0	0	0	0	0	0	0	0	0	0	0	0	0	941	0	0
Bacteria	Proteobacteria	Betaproteobacteria	MND1				30	454	0	12	40	0	12	280	3	707	0	30	0	0	0	0	0	0	627	2668	0	0	0	0	161	229	626
Bacteria	Proteobacteria	Alphaproteobacteria	Rhizobiales	Hyphomicrobiaceae			34	338	7	1	1	0	23	620	9	617	0	13	0	0	0	0	0	0	387	589	0	0	0	0	487	255	541
Bacteria	Chloroflexi	Anaerolineae	SB-34				8	199	11	1	0	0	11	269	0	333	3	14	0	0	0	0	0	0	38	180	0	0	0	0	140	329	334
Bacteria	Proteobacteria	Gammaproteobacteria	Thiotrichales	Piscirickettsiaceae			4	38	0	0	0	0	3	111	11	399	0	6	0	0	0	0	0	0	218	765	0	0	0	0	337	74	123
Bacteria	Bacteroidetes	Bacteroidia	Bacteroidales	Marinilabiaceae			3	0	0	0	0	0	2	0	0	24	0	1	0	0	0	0	0	0	68	91	0	0	0	0	803	301	151
Bacteria	Tenericutes	Mollicutes	RF39				5	27	9	0	0	0	5	0	3	3	0	6	122	21	0	0	784	758	0	0	0	1	0	30	1	0	0
Bacteria	Proteobacteria	Alphaproteobacteria	Sphingomonadales	Sphingomonadaceae	Sphingomonas	azotifigens	0	0	1	0	0	139	1	6	4	0	0	16	0	0	13	0	0	603	0	7	7	62	105	0	3	0	0
Bacteria	Chloroflexi	Anaerolineae	CFB-26				38	480	2	3	0	0	15	679	0	1174	0	33	0	0	0	0	0	0	33	375	0	0	0	0	252	250	687
Bacteria	Firmicutes	Clostridia	Clostridiales	Syntrophomonadaceae	Syntrophomonas		2	56	0	0	1	0	3	18	0	15	0	1	0	0	0	0	16	0	58	1562	0	0	0	0	288	181	91
Bacteria	Planctomycetes	Pla3					37	244	0	9	55	0	24	197	0	1007	0	34	0	0	0	0	0	0	508	935	0	0	0	0	1099	2173	2155
Bacteria	WPS-2						12	289	751	7	29	0	11	278	65	220	164	25	0	0	0	0	0	0	189	240	0	0	7	0	342	327	340
Bacteria	WWE1	Cloacamonae	Cloacamonales	Cloacamonaceae			9	39	0	0	0	0	13	49	0	200	0	23	0	0	0	0	0	0	148	450	0	0	0	0	1055	224	191
Bacteria	Fibrobacteres	Fibrobacteria	Fibrobacterales	Fibrobacteraceae			1	0	0	0	0	0	0	53	0	79	0	8	0	1	0	0	0	0	1265	416	0	0	0	0	1145	942	250
Bacteria	Actinobacteria	Rubrobacteria	Rubrobacterales	Rubrobacteraceae			39	327	5	4	5	6	33	694	0	1171	33	64	0	0	0	0	0	0	143	69	0	0	0	0	196	19	57
Bacteria	Proteobacteria	Alphaproteobacteria	Rhizobiales	Brucellaceae	Pseudochrobactrum		52	146	83	14	41	0	62	28	0	1	0	53	0	0	0	0	0	0	211	16	0	0	0	0	0	0	0
Bacteria	Acidobacteria	BPC102	B110				44	404	15	8	6	0	25	357	0	747	0	42	0	0	0	0	0	0	557	644	0	0	0	0	504	917	1037
Bacteria	Firmicutes	Bacilli	Bacillales	Paenibacillaceae	Saccharibacillus	kuerlensis	398	34	5	0	154	52	395	96	2	0	0	488	0	0	0	0	0	0	0	0	0	0	0	0	1	0	0
Bacteria	Acidobacteria	Chloracidobacteria	RB41	Ellin6075			27	25	85	0	10	20	4	370	43	330	0	40	0	0	0	0	4	0	217	725	0	0	15	0	961	48	68
Bacteria	Proteobacteria	Deltaproteobacteria	Syntrophobacterales	Syntrophaceae	Syntrophus		18	88	4	0	0	0	16	160	0	460	0	82	0	0	0	0	0	0	159	2985	0	0	0	0	2008	1187	954
Bacteria	KSB3						4	5	0	0	3	0	9	122	0	121	0	2	0	0	0	0	0	0	394	1138	0	0	0	0	2855	2215	3548
Bacteria	Bacteroidetes	Bacteroidia	Bacteroidales	Porphyromonadaceae	Dysgonomonas		19	136	1960	3	5	6	7	14	0	128	0	17	0	14	0	0	12	0	562	48	0	0	0	0	15	0	0
Bacteria	Verrucomicrobia	Verruco-5	WCHB1-41	RFP12			11	68	0	2	1	0	16	116	0	169	0	23	0	0	0	0	0	0	949	715	0	0	0	0	424	433	226
Bacteria	Chloroflexi	Anaerolineae	Anaerolineales	Anaerolinaceae	C1		19	174	0	0	1	0	13	213	0	473	0	27	0	0	0	0	0	0	49	347	0	0	6	0	227	244	302
Bacteria	Chlorobi	BSV26	C20				6	8	0	0	0	0	2	161	0	117	0	6	0	0	0	0	0	0	103	1071	0	0	0	0	955	1217	1393
Bacteria	Firmicutes	Clostridia	Clostridiales	Ruminococcaceae	Clostridium		6	86	2	0	0	17	7	159	0	79	0	7	0	0	0	0	0	0	295	125	0	0	0	0	443	247	199
Bacteria	Firmicutes	Erysipelotrichi	Erysipelotrichales	Erysipelotrichaceae	PSB-M-3		4	0	4	0	14	0	2	21	0	40	0	1	0	0	0	0	0	0	334	137	0	0	0	0	146	11	10
Bacteria	Bacteroidetes	Bacteroidia	Bacteroidales	Barnesiellaceae			0	0	2	8	0	0	1	0	24	0	0	0	0	1	0	0	197	89	0	5	0	77	0	624	1	0	0
Bacteria	Firmicutes	Bacilli	Bacillales	Bacillaceae	Bacillus	muralis	1	46	0	0	0	10	2	3	1	5	95	4	0	0	0	0	0	0	99	81	0	0	129	0	48	3	3
Bacteria	Firmicutes	Bacilli	Bacillales	Staphylococcaceae	Staphylococcus		23	352	9	3	7	89	40	193	61	77	0	3	108	3	7	0	0	622	1	0	2	0	0	0	0	1	0
Bacteria	Actinobacteria	Actinobacteria	Actinomycetales	Intrasporangiaceae			40	69	65	47	41	276	45	92	236	136	16	14	0	6	2	0	0	9	58	65	4	1	0	0	1019	43	74
Bacteria	Proteobacteria	Alphaproteobacteria	Caulobacterales	Caulobacteraceae	Brevundimonas	diminuta	16	43	965	14	16	5	28	0	4	15	3	7	1	0	30	0	11	0	68	20	0	0	0	0	2	0	0
Bacteria	Actinobacteria	Actinobacteria	Actinomycetales	Mycobacteriaceae	Mycobacterium		8	22	0	1	1	74	2	124	4	199	4	8	0	0	0	0	0	0	15	75	314	0	7	0	89	7	6
Bacteria	Spirochaetes	MVP-15	PL-11B10				11	56	0	0	0	0	14	44	0	68	0	6	0	0	0	0	0	0	1034	731	0	0	0	0	373	342	416
Bacteria	Acidobacteria	Holophagae	Holophagales	Holophagaceae			11	428	4	0	1	8	13	177	2	448	0	19	0	0	6	0	0	0	1689	1806	0	0	0	0	549	719	920
Bacteria	Proteobacteria	Gammaproteobacteria	Pseudomonadales	Pseudomonadaceae	Pseudomonas	caeni	0	11	100	5	0	0	0	0	0	0	0	5	0	0	0	0	52	0	325	79	0	0	0	0	0	0	0
Bacteria	Firmicutes	Bacilli	Bacillales	Bacillaceae			11	20	4	3	3	981	3	64	331	177	9	6	2	0	164	0	0	0	225	193	23	0	196	0	183	128	170
Bacteria	Verrucomicrobia	Verruco-5	WCHB1-41				6	9	5	7	0	0	5	192	0	71	0	3	0	565	0	0	0	0	24	9	0	0	0	0	28	34	42
Bacteria	WS2	Kazan-3B-09					3	364	0	5	2	0	2	331	0	186	0	1	0	0	0	0	0	0	17	66	0	0	0	0	77	133	125
Bacteria	Gemmatimonadetes	Gemm-2					3	37	0	0	0	0	2	68	0	101	0	0	0	0	0	0	0	0	97	275	0	0	0	0	102	336	379
Bacteria	Proteobacteria	Betaproteobacteria	Burkholderiales				26	352	0	4	1	0	16	281	0	737	0	16	0	0	0	0	0	0	274	280	0	0	5	0	548	221	244
Bacteria	Proteobacteria	Betaproteobacteria	Burkholderiales	Alcaligenaceae	Bordetella		14	2	5	5	13	0	6	227	0	46	100	5	1	0	84	0	0	0	5	28	0	0	76	0	10	10	23
Bacteria	Firmicutes	Bacilli	Bacillales	Planococcaceae	Ureibacillus		0	2	1	0	0	1144	0	0	331	0	0	0	0	0	88	0	0	0	0	1	0	0	0	0	2	2	6
Bacteria	Firmicutes	Bacilli	Bacillales	Staphylococcaceae	Macrococcus	caseolyticus	32	82	0	0	54	67	25	0	234	0	2	12	0	0	0	271	0	0	0	0	0	0	0	0	1	0	0
Bacteria	Chlorobi	SJA-28					12	444	0	6	26	0	19	93	0	437	0	5	0	0	0	0	0	0	136	442	0	0	0	0	411	332	332
Bacteria	Planctomycetes	Planctomycetia	Gemmatales	Isosphaeraceae			7	2	8	0	16	0	1	192	3	25	2	6	0	0	0	0	0	0	44	167	0	0	2	0	286	303	391
Bacteria	Proteobacteria	Betaproteobacteria	SBla14				1	5	0	0	0	0	1	15	8	48	0	0	0	0	0	0	0	0	6	86	0	0	679	0	3	53	29
Bacteria	Firmicutes	Erysipelotrichi	Erysipelotrichales	Erysipelotrichaceae			17	263	31	2	3	0	24	11	14	25	10	15	0	700	0	0	101	138	71	125	87	3	0	611	24	121	223
Bacteria	Verrucomicrobia	Spartobacteria	Chthoniobacterales	Chthoniobacteraceae			22	270	31	1	7	212	24	412	22	670	0	1	0	0	2	0	0	0	711	1159	0	0	0	0	1003	409	529
Bacteria	Cyanobacteria	4C0d-2	MLE1-12				7	26	3	0	0	0	5	57	0	174	6	1	0	0	0	0	0	0	123	301	0	0	0	77	118	206	211
Bacteria	Proteobacteria	Gammaproteobacteria	HTCC2188	HTCC2089			7	133	0	6	2	0	8	166	0	266	0	21	0	0	0	0	0	0	221	172	0	0	0	0	252	578	714
Bacteria	TPD-58						17	22	0	18	5	0	10	319	0	406	0	20	0	0	0	0	0	0	143	179	0	0	0	0	379	277	259
Bacteria	TM7	TM7-3	Blgi18				0	9	1	0	0	0	1	71	0	55	0	0	0	0	0	0	0	0	435	1386	0	0	2	0	212	227	55
Bacteria	Actinobacteria	Actinobacteria	Actinomycetales	Brevibacteriaceae	Brevibacterium	aureum	8	3	18	0	18	817	29	0	167	0	0	0	0	39	8	0	0	0	3	0	6	0	0	11	1	18	1
Bacteria	Firmicutes	Bacilli	Bacillales	Bacillaceae	Bacillus	thermoamylovorans	0	0	0	0	0	411	0	27	370	0	0	0	0	0	36	87	0	0	0	0	0	0	0	0	1	0	2
Bacteria	GN04	GN15					12	317	0	0	0	0	7	218	0	234	0	9	0	0	0	0	0	0	98	627	0	0	0	0	461	347	376
Bacteria	Planctomycetes	OM190	agg27				17	70	9	9	21	0	12	245	0	473	0	44	0	0	0	0	0	0	544	919	0	0	0	0	181	455	419
Bacteria	Proteobacteria	Gammaproteobacteria	Aeromonadales	Succinivibrionaceae	Anaerobiospirillum	thomasii	0	0	0	3	0	0	0	0	30	0	0	0	0	0	0	0	664	0	0	0	0	0	0	0	0	0	0
Bacteria	Acidobacteria	Solibacteres	Solibacterales				43	352	1	21	13	29	30	226	13	583	0	43	0	28	0	0	0	0	613	1948	0	0	0	0	851	602	1191
Bacteria	Bacteroidetes	Flavobacteriia	Flavobacteriales	Cryomorphaceae			27	81	27	0	0	6	12	160	0	293	0	16	0	0	0	0	0	0	133	285	0	0	0	0	468	139	174
Bacteria	Proteobacteria	Deltaproteobacteria	Desulfuromonadales	Geobacteraceae	Geobacter		4	234	0	3	0	0	9	102	0	177	0	22	0	0	0	0	0	0	3	46	0	0	0	0	40	4	4
Bacteria	Actinobacteria	Actinobacteria	Actinomycetales	Dermabacteraceae			9	27	10	0	1	79	2	0	594	0	0	1	0	0	0	0	0	0	4	0	0	0	0	0	2	0	0
Bacteria	Firmicutes	Clostridia	Clostridiales	Peptococcaceae	Peptococcus		0	0	5	0	0	0	0	0	81	0	0	0	0	0	0	0	6	524	32	3	0	49	0	0	10	0	0
Bacteria	Planctomycetes	C6	Ucm1571				11	19	0	0	0	0	1	123	0	143	0	27	0	0	0	0	0	0	180	321	0	0	0	0	297	551	537
Bacteria	Actinobacteria	Actinobacteria	Actinomycetales	Nocardioidaceae			15	121	8	3	48	63	5	316	136	265	0	11	1	0	27	0	0	0	111	222	0	0	11	0	335	804	950
Bacteria	Proteobacteria	Gammaproteobacteria	Pseudomonadales	Pseudomonadaceae	Pseudomonas	viridiflava	127	95	0	3	70	6	114	79	3	0	0	125	0	0	103	0	0	0	2	0	0	0	0	0	1	0	0
Bacteria	Proteobacteria	Betaproteobacteria	Rhodocyclales	Rhodocyclaceae	Azospira	restricta	4	0	0	0	0	0	0	10	0	55	1	3	0	0	0	0	0	0	97	214	0	0	0	0	44	1	10
Bacteria	Cyanobacteria	Oscillatoriophycideae	Chroococcales				3	4	0	0	0	0	1	22	0	167	0	9	0	0	0	0	0	0	17	71	0	0	0	0	181	188	167
Bacteria	Chloroflexi	Anaerolineae	Anaerolineales	Anaerolinaceae	SHD-231		3	0	0	0	0	0	2	23	0	97	0	1	0	0	0	0	0	0	32	313	0	0	0	0	822	61	64
							0	8	0	1	1	8	1	7	4	14	0	1	0	0	27	39	2	0	16	66	123	443	0	14	27	43	41
Bacteria	Verrucomicrobia	Spartobacteria	Chthoniobacterales	Chthoniobacteraceae	DA101		6	96	0	0	0	0	12	82	0	200	0	14	0	0	0	0	0	0	142	25	0	0	0	0	70	0	5
Bacteria	Actinobacteria	Actinobacteria	Bifidobacteriales	Bifidobacteriaceae	Aeriscardovia	aeriphila	1	0	92	1	0	0	1	0	101	0	0	0	0	169	0	0	84	0	60	3	0	0	0	0	0	0	0
Bacteria	Proteobacteria	Gammaproteobacteria	Methylococcales	Crenotrichaceae	Crenothrix		2	38	0	0	0	0	2	13	0	8	0	0	0	0	0	0	0	0	437	498	0	0	0	0	366	345	443
Bacteria	Firmicutes	Bacilli	Lactobacillales	Lactobacillaceae	Lactobacillus	brevis	90	6	19	41	153	0	40	21	0	0	0	135	0	0	1	0	0	0	0	0	0	0	0	0	0	0	0
Bacteria	Proteobacteria	Gammaproteobacteria	Enterobacteriales	Enterobacteriaceae	Trabulsiella	farmeri	231	98	0	2	124	0	273	100	0	0	0	258	0	0	0	0	0	0	0	1	0	0	0	0	0	0	0
Bacteria	Chloroflexi	TK17	mle1-48				9	311	0	3	0	0	9	49	0	163	0	3	0	0	0	0	0	0	85	839	0	0	0	0	284	73	174
Bacteria	Proteobacteria	Betaproteobacteria	Burkholderiales	Comamonadaceae	Schlegelella		0	0	0	0	0	0	0	0	15	0	0	0	0	0	0	631	0	0	0	0	0	0	0	0	1	0	0
Bacteria	Bacteroidetes	Bacteroidia	Bacteroidales	Rikenellaceae	Alistipes	indistinctus	1	3	6	1	0	0	5	5	1	0	0	9	0	3	0	0	154	0	0	0	0	104	0	1276	0	0	0
Bacteria	Acidobacteria	OS-K					20	295	1	5	12	0	9	314	0	479	0	39	0	0	0	0	0	0	229	306	0	0	0	0	470	695	835
Bacteria	Spirochaetes	GN05	LG048				0	121	0	0	0	0	12	11	0	264	0	0	0	0	0	0	0	0	20	139	0	0	0	0	44	97	90
Bacteria	Cyanobacteria	Chloroplast	Chlorophyta	Trebouxiophyceae			2	76	0	0	0	0	2	0	0	1	0	0	0	0	0	0	0	0	139	82	0	0	0	0	74	1	0
Bacteria	Firmicutes	Clostridia	Clostridiales	Tissierellaceae	GW-34		0	0	8	0	0	0	0	0	0	0	0	0	0	0	0	0	0	0	970	43	0	0	0	0	62	0	0
Bacteria	Elusimicrobia	Elusimicrobia	IIb				5	23	0	0	1	0	1	86	0	203	0	0	0	0	0	0	0	0	185	463	0	0	0	0	351	496	522
Bacteria	Firmicutes	Clostridia	Clostridiales	Clostridiaceae	Caloramator		7	12	2	2	5	0	0	29	13	26	0	2	0	0	0	0	0	0	134	1145	0	0	0	0	138	119	153
Bacteria	Cyanobacteria	Nostocophycideae	Nostocales	Nostocaceae	Cylindrospermopsis		0	20	0	0	0	0	0	11	0	0	0	0	0	0	0	0	0	0	14	243	0	0	0	0	2	567	201
Bacteria	Firmicutes	Bacilli	Lactobacillales	Leuconostocaceae			317	34	50	191	212	300	244	24	103	4	0	272	0	0	0	0	0	0	0	0	0	0	0	0	0	0	0
Bacteria	Firmicutes	Clostridia	Clostridiales	Lachnospiraceae	Roseburia		0	0	0	0	0	0	0	0	0	0	0	0	0	0	0	0	13	420	0	0	0	0	0	0	0	3	1
Bacteria	Proteobacteria	Deltaproteobacteria	Desulfobacterales	Desulfobulbaceae			23	632	0	51	1	0	19	474	12	664	14	30	0	0	0	0	0	0	138	504	0	0	4	0	1365	92	103
Bacteria	Proteobacteria	Gammaproteobacteria	Chromatiales				3	108	0	0	0	0	3	109	0	160	0	4	0	0	0	0	0	0	96	485	0	0	0	0	180	11	14
Bacteria	Bacteroidetes	Cytophagia	Cytophagales	Cytophagaceae	Leadbetterella		1	1	437	0	0	0	1	0	0	39	0	2	0	0	0	0	1	0	157	0	0	0	0	0	47	0	0
Bacteria	Actinobacteria	KIST-JJY010					1	4	2	0	16	0	5	125	0	65	257	20	0	0	0	0	0	0	15	1	0	0	0	0	21	25	10
Bacteria	Acidobacteria	AT-s54					5	22	0	0	0	0	2	147	0	82	0	0	0	0	0	0	0	0	70	132	0	0	0	0	21	427	444
Bacteria	Planctomycetes	vadinHA49	p04				6	2	1	0	1	0	3	1	0	174	0	4	0	0	0	0	0	0	98	675	0	0	0	0	149	532	628
Bacteria	Proteobacteria	Gammaproteobacteria	Xanthomonadales	Xanthomonadaceae	Stenotrophomonas		305	87	437	33	214	74	328	75	122	2	0	227	1	0	154	0	15	1	165	24	0	0	0	0	33	0	0
Bacteria	Cyanobacteria	Chloroplast	Chlorophyta	Trebouxiophyceae			0	2	0	0	0	0	0	0	0	52	0	0	0	0	0	0	0	0	53	212	0	0	0	0	77	0	0
Bacteria	GN04						5	56	0	18	0	0	5	238	0	128	0	1	0	0	0	0	0	0	31	248	0	0	0	0	169	112	109
Bacteria	Proteobacteria	Betaproteobacteria	Neisseriales	Neisseriaceae	Vitreoscilla		11	144	643	11	47	0	30	152	0	5	0	2	0	8	0	0	24	0	23	4	0	0	0	0	0	0	0
Bacteria	Actinobacteria	Actinobacteria	Actinomycetales	Micrococcaceae	Rothia	amarae	19	23	0	0	4	427	5	0	29	0	0	7	0	0	0	0	0	0	0	0	125	0	0	0	0	0	0
Bacteria	Acidobacteria	RB25					36	259	1	12	4	0	27	513	0	763	0	51	0	0	0	0	0	0	608	681	0	0	0	0	733	1536	1491
Bacteria	Proteobacteria	Gammaproteobacteria	Methylococcales	Methylococcaceae			5	149	0	0	0	0	2	20	0	127	0	0	0	0	0	0	0	0	246	641	0	0	0	0	241	551	669
Bacteria	WS3	PRR-12	SSS58A				8	0	0	6	0	0	4	58	0	21	0	4	0	0	0	0	0	0	102	44	0	0	0	0	323	356	298
Bacteria	Firmicutes	Clostridia	Clostridiales	Clostridiaceae	Clostridium	colicanis	4	0	0	0	0	0	0	0	0	0	0	0	0	376	0	0	0	0	120	17	21	0	7	0	6	0	1
Bacteria	Actinobacteria	Actinobacteria	Actinomycetales	Corynebacteriaceae	Corynebacterium	simulans	24	348	2	0	21	7	21	1	304	0	0	26	0	0	38	0	0	0	0	0	0	0	0	0	0	0	0
Bacteria	Chloroflexi	Anaerolineae	A31				28	332	2	0	4	0	41	414	4	537	0	52	0	0	0	0	0	0	90	484	0	0	0	0	574	683	969
Bacteria	Proteobacteria	Betaproteobacteria	Burkholderiales	Comamonadaceae	Curvibacter		0	131	0	0	3	0	0	0	0	0	3	0	148	0	0	0	0	0	0	1	328	0	0	11	0	0	0
Bacteria	Proteobacteria	Gammaproteobacteria	Enterobacteriales	Enterobacteriaceae	Trabulsiella		240	21	79	634	320	1	100	1	0	0	0	198	0	0	0	0	0	0	0	0	0	0	0	0	1	0	0
Bacteria	Cyanobacteria	Nostocophycideae	Nostocales	Nostocaceae			0	0	0	0	0	18	0	2	0	1	0	2	0	0	0	0	0	0	169	635	0	0	0	0	27	332	214
Bacteria	Acidobacteria	BPC102					8	164	0	0	0	0	8	33	0	134	0	36	0	0	0	0	0	0	140	233	0	0	0	0	355	783	776
Bacteria	Firmicutes	Bacilli	Bacillales	Bacillaceae	Oceanobacillus	chironomi	12	164	10	3	40	408	14	0	19	3	0	3	0	0	8	0	0	0	1	0	0	0	0	0	0	8	18
Archaea	Euryarchaeota	Methanomicrobia	Methanosarcinales	Methanosarcinaceae	Methanosarcina		0	0	0	0	0	0	3	18	0	0	0	0	0	0	0	0	0	0	34	612	0	0	0	0	22	27	31
Bacteria	Firmicutes	Bacilli	Bacillales	Paenibacillaceae	Paenibacillus		350	82	0	5	345	539	438	234	263	37	0	329	1	8	42	0	0	0	125	189	0	0	0	0	118	63	106
Bacteria	Proteobacteria	Gammaproteobacteria	Enterobacteriales	Enterobacteriaceae	Pantoea	ananatis	85	6	2	7	64	11	101	155	56	0	0	97	1	0	21	0	0	0	0	0	0	0	0	0	0	0	0
Bacteria	Caldiserica	OP5					22	219	0	0	0	0	14	55	0	286	0	6	0	0	0	0	0	0	13	72	0	0	0	0	33	9	11
Bacteria	Firmicutes	Bacilli	Bacillales	Planococcaceae	Kurthia	gibsonii	99	0	15	0	178	48	70	6	60	0	0	29	0	1	2	0	3	0	104	3	0	0	0	0	3	0	0
Bacteria	Proteobacteria	Deltaproteobacteria	Desulfovibrionales	Desulfomicrobiaceae	Desulfomicrobium		4	49	0	0	1	0	3	188	0	134	0	2	0	0	0	0	0	0	26	386	0	0	0	0	829	1	17
Bacteria	OP11	OP11-3					7	301	0	0	4	0	6	275	0	484	97	30	0	0	0	0	0	0	88	802	0	0	0	0	88	380	226
Bacteria	Proteobacteria	Gammaproteobacteria	Xanthomonadales	Xanthomonadaceae	Thermomonas		1	0	492	0	0	0	0	0	61	37	0	0	0	0	0	0	4	0	24	8	0	0	0	0	0	0	1
Bacteria	Caldithrix	Caldithrixae	Caldithrixales	Caldithrixaceae	LCP-26		1	1	0	0	0	0	0	1	0	143	0	0	0	0	0	0	0	0	3	17	0	0	0	0	110	134	101
Bacteria	NKB19						29	184	0	3	2	0	11	276	0	753	0	20	0	0	0	0	0	0	645	3092	0	0	0	0	1186	1459	1570
Bacteria	Actinobacteria	Actinobacteria	Actinomycetales	Nocardiopsaceae			0	0	0	0	0	479	0	0	3	0	0	0	0	0	6	0	0	0	0	0	0	0	0	0	0	268	35
Bacteria	Actinobacteria	Actinobacteria	Actinomycetales	Ruaniaceae	Ruania	albidiflava	0	1	0	0	0	387	0	0	6	0	0	0	0	0	0	0	0	0	0	0	0	0	0	0	0	7	0
Bacteria	NC10	2023-12-24	MIZ17				35	395	5	11	0	0	35	331	0	359	0	43	0	0	0	0	0	0	25	26	0	0	0	0	15	0	0
Bacteria	Actinobacteria	Thermoleophilia	Gaiellales	Gaiellaceae			108	1228	6	55	32	37	100	1334	1	2040	10	88	0	0	15	0	0	0	525	720	0	0	0	0	309	276	544
Bacteria	Bacteroidetes	Cytophagia	Cytophagales	Cytophagaceae			22	98	18	2	4	23	8	280	18	805	0	48	0	0	16	0	0	0	748	1015	0	0	0	0	533	388	446
Bacteria	Actinobacteria	Actinobacteria	Actinomycetales	Micrococcaceae	Citricoccus		35	45	117	175	102	37	51	7	63	4	0	16	0	0	0	0	0	0	1	0	0	1	0	2	19	0	0
Bacteria	Proteobacteria	Deltaproteobacteria	Myxococcales	Cystobacteraceae			10	115	2	0	0	2	6	236	2	364	0	1	0	0	0	0	0	0	124	155	0	0	0	0	90	282	285
Bacteria	Verrucomicrobia	Verrucomicrobiae	Verrucomicrobiales	Verrucomicrobiaceae	Prosthecobacter	debontii	8	140	52	0	0	0	6	303	0	361	0	1	0	0	0	0	1	0	65	25	0	0	0	0	1029	23	21
Bacteria	Proteobacteria	Deltaproteobacteria					54	322	7	22	24	0	50	832	0	1011	1	79	0	0	0	0	0	0	516	1318	0	0	3	0	1512	1036	1142
Bacteria	SBR1093						22	254	0	0	19	0	17	354	0	415	0	29	0	0	0	0	0	0	141	193	0	0	0	0	30	43	159
Bacteria	FCPU426						6	120	0	0	4	0	5	102	0	105	0	2	0	0	0	0	0	0	327	533	0	0	0	0	1019	649	803
Bacteria	Chloroflexi	Anaerolineae	Anaerolineales	Anaerolinaceae	Levilinea	saccharolytica	0	0	0	0	0	0	0	0	0	0	0	0	0	0	0	0	0	0	3	170	0	0	0	0	44	145	19
Bacteria	Actinobacteria	Acidimicrobiia	Acidimicrobiales	koll13			5	0	0	1	0	0	1	34	0	74	2	2	0	0	0	0	0	0	53	87	0	0	0	0	197	536	448
Bacteria	WS2	SHA-109					11	53	1	1	0	0	19	237	0	186	0	7	0	0	0	0	0	0	110	437	0	0	0	0	391	533	562
Bacteria	Cyanobacteria	Oscillatoriophycideae	Chroococcales	Gomphosphaeriaceae	Merismopedia	glauca	5	0	0	0	0	0	1	91	0	140	0	20	0	0	0	0	0	0	215	14	0	0	0	0	225	12	19
Bacteria	Chloroflexi	Thermomicrobia	AKYG1722				8	164	0	1	0	31	12	274	10	159	0	3	0	0	28	0	0	0	85	195	0	0	0	0	482	47	60
Bacteria	Firmicutes	Bacilli	Bacillales	Bacillaceae	Bacillus	acidicola	0	0	0	0	0	64	0	0	502	0	0	0	0	0	0	0	0	0	0	0	0	0	0	0	2	0	0
Bacteria	Lentisphaerae	Lentisphaeria	Victivallales	Victivallaceae	Victivallis	vadensis	2	0	0	6	0	0	4	1	4	0	0	0	0	0	0	0	153	414	0	0	0	0	0	281	0	0	0
Bacteria	Chloroflexi	Anaerolineae	Anaerolineales	Anaerolinaceae	Bellilinea		2	0	0	0	0	0	0	0	0	4	0	0	0	0	0	0	0	0	7	163	0	0	0	0	89	3	30
Bacteria	Nitrospirae	Nitrospira	Nitrospirales	Thermodesulfovibrionaceae			10	65	0	1	4	0	16	184	0	194	0	29	0	0	0	0	0	0	108	300	0	0	0	0	34	113	152
Bacteria	Chloroflexi	Chloroflexi	Roseiflexales	Kouleothrixaceae			27	210	4	0	35	0	26	210	0	685	0	49	0	0	0	0	0	0	49	131	0	0	0	0	23	17	32
Bacteria	Armatimonadetes	SJA-176	GAB-B06				15	39	0	0	2	0	17	195	0	698	0	30	0	0	0	0	0	0	147	744	0	0	0	0	319	351	398
Bacteria	Firmicutes	Bacilli	Lactobacillales	Lactobacillaceae	Lactobacillus	mucosae	3	70	308	0	0	14	1	22	310	0	0	0	0	0	0	0	7	0	0	0	0	0	0	0	3	0	0
Bacteria	Proteobacteria	Betaproteobacteria	Rhodocyclales	Rhodocyclaceae	Dechloromonas		1	1	0	0	0	0	1	26	0	26	0	12	0	0	0	0	0	0	172	236	0	0	0	0	89	7	17
Bacteria	Elusimicrobia	Elusimicrobia	Elusimicrobiales				10	69	1	0	0	0	0	293	2	300	0	8	0	0	0	0	0	0	539	1457	0	0	0	0	175	329	409
Bacteria	Cyanobacteria	Chloroplast	Euglenozoa				2	220	0	0	5	0	1	143	0	185	0	3	0	0	0	0	0	0	15	151	0	0	0	0	529	48	151
Bacteria	Thermi	Deinococci	Deinococcales	Trueperaceae	Truepera		5	109	0	0	0	116	1	132	1	110	0	0	0	0	0	0	0	0	16	1	0	0	0	0	56	0	1
Bacteria	Proteobacteria	Deltaproteobacteria	Myxococcales	OM27			28	330	0	4	19	1	23	561	0	597	0	18	1	0	1	0	0	0	359	698	0	0	0	0	512	470	581
Bacteria	Proteobacteria	Alphaproteobacteria	Sphingomonadales	Sphingomonadaceae	Sphingomonas	yabuuchiae	20	0	1	13	7	147	29	0	25	0	2	8	0	0	28	0	0	0	0	0	0	92	0	0	0	0	0
Bacteria	Actinobacteria	Actinobacteria	Actinomycetales	Microbacteriaceae	Curtobacterium		23	7	0	0	30	396	27	0	95	0	0	6	0	0	46	0	0	0	1	0	0	0	0	0	3	0	0
Bacteria	Actinobacteria	Thermoleophilia	Gaiellales				41	379	12	15	3	0	34	1025	0	521	12	75	0	0	0	0	0	0	350	475	0	0	0	0	669	441	820
Bacteria	Proteobacteria	Alphaproteobacteria	Rhizobiales	Bradyrhizobiaceae	Balneimonas		7	88	1	11	0	27	4	282	9	179	0	0	0	0	0	0	0	0	138	634	0	0	0	0	323	51	71
Bacteria	Acidobacteria	iii1-8	32-20				34	91	18	8	15	0	20	300	0	1010	0	39	0	0	0	0	0	0	57	46	0	0	0	0	19	30	65
Bacteria	Acidobacteria	Chloracidobacteria	PK29				26	434	14	24	22	0	21	566	0	470	0	20	0	0	0	0	0	0	603	1005	0	0	0	0	372	473	1838
Bacteria	Chlamydiae	Chlamydiia	Chlamydiales	Parachlamydiaceae			16	106	1	0	0	0	3	257	2	78	0	7	0	0	0	0	0	0	41	72	0	0	0	0	102	8	19
Bacteria	Proteobacteria	Betaproteobacteria	Neisseriales	Neisseriaceae	Formivibrio	citricus	2	28	0	0	0	0	3	137	0	52	0	3	0	0	0	0	0	0	276	153	0	0	0	0	839	374	112
Bacteria	Chlamydiae	Chlamydiia					2	0	0	0	0	0	0	0	0	11	0	0	0	0	0	0	0	0	6	62	0	0	0	0	10	232	185
Bacteria	GN02	GKS2-174					2	0	0	3	0	0	10	205	0	202	0	3	0	0	0	0	0	0	131	137	0	0	0	0	251	1276	1065
Bacteria	WS6	SC72	A-2AF				0	0	0	0	0	0	0	0	0	0	0	0	0	0	0	0	0	0	33	42	0	0	0	0	11	115	113
Bacteria	H-178						0	4	0	0	0	0	2	4	0	105	0	0	0	0	0	0	0	0	204	259	0	0	0	0	33	118	115
Bacteria	Chloroflexi	Anaerolineae	Anaerolineales	Anaerolinaceae	WCHB1-05		9	293	1	2	0	0	3	68	0	405	0	7	0	0	0	0	0	0	113	633	0	0	0	0	246	130	94
Bacteria	Proteobacteria	Alphaproteobacteria	Sphingomonadales	Sphingomonadaceae	Sphingobium	xenophagum	0	0	0	0	0	0	0	0	0	0	0	0	0	0	0	15	0	0	0	0	396	2	0	1	0	0	0
Bacteria	Proteobacteria	Deltaproteobacteria	Syntrophobacterales	Syntrophobacteraceae			52	721	11	11	10	0	65	1315	0	2053	70	65	0	0	0	0	0	0	957	1687	0	0	65	0	441	728	1238
Bacteria	Firmicutes	Clostridia	Clostridiales	Peptostreptococcaceae	Tepidibacter		4	97	1	0	0	0	9	27	0	64	0	22	0	0	0	0	0	0	25	45	0	0	0	0	35	77	77
Bacteria	Proteobacteria	Betaproteobacteria	Burkholderiales	Comamonadaceae	Rubrivivax		39	304	1	5	1	0	29	347	2	973	0	28	0	0	0	0	0	0	624	525	0	0	0	0	449	682	832
Bacteria	Armatimonadetes	Armatimonadia	Armatimonadales	Armatimonadaceae	CL0-1		2	46	0	0	0	0	3	170	0	117	0	0	0	0	0	0	0	0	25	33	0	0	0	0	33	4	2
Bacteria	Proteobacteria	Betaproteobacteria	Burkholderiales	Comamonadaceae			9	125	7	5	0	0	12	117	13	455	0	18	0	0	0	0	0	0	164	80	0	0	0	0	254	15	30
Bacteria	Cyanobacteria	Oscillatoriophycideae	Oscillatoriales	Phormidiaceae	Planktothricoides		11	31	0	0	2	0	1	121	0	145	0	6	0	0	0	0	0	0	6	44	0	0	0	0	467	39	44
Bacteria	TM7						7	47	7	0	0	0	3	69	4	160	109	0	0	0	0	0	0	0	11	34	0	0	0	0	94	107	393
Bacteria	Proteobacteria	Alphaproteobacteria	Rhodobacterales	Hyphomonadaceae			7	4	0	0	0	11	2	25	0	216	0	6	0	0	0	0	0	0	183	960	0	0	0	0	346	117	203
Bacteria	Firmicutes	Clostridia	Clostridiales	Peptostreptococcaceae	Clostridium	glycolicum	1	9	30	0	12	2	0	30	0	18	0	0	0	629	3	0	12	0	203	133	3	0	0	0	97	26	13
Bacteria	Planctomycetes	Planctomycetia	Gemmatales	Gemmataceae			9	98	0	1	6	0	5	131	0	74	0	3	0	0	0	0	0	0	65	95	0	0	0	0	26	80	171
Bacteria	Proteobacteria	Deltaproteobacteria	Desulfovibrionales	Desulfovibrionaceae	Bilophila		0	2	0	0	0	0	0	0	12	0	0	0	0	88	0	0	15	224	2	0	0	0	0	532	0	0	0
Bacteria	Actinobacteria	Actinobacteria	Bifidobacteriales	Bifidobacteriaceae	Bifidobacterium	pseudolongum	2	63	1	0	0	0	0	192	0	0	1	8	0	0	0	1	0	1	0	1	0	0	0	0	0	0	0
Bacteria	WS3	PRR-12	GN03	KSB4			19	10	0	0	0	0	18	206	0	355	0	0	0	0	0	0	0	0	209	264	0	0	0	0	407	571	638
Bacteria	Actinobacteria	Actinobacteria	Actinomycetales	Actinosynnemataceae			0	0	0	0	0	575	0	0	649	0	0	1	0	0	31	0	0	0	0	6	0	0	0	0	4	2	3
Bacteria	Actinobacteria	Actinobacteria	Actinomycetales	Micrococcaceae	Microbispora	rosea	0	0	0	0	0	124	0	0	13	0	0	0	0	0	18	0	0	334	6	7	0	0	0	0	11	0	0
Bacteria	Firmicutes	Clostridia	Clostridiales	Tissierellaceae	Peptoniphilus		0	0	0	0	0	0	0	0	0	0	0	0	0	0	0	0	0	0	431	4	0	0	0	0	0	0	0
Bacteria	Planctomycetes	ODP123	T8-B82				31	305	2	5	0	0	23	198	0	431	0	31	0	0	0	0	0	0	159	482	0	0	0	0	194	239	196
Bacteria	Verrucomicrobia	Verrucomicrobiae	Verrucomicrobiales	Verrucomicrobiaceae	Prosthecobacter		7	65	1	0	0	0	14	145	0	387	0	4	0	0	0	0	0	0	199	268	0	0	0	0	926	38	74
Bacteria	WS3	PRR-12	LD1-PA13				17	69	1	0	0	0	6	113	0	286	0	29	0	0	0	0	0	0	230	224	0	0	0	0	36	67	108
Bacteria	Proteobacteria	Alphaproteobacteria	Rhizobiales	Hyphomicrobiaceae	Rhodoplanes		32	360	15	0	1	0	6	346	7	576	0	47	0	20	0	0	0	0	507	1549	0	0	0	0	502	297	630
Bacteria	Spirochaetes	Spirochaetes	M2PT2-76				3	6	0	0	0	0	4	198	0	65	0	11	0	0	0	0	0	0	226	382	0	0	0	0	217	709	581
Bacteria	Firmicutes	Bacilli	Bacillales	Bacillaceae	Gracilibacillus	halotolerans	0	0	0	0	0	90	0	0	0	0	0	1	0	0	1	0	0	0	0	1	0	0	0	0	0	488	18
Bacteria	Firmicutes	Bacilli	Lactobacillales	Leuconostocaceae	Leuconostoc	fallax	76	0	0	0	100	0	14	64	0	0	0	17	0	0	0	0	0	0	0	0	0	0	0	0	0	0	0
Bacteria	GN04	5bav					5	0	0	1	0	0	9	1	0	95	0	0	0	0	0	0	0	0	43	47	0	0	0	0	65	141	137
Bacteria	Actinobacteria	Actinobacteria	Actinomycetales	Dietziaceae			2	5	14	4	2	6	1	0	249	0	0	0	0	0	1	1	0	0	112	0	0	0	0	0	24	0	0
Bacteria	Firmicutes	Clostridia	Clostridiales	Clostridiaceae	Clostridium	paraputrificum	1	23	0	0	0	0	0	5	0	9	1	0	0	447	0	0	0	0	16	13	3	0	0	0	36	33	78
Bacteria	Proteobacteria	Betaproteobacteria	Burkholderiales	Comamonadaceae	Rubrivivax	gelatinosus	24	304	13	7	5	0	39	196	28	734	0	38	0	0	0	0	0	0	161	212	0	0	0	0	527	12	51
Bacteria	Armatimonadetes	Chthonomonadetes	SJA-22				16	54	0	11	0	0	6	46	0	492	0	12	0	0	0	0	0	0	113	481	0	0	0	0	456	436	501
Bacteria	Chloroflexi	TK17					4	94	0	2	0	0	19	139	0	169	0	32	0	0	0	0	0	0	15	104	0	0	0	0	16	9	33
Bacteria	Bacteroidetes	Sphingobacteriia	Sphingobacteriales	Sphingobacteriaceae	Sphingobacterium		4	14	547	0	0	0	0	0	7	15	0	0	0	0	0	0	4	0	12	0	0	0	0	0	0	0	0
Bacteria	OD1	SM2F11					4	15	0	0	0	0	7	15	6	29	0	1	0	0	0	0	0	0	174	171	0	0	0	0	201	453	463
Bacteria	Chloroflexi	Anaerolineae	Anaerolineales	Anaerolinaceae			0	0	0	0	0	0	0	14	0	40	0	2	0	0	0	0	0	0	58	236	0	0	0	0	390	140	162
Bacteria	WS3	PRR-12	Sediment-1	CV106			7	19	0	3	0	0	1	14	0	33	0	0	0	0	0	0	0	0	85	129	0	0	0	0	74	116	118
Bacteria	Firmicutes	Clostridia	Clostridiales	Eubacteriaceae	Acetobacterium		3	0	0	0	0	0	0	0	0	7	0	0	0	0	0	0	0	0	221	148	0	0	0	0	167	65	27
Bacteria	Actinobacteria	Actinobacteria	Actinomycetales	Actinopolysporaceae			0	0	0	0	0	187	0	0	103	1	0	0	0	0	0	0	0	0	3	0	0	0	0	0	15	0	0
Bacteria	Bacteroidetes	Saprospirae	Saprospirales	Saprospiraceae	Saprospira		6	61	0	0	0	0	4	90	0	143	0	0	0	0	0	0	0	0	107	46	0	0	0	0	86	41	68
Bacteria	Bacteroidetes						81	244	630	85	150	41	83	195	7	274	0	26	0	0	0	0	1	0	368	459	0	0	0	0	711	148	178
Bacteria	Proteobacteria	Alphaproteobacteria	Caulobacterales	Caulobacteraceae	Caulobacter		0	0	0	0	0	0	2	0	0	2	0	0	0	0	0	321	0	0	0	0	2	0	1	0	0	0	0
Bacteria	Bacteroidetes	Flavobacteriia	Flavobacteriales	Weeksellaceae			1	1	293	0	0	0	0	6	279	25	0	0	0	0	0	0	0	0	22	0	0	0	0	0	3	0	0
Bacteria	Proteobacteria	Gammaproteobacteria	Methylococcales	Methylococcaceae	Methylomicrobium		3	20	0	0	0	0	1	122	0	40	0	1	0	0	0	0	0	0	88	403	0	0	0	0	129	228	236
Bacteria	Proteobacteria	Gammaproteobacteria	Pseudomonadales	Moraxellaceae	Enhydrobacter		42	1	6	3	27	0	42	0	211	0	3	34	0	0	0	5	0	0	8	1	0	0	0	0	2	0	0
Bacteria	Firmicutes	Bacilli	Bacillales	Planococcaceae	Chryseomicrobium	imtechense	21	0	0	0	4	30	17	18	72	33	1	11	0	0	4	0	0	0	2	0	0	2	0	0	115	0	0
Bacteria	Proteobacteria	Deltaproteobacteria	NB1-j				35	173	0	19	0	0	19	321	0	613	0	11	0	0	0	0	0	0	335	989	0	0	0	0	139	191	256
Bacteria	Proteobacteria	Betaproteobacteria	Burkholderiales	Comamonadaceae	Hydrogenophaga		4	1	22	0	1	0	4	76	0	217	0	4	0	0	0	19	0	0	14	30	0	0	0	0	30	1	7
Bacteria	Proteobacteria	Gammaproteobacteria	Pseudomonadales	Moraxellaceae	Acinetobacter	schindleri	225	8	1	0	128	1	322	35	1	0	83	302	0	0	1	0	0	0	3	0	0	1	0	0	8	0	0
Bacteria	Planctomycetes	Planctomycetia	Pirellulales	Pirellulaceae			5	0	0	0	27	0	0	0	12	123	1	1	0	1	0	0	0	0	361	277	0	0	0	0	137	100	132
Bacteria	Firmicutes	Bacilli	Bacillales	Planococcaceae	Solibacillus		13	23	17	113	0	35	14	16	11	49	0	0	0	276	0	0	0	0	62	35	0	0	0	0	97	4	7
Bacteria	TM7	TM7-3					7	23	135	0	2	44	3	11	502	89	0	1	1	38	0	0	1	28	892	107	0	0	0	0	242	7	7
Bacteria	Spirochaetes	Leptospirae	Leptospirales	Sediment-4			3	37	0	2	14	0	5	150	0	286	0	17	0	0	0	0	0	0	39	185	0	0	0	0	80	107	200
Bacteria	Synergistetes	Synergistia	Synergistales	TTA			2	8	0	0	0	0	0	6	0	20	0	19	0	0	0	0	0	0	22	177	0	0	0	0	224	169	51
Bacteria	Bacteroidetes	Bacteroidia	Bacteroidales	Porphyromonadaceae	Petrimonas	sulfuriphila	0	19	78	0	0	0	2	0	0	0	0	0	0	0	0	0	2	0	130	18	0	0	0	0	13	0	0
Bacteria	Planctomycetes	Pla4					4	55	0	1	2	0	1	120	0	100	0	2	0	0	0	0	0	0	40	112	0	0	0	0	50	251	175
Bacteria	Acidobacteria	Solibacteres	Solibacterales	Bryobacteraceae			3	6	0	0	0	0	4	16	0	145	0	0	0	0	0	0	0	0	41	68	0	0	0	0	100	23	36
Bacteria	Proteobacteria	Gammaproteobacteria	Enterobacteriales	Enterobacteriaceae	Tatumella		26	0	17	257	39	0	6	56	0	0	0	46	0	0	0	0	0	0	0	0	0	0	0	0	0	0	0
Bacteria	Firmicutes	Erysipelotrichi	Erysipelotrichales	Erysipelotrichaceae	Erysipelothrix		20	128	35	73	77	0	44	1	0	1	0	18	0	0	0	0	0	0	10	1	0	0	0	0	0	1	0
Bacteria	Proteobacteria	Betaproteobacteria	Rhodocyclales	Rhodocyclaceae	KD1-23		3	18	0	0	0	0	1	182	0	193	0	7	0	0	0	0	0	0	14	62	0	0	0	0	21	1	0
Bacteria	Proteobacteria	Alphaproteobacteria	Rhizobiales	Methylocystaceae	Methylosinus	sporium	5	49	3	0	0	0	7	134	0	162	42	11	0	0	0	0	0	0	47	79	0	0	42	0	105	24	37
Bacteria	Actinobacteria	Thermoleophilia	Solirubrobacterales	Conexibacteraceae			0	115	0	0	0	0	0	1	0	26	53	0	0	0	0	0	0	0	0	0	0	0	0	0	5	0	1
Bacteria	Planctomycetes	Phycisphaerae	Phycisphaerales	Phycisphaeraceae			13	138	1	0	16	0	22	65	0	529	0	6	0	0	0	0	0	0	69	451	0	0	0	0	96	174	179
Bacteria	Proteobacteria	Alphaproteobacteria	Caulobacterales	Caulobacteraceae			0	0	25	0	0	3	1	72	0	33	0	4	163	0	1	146	0	0	12	6	26	0	0	0	22	0	4
Bacteria	Proteobacteria	Epsilonproteobacteria	Campylobacterales	Helicobacteraceae	Sulfuricurvum	kujiense	2	137	0	1	0	0	4	31	0	49	0	0	0	0	0	0	0	0	4	1	0	0	0	0	133	0	0
Bacteria	Proteobacteria	Gammaproteobacteria	Enterobacteriales	Enterobacteriaceae	Providencia		163	51	0	0	185	71	188	36	3	0	0	124	0	0	33	0	0	0	0	0	0	0	0	0	2	0	0
Bacteria	Proteobacteria	Deltaproteobacteria	Desulfuromonadales				9	99	0	10	13	0	13	118	0	196	0	5	0	0	0	0	0	0	245	386	0	0	0	0	208	344	438
Bacteria	Planctomycetes	vadinHA49					0	0	0	0	0	0	1	148	0	9	0	0	0	0	0	0	0	0	45	386	0	0	0	0	78	166	295
Bacteria	Firmicutes	Clostridia	Clostridiales	Acidaminobacteraceae			2	15	0	0	0	0	0	17	0	7	0	1	0	0	0	0	0	0	21	399	0	0	0	0	84	15	6
Bacteria	Proteobacteria	Deltaproteobacteria	FAC87				3	0	0	2	0	1	1	28	0	58	416	3	0	0	0	0	0	0	19	91	0	0	0	0	40	9	16
Bacteria	Firmicutes	Bacilli	Bacillales	Bacillaceae	Bacillus	marisflavi	5	66	0	0	6	19	3	36	35	12	5	8	0	0	0	0	0	0	4	23	0	0	0	0	196	0	5
Bacteria	Gemmatimonadetes	Gemmatimonadetes	KD8-87				5	154	0	0	0	0	5	102	0	258	0	3	0	0	0	0	0	0	79	229	0	0	0	0	140	137	192
Bacteria	Proteobacteria	Betaproteobacteria	Burkholderiales	Oxalobacteraceae			5	193	0	0	0	10	2	42	9	172	0	12	0	0	0	0	0	0	241	211	0	0	0	0	201	124	46
Bacteria	Proteobacteria	Alphaproteobacteria	Sphingomonadales	Sphingomonadaceae	Novosphingobium		8	180	113	3	2	3	8	207	13	188	0	13	1	0	6	13	0	0	60	50	1	0	0	0	173	5	20
Bacteria	Firmicutes	Clostridia	Clostridiales	Acidaminobacteraceae	Acidaminobacter		1	147	0	0	0	0	2	0	8	39	0	0	0	0	0	0	0	0	24	16	0	0	0	0	52	2	12
Bacteria	Planctomycetes	Planctomycetia	Gemmatales	Isosphaeraceae	Nostocoida	limicola	5	18	0	0	0	0	0	140	0	52	0	18	0	0	0	0	0	0	60	37	0	0	0	0	37	122	175
Bacteria	Proteobacteria	Deltaproteobacteria	Syntrophobacterales	Syntrophaceae	Desulfomonile		22	74	7	5	13	0	8	236	0	355	1	33	0	0	0	0	0	0	76	135	0	0	0	0	226	278	278
Bacteria	Proteobacteria	Betaproteobacteria	Rhodocyclales	Rhodocyclaceae	Candidatus Accumulibacter		0	37	0	0	2	0	1	41	0	132	0	0	0	0	0	0	0	0	359	143	0	0	0	0	17	367	443
Bacteria	Proteobacteria	Alphaproteobacteria	Rhizobiales	Brucellaceae			84	18	5	0	62	79	122	13	18	0	0	118	0	0	96	0	0	0	3	12	0	0	0	0	3	0	0
Bacteria	Proteobacteria	Gammaproteobacteria	Enterobacteriales	Enterobacteriaceae	Cronobacter		134	3	40	34	201	3	42	17	0	63	0	28	0	2	0	0	0	0	0	0	0	0	0	0	2	0	0
Bacteria	Proteobacteria	Deltaproteobacteria	Spirobacillales				51	498	0	13	7	0	26	490	23	1327	89	21	0	0	0	0	0	0	1204	790	0	0	0	0	1165	395	502
Bacteria	Proteobacteria	Deltaproteobacteria	Myxococcales	Haliangiaceae			17	188	1	0	2	0	10	64	0	260	0	3	0	0	0	0	0	0	77	352	0	0	0	0	162	123	132
Bacteria	Proteobacteria	Alphaproteobacteria	Rhizobiales	Hyphomicrobiaceae			9	147	0	2	1	0	7	87	0	278	0	12	0	0	0	0	0	0	40	58	0	0	0	0	39	5	5
Bacteria	Firmicutes	Bacilli	Bacillales	Bacillaceae	Bacillus	asahii	1	104	0	0	0	4	0	4	0	57	32	0	0	0	0	0	0	0	73	41	0	0	0	0	89	8	18
Bacteria	Firmicutes	Bacilli	Bacillales	Planococcaceae			5	2	3	0	2	461	10	2	305	19	0	6	0	0	49	0	0	4	59	90	0	0	71	0	116	33	30
Bacteria	Proteobacteria	Gammaproteobacteria	Methylococcales	Methylococcaceae	Methylomicrobium	agile	0	0	0	0	0	0	0	0	0	11	0	0	0	0	0	0	0	0	47	38	0	0	0	0	7	215	197
Bacteria	Firmicutes	Clostridia	Clostridiales	Mogibacteriaceae	Anaerovorax		1	17	2	0	0	0	0	6	0	11	24	5	0	0	0	0	0	0	79	276	0	0	0	0	154	86	103
Bacteria	Proteobacteria	Alphaproteobacteria	Rhodospirillales	Acetobacteraceae			6	6	0	0	0	1	8	8	7	111	17	18	549	0	0	0	0	0	10	26	0	0	13	0	32	3	7
Bacteria	Firmicutes	Bacilli	Lactobacillales	Lactobacillaceae	Pediococcus		30	22	2	0	50	60	17	0	49	0	6	18	0	0	0	0	0	0	0	0	0	0	0	0	0	0	0
Bacteria	Proteobacteria	Alphaproteobacteria	Caulobacterales	Caulobacteraceae	Phenylobacterium		8	35	15	0	0	5	1	179	3	106	0	4	0	0	0	0	0	0	13	139	0	0	0	0	130	4	9
Bacteria	Firmicutes	Clostridia	Clostridiales	Tissierellaceae	ph2		0	0	0	0	0	0	0	0	0	0	0	0	0	0	0	0	0	0	419	23	0	0	0	0	3	0	0
Bacteria	Actinobacteria	Actinobacteria	Actinomycetales	Actinosynnemataceae			0	0	0	0	0	0	0	0	246	0	0	0	0	0	0	0	0	0	0	0	0	0	0	0	0	0	0
Bacteria	Proteobacteria	Deltaproteobacteria	Syntrophobacterales	Syntrophobacteraceae			8	20	0	0	0	0	1	70	0	202	0	8	0	0	0	0	0	0	67	180	0	0	0	0	542	269	207
Bacteria	Proteobacteria	Alphaproteobacteria	Rhizobiales	Bradyrhizobiaceae			1	16	0	0	0	0	0	118	0	23	1	1	0	0	0	0	0	0	33	57	0	0	0	0	35	25	33
Bacteria	Bacteroidetes	Saprospirae	Saprospirales	Chitinophagaceae			1	136	0	0	0	0	4	24	7	113	0	4	0	0	0	0	0	0	48	220	0	0	0	0	177	33	50
Bacteria	Bacteroidetes	Saprospirae	Saprospirales	Saprospiraceae	Aquirestis	calciphila	2	76	0	0	0	0	4	0	0	58	0	12	0	0	0	0	0	0	9	57	0	0	0	0	21	6	9
Bacteria	Chloroflexi	Chloroflexi	Roseiflexales				22	319	7	0	15	68	19	288	2	349	0	8	0	0	1	0	0	0	144	452	0	0	0	0	93	23	103
Bacteria	Chloroflexi	Thermobacula	Thermobaculales	Thermobaculaceae			8	188	0	0	0	0	1	67	0	276	0	0	0	0	0	0	0	0	30	98	0	0	0	0	119	467	485
Bacteria	Bacteroidetes	At12OctB3					2	47	0	0	0	0	0	76	0	49	0	7	0	0	0	0	0	0	65	230	0	0	0	0	180	183	156
Bacteria	Chloroflexi						11	16	1	0	2	40	7	261	0	554	0	27	0	0	0	0	0	0	86	215	0	0	0	0	155	186	271
Bacteria	Firmicutes	Clostridia	Clostridiales	Ruminococcaceae	Anaerotruncus		0	18	13	0	0	0	0	16	1	0	0	0	0	0	0	0	136	694	0	0	0	0	0	48	0	0	0
Bacteria	Spirochaetes	Brevinematae	Brevinematales				4	50	0	4	0	0	0	49	0	166	0	0	0	0	0	0	0	0	150	315	0	0	0	0	151	466	486
Bacteria	Proteobacteria	Alphaproteobacteria	Rhizobiales	Bradyrhizobiaceae			5	2	2	0	0	11	13	3	1	49	0	0	0	37	0	0	0	0	30	134	0	0	0	0	31	5	16
Bacteria	Firmicutes	Clostridia	Clostridiales	Veillonellaceae	Anaeromusa		1	0	0	0	0	0	0	0	0	27	0	0	0	0	0	0	0	0	4	44	0	0	0	0	210	43	11
Bacteria	Planctomycetes	Phycisphaerae	Phycisphaerales				10	11	0	0	2	0	12	74	0	149	0	38	0	0	0	0	0	0	32	158	0	0	0	0	25	22	21
Bacteria	Proteobacteria	Gammaproteobacteria	Xanthomonadales	Xanthomonadaceae	Frateuria	aurantia	31	118	1	19	30	0	30	19	0	0	0	98	0	0	0	0	0	0	0	0	0	0	0	0	0	0	0
Bacteria	Chlamydiae	Chlamydiia	Chlamydiales	Simkaniaceae			3	0	1	0	0	0	0	0	0	49	1	1	0	0	0	0	0	0	3	13	0	0	143	0	14	5	4
Bacteria	Proteobacteria	Alphaproteobacteria	Rhizobiales	Brucellaceae	Paenochrobactrum	glaciei	27	17	10	20	22	3	27	0	1	0	0	2	0	43	0	0	0	0	18	2	0	0	0	0	0	0	0
Bacteria	Actinobacteria	Actinobacteria	Actinomycetales	Microbacteriaceae	Pseudoclavibacter		1	15	3	0	2	0	3	0	0	1	0	0	0	1	0	0	0	0	278	23	0	0	0	15	0	0	0
Bacteria	Actinobacteria	Actinobacteria	Actinomycetales	Intrasporangiaceae	Serinicoccus		1	0	5	0	0	283	4	0	339	0	0	0	0	0	1	0	0	0	13	0	0	0	0	0	9	0	2
Bacteria	Acidobacteria	Acidobacteria-6	BPC015				22	315	0	3	14	0	27	207	0	783	1	26	0	0	0	0	0	0	260	628	0	0	0	0	25	22	64
Bacteria	TA06						11	260	0	0	0	0	7	99	0	267	0	12	0	0	0	0	0	0	3	85	0	0	0	0	118	104	105
Archaea	Euryarchaeota	Methanobacteria	Methanobacteriales	WSA2			1	4	0	0	0	0	0	2	0	10	0	0	0	0	0	0	0	0	7	64	0	0	0	0	38	82	44
Bacteria	Elusimicrobia	Elusimicrobia	MVP-88				11	18	0	0	29	0	14	45	0	392	0	48	0	0	0	0	0	0	131	351	0	0	0	0	424	682	781
Bacteria	Firmicutes	Bacilli	Bacillales	Thermoactinomycetaceae	Planifilum		0	0	0	0	0	132	0	0	1172	0	0	0	0	0	0	0	0	0	0	0	0	0	0	0	1	1	2
Bacteria	Planctomycetes	Phycisphaerae	MSBL9				21	104	0	0	3	0	11	6	0	71	0	15	0	0	0	0	0	0	264	718	0	0	0	0	412	638	753
Archaea	Euryarchaeota	Thermoplasmata	E2	Methanomassiliicoccaceae			11	62	0	0	0	0	6	45	0	355	0	12	0	0	0	0	0	0	60	400	0	0	0	0	169	265	250
Bacteria	Actinobacteria	Actinobacteria	Actinomycetales	Propionibacteriaceae	Propionibacterium	acnes	0	0	0	0	0	0	4	0	0	0	0	0	250	29	0	0	0	0	0	0	0	0	0	0	0	0	0
Bacteria	Firmicutes	Clostridia	Clostridiales	Clostridiaceae	Proteiniclasticum		1	0	2	0	0	1	0	0	6	11	0	0	0	0	0	0	0	0	208	49	0	0	0	0	420	25	7
Bacteria	Proteobacteria	Gammaproteobacteria	Alteromonadales	OM60			1	16	1	0	0	0	1	68	0	38	0	0	0	0	0	0	0	0	64	25	0	0	0	0	72	14	14
Bacteria	Firmicutes	Clostridia	Clostridiales	Veillonellaceae	Succinispira	mobilis	0	66	178	0	0	0	0	0	0	1	0	0	0	0	0	0	3	0	0	0	0	0	0	0	1	0	0
Bacteria	Actinobacteria	Acidimicrobiia	Acidimicrobiales	AKIW874			30	233	2	1	0	0	16	224	0	265	0	14	0	0	0	0	0	0	14	0	0	0	0	0	72	11	58
Bacteria	Verrucomicrobia	Methylacidiphilae					17	65	0	0	0	0	2	145	0	166	0	9	0	0	0	0	0	0	33	136	0	0	0	0	140	69	78
Bacteria	Chloroflexi	Dehalococcoidetes	Dehalococcoidales	Dehalococcoidaceae			2	11	0	0	0	0	7	140	0	255	0	1	0	0	0	0	0	0	30	458	0	0	0	0	296	452	585
Bacteria	Proteobacteria	Betaproteobacteria	Burkholderiales	Comamonadaceae	Comamonas	terrigena	102	4	274	6	97	0	86	8	0	0	0	58	0	0	0	0	121	0	5	3	0	0	0	0	1	0	0
Bacteria	OD1	Mb-NB09					1	0	0	8	0	0	1	82	0	53	0	0	0	0	0	0	0	0	153	54	0	0	0	0	134	320	374
Bacteria	Planctomycetes	Planctomycetia	B97				8	0	0	0	0	0	2	115	0	6	0	21	0	0	0	0	0	0	309	589	0	0	0	0	173	58	124
Bacteria	Firmicutes	Bacilli	Bacillales	Bacillaceae	Bacillus	selenatarsenatis	0	94	0	1	0	5	6	35	0	47	0	2	0	0	0	0	0	0	29	41	0	0	0	0	46	46	143
Bacteria	Proteobacteria	Deltaproteobacteria	Myxococcales	0319-6G20			0	86	0	0	0	0	0	0	0	31	0	0	0	0	0	0	0	0	42	273	0	0	0	0	52	173	187
Bacteria	Cyanobacteria	Oscillatoriophycideae	Chroococcales	Cyanobacteriaceae	Cyanobacterium		0	0	1	0	0	0	0	33	0	54	0	0	0	0	0	0	0	0	126	1	0	0	0	0	32	4	11
Bacteria	Acidobacteria	iii1-8	SJA-36				4	4	0	5	0	0	5	72	0	254	0	13	0	0	0	0	0	0	152	108	0	0	0	0	193	196	222
Bacteria	Proteobacteria	Betaproteobacteria	Nitrosomonadales				0	0	1	0	0	0	3	0	0	0	0	0	0	0	0	0	31	337	0	0	0	0	0	0	0	0	0
Bacteria	Proteobacteria	Betaproteobacteria	Burkholderiales	Comamonadaceae	Aquabacterium		1	7	44	0	0	0	3	1	7	85	0	8	0	0	0	0	0	0	91	14	0	0	0	0	115	0	0
Bacteria	Actinobacteria	Actinobacteria	Actinomycetales	Beutenbergiaceae			32	19	69	100	75	0	18	1	0	0	0	5	0	0	0	0	0	0	3	0	0	0	0	2	0	0	0
Bacteria	Proteobacteria	Alphaproteobacteria	Rickettsiales	Rickettsiaceae	Wolbachia		3	0	0	8	1	0	4	20	0	121	0	4	0	0	0	0	0	0	0	0	0	0	0	0	0	0	0
Bacteria	Firmicutes	Clostridia	Clostridiales	Peptococcaceae	Pelotomaculum		11	55	3	0	0	1	3	153	1	65	0	4	0	0	0	0	0	0	7	108	0	0	0	0	94	90	155
Bacteria	Proteobacteria	Alphaproteobacteria	Rhodospirillales	Acetobacteraceae	Roseomonas	lacus	9	35	192	11	13	0	4	172	0	146	26	0	0	0	0	0	0	0	92	121	0	0	28	0	421	91	95
Bacteria	Bacteroidetes	Flavobacteriia	Flavobacteriales	Flavobacteriaceae	Myroides		58	35	30	31	36	34	25	159	0	14	0	16	0	0	86	0	8	0	6	4	0	0	0	0	0	0	0
Bacteria	Proteobacteria	Gammaproteobacteria	Enterobacteriales	Enterobacteriaceae	Pantoea		44	1	0	47	11	154	27	2	158	0	0	21	1	0	19	0	0	0	0	0	0	0	0	0	0	0	0
Bacteria	Proteobacteria	Alphaproteobacteria	Sphingomonadales	Erythrobacteraceae			8	30	115	20	1	80	6	122	28	209	0	3	0	0	1	1	0	0	24	82	0	0	0	0	319	1	5
Bacteria	Acidobacteria	Chloracidobacteria	RB41				13	120	7	0	27	5	7	171	50	413	0	1	0	0	0	0	0	0	523	671	0	0	0	0	146	11	74
Bacteria	Actinobacteria	Actinobacteria	Actinomycetales	Pseudonocardiaceae	Pseudonocardia		4	0	0	0	0	68	2	37	264	29	0	0	1	0	0	0	0	0	16	15	0	0	0	0	36	8	9
Bacteria	Proteobacteria	Gammaproteobacteria	Pasteurellales	Pasteurellaceae	Haemophilus	influenzae	0	0	0	0	0	0	0	0	0	0	0	0	0	208	0	0	0	0	0	0	0	0	0	0	0	0	0
Bacteria	Firmicutes	Bacilli	Bacillales	Staphylococcaceae	Macrococcus	brunensis	0	0	0	0	0	0	0	1	0	0	0	0	0	193	0	0	0	0	0	0	0	0	0	0	0	0	0
Bacteria	Hyd24-12						4	18	0	0	3	0	6	26	0	120	0	0	0	0	0	0	0	0	11	95	0	0	0	0	69	87	82
Bacteria	Actinobacteria	Actinobacteria	Actinomycetales	Cryptosporangiaceae	Cryptosporangium		0	90	0	0	0	0	0	0	0	18	0	0	0	0	0	0	0	0	0	0	0	0	0	0	0	0	0
Bacteria	Proteobacteria	Betaproteobacteria	MWH-UniP1				6	197	0	0	0	0	3	134	0	160	0	10	0	0	0	0	0	0	16	34	0	0	0	0	42	23	30
Bacteria	Proteobacteria	Gammaproteobacteria	Legionellales	Coxiellaceae			16	66	2	6	1	81	9	190	0	443	2	23	0	0	0	0	0	0	269	712	0	0	175	0	462	426	418
Bacteria	Bacteroidetes	Cytophagia	Cytophagales	Cyclobacteriaceae			0	1	318	0	0	0	0	11	38	54	0	0	0	0	0	0	1	0	61	25	0	0	0	0	246	32	38
Bacteria	Proteobacteria	Deltaproteobacteria	Desulfobacterales	Desulfobacteraceae			15	147	0	0	2	0	11	305	0	472	0	30	0	0	0	0	0	0	131	278	0	0	0	0	309	401	341
Bacteria	Proteobacteria	Gammaproteobacteria	Aeromonadales	Aeromonadaceae			3	0	1	0	1	0	2	0	0	2	0	3	0	105	0	0	0	0	283	68	0	0	0	0	208	12	35
Bacteria	Cyanobacteria	Nostocophycideae	Nostocales	Nostocaceae	Nostoc	ellipsosporum	0	0	0	0	0	0	0	1	0	0	0	0	0	0	0	0	0	0	65	179	0	0	0	0	3	4	6
Bacteria	Proteobacteria	Deltaproteobacteria	Syntrophobacterales	Syntrophaceae	Syntrophus		0	0	0	0	0	0	0	0	0	2	0	0	0	0	0	0	0	0	10	176	0	0	0	0	126	22	13
Bacteria	Proteobacteria	Alphaproteobacteria	Rhizobiales	Methylobacteriaceae			1	0	0	1	3	169	3	1	70	0	0	8	0	0	41	0	0	0	2	2	0	0	0	0	3	0	0
Bacteria	Firmicutes	Bacilli	Bacillales	Paenibacillaceae	Brevibacillus	thermoruber	0	0	0	0	0	169	0	0	122	0	0	0	0	0	0	0	0	0	0	0	0	0	0	0	3	3	5
Bacteria	Firmicutes	Bacilli	Bacillales	Paenibacillaceae	Brevibacillus		0	0	0	0	0	226	0	0	76	0	0	0	0	0	0	0	0	0	1	2	0	0	0	0	3	0	7
Bacteria	Firmicutes	Bacilli	Lactobacillales	Enterococcaceae	Enterococcus	sulfureus	117	0	2	2	118	1	134	0	0	0	0	42	0	1	0	0	0	0	1	0	0	0	0	0	2	0	0
Bacteria	Firmicutes	Bacilli	Bacillales	Bacillaceae	Bacillus	horikoshii	0	0	0	0	0	2	0	30	0	0	45	1	0	0	0	0	0	0	17	19	0	0	0	0	298	5	1
Bacteria	Tenericutes	Mollicutes	Mycoplasmatales	Mycoplasmataceae			0	0	0	0	0	0	0	0	0	0	0	1	0	0	0	0	2	0	0	0	0	401	29	0	8	0	0
Bacteria	Chloroflexi	Ktedonobacteria	Ktedonobacterales	Ktedonobacteraceae	FFCH10602		7	206	0	0	0	0	4	61	0	93	0	1	0	0	0	0	0	0	18	4	0	0	0	0	52	74	39
Bacteria	Firmicutes	Erysipelotrichi	Erysipelotrichales	Erysipelotrichaceae	Eubacterium		1	71	10	1	0	0	2	0	15	0	0	0	89	79	0	0	60	69	19	0	0	0	0	11	0	0	0
Bacteria	Proteobacteria	Deltaproteobacteria	Myxococcales	Polyangiaceae			4	89	4	0	6	0	9	121	0	300	0	4	0	0	0	0	0	0	58	107	0	0	0	0	168	186	191
Bacteria	Proteobacteria	Deltaproteobacteria	Myxococcales	Cystobacterineae			14	94	1	10	0	0	26	349	0	307	19	28	0	0	0	0	0	0	203	624	0	0	0	0	530	1055	1557
Bacteria	Bacteroidetes	Bacteroidia	Bacteroidales	Rikenellaceae	PW3		1	59	0	0	0	0	0	37	0	109	0	1	0	0	0	0	0	0	1	0	0	0	0	0	4	0	0
Bacteria	Proteobacteria	Betaproteobacteria	Burkholderiales	Comamonadaceae	Acidovorax	caeni	0	0	3	0	0	0	0	6	0	57	0	1	0	0	0	0	8	0	156	56	0	0	0	0	88	0	0
Bacteria	Nitrospirae	Nitrospira	Nitrospirales	Nitrospiraceae			5	15	1	1	2	0	12	167	0	233	0	23	0	0	0	0	0	0	71	458	0	0	0	0	5	0	8
Bacteria	Gemmatimonadetes	Gemm-5					7	4	0	0	0	54	2	128	21	147	0	3	0	0	2	0	0	0	245	391	0	0	0	0	66	513	464
Bacteria	Proteobacteria	Betaproteobacteria	Hydrogenophilales	Hydrogenophilaceae	Thiobacillus		1	0	0	0	0	0	3	86	0	37	0	0	0	0	0	0	0	0	21	390	0	0	0	0	381	219	87
Bacteria	Actinobacteria	Actinobacteria	Actinomycetales	Micromonosporaceae	Pilimelia		3	24	0	0	0	0	14	188	4	102	0	1	0	0	0	0	0	0	46	53	0	0	0	0	33	53	277
Bacteria	Cyanobacteria	Nostocophycideae	Nostocales	Nostocaceae	Nostoc	muscorum	0	0	0	0	0	14	1	0	0	0	0	0	0	0	0	0	0	0	39	157	0	0	0	0	48	241	115
Bacteria	Verrucomicrobia	Verrucomicrobiae	Verrucomicrobiales	Verrucomicrobiaceae	Prosthecobacter		0	0	0	0	0	0	0	0	0	0	0	0	0	0	0	0	0	0	16	30	0	0	0	0	305	3	6
Archaea	Euryarchaeota	Methanomicrobia	Methanomicrobiales	Methanoregulaceae	Candidatus Methanoregula		3	0	0	0	0	0	0	2	0	36	0	2	0	0	0	0	0	0	47	302	0	0	0	0	395	254	211
Bacteria	Firmicutes	Bacilli	Bacillales	Bacillaceae	Virgibacillus		0	0	0	0	0	420	0	0	13	6	0	0	0	0	14	0	0	0	6	2	0	0	0	0	8	25	24
Bacteria	Planctomycetes	Planctomycetia					7	0	0	0	0	0	17	257	0	29	0	4	0	0	0	0	0	0	71	130	0	0	0	0	9	1	0
Bacteria	Chloroflexi	Chloroflexi	Herpetosiphonales				7	81	0	6	0	0	6	40	0	89	0	3	0	0	0	0	0	0	8	18	0	0	0	0	428	0	7
Bacteria	Bacteroidetes	Bacteroidia	Bacteroidales	Porphyromonadaceae	Parabacteroides	distasonis	0	0	0	0	0	0	0	0	0	0	0	0	0	0	0	0	0	25	0	0	0	0	0	762	0	0	0
Bacteria	NC10						1	197	0	0	0	0	3	51	0	84	0	2	0	0	0	0	0	0	9	61	0	0	0	0	59	190	160
Bacteria	Proteobacteria	Betaproteobacteria	Burkholderiales	Comamonadaceae	Ramlibacter		10	183	1	2	8	0	7	460	10	400	2	13	0	0	0	0	0	0	20	107	0	0	0	0	49	107	59
Bacteria	Chloroflexi	Anaerolineae	SBR1031	A4b			20	183	0	0	1	0	26	204	0	629	0	38	0	0	0	0	0	0	118	423	0	0	0	0	587	104	198
Bacteria	Bacteroidetes	Cytophagia	Cytophagales	Cyclobacteriaceae			1	2	210	0	0	0	4	9	11	27	0	3	0	0	0	0	0	0	1	0	0	0	0	0	99	2	5
Bacteria	OP3	koll11	GIF10	kpj58rc			0	0	0	0	0	0	0	0	0	2	0	0	0	0	0	0	0	0	16	169	0	0	0	0	58	249	319
Bacteria	Acidobacteria	Acidobacteria-5					4	44	0	1	0	0	8	22	0	120	0	3	0	0	0	0	0	0	182	454	0	0	0	0	28	30	76
Bacteria	OP3	koll11					2	105	0	12	0	0	1	144	0	50	0	1	0	0	0	0	0	0	196	1000	0	0	0	0	162	1021	1068
Bacteria	Actinobacteria	Actinobacteria	WCHB1-81	At425			5	144	0	1	0	0	3	20	0	142	121	18	0	0	0	0	0	0	45	118	0	0	0	0	93	218	149
Bacteria	Firmicutes	Clostridia	Clostridiales	Symbiobacteriaceae	Symbiobacterium	thermophilum	0	0	0	0	0	60	0	0	208	0	0	0	0	0	0	0	0	0	0	1	0	0	0	0	0	1	9
Bacteria	Bacteroidetes	Bacteroidia	Bacteroidales	VC21			1	0	0	0	0	0	0	0	0	16	0	0	0	0	0	0	0	0	81	6	0	0	0	0	82	1	8
Bacteria	Actinobacteria	Actinobacteria	Actinomycetales	Dermacoccaceae	Dermacoccus		0	0	0	0	0	143	0	0	374	13	0	0	0	0	2	0	0	0	47	1	0	0	75	0	3	0	0
Bacteria	SBR1093	VHS-B5-50					1	0	0	1	0	0	0	0	0	55	0	0	0	0	0	0	0	0	60	289	0	0	0	0	35	0	7
Bacteria	Acidobacteria	Chloracidobacteria	2023-11-24				7	42	0	0	0	3	6	121	0	67	0	2	0	0	0	0	0	0	478	881	0	0	0	0	64	88	179
Bacteria	Proteobacteria	Alphaproteobacteria	Rhodospirillales	Rhodospirillaceae	Reyranella	massiliensis	7	145	0	0	0	0	1	11	0	54	81	0	0	0	0	0	0	0	18	54	0	0	0	0	53	2	12
Bacteria	Firmicutes	Bacilli	Lactobacillales	Lactobacillaceae	Pediococcus	acidilactici	0	0	0	0	0	14	0	0	214	0	39	0	0	0	0	0	0	8	0	0	0	0	0	0	0	0	0
Bacteria	NKB19	noFP					0	0	0	0	0	0	0	0	0	0	0	0	0	0	0	0	0	0	0	5	0	0	0	0	195	48	47
Bacteria	Proteobacteria	Gammaproteobacteria	Legionellales				6	96	31	0	0	0	12	119	1	273	3	2	0	0	0	0	0	0	98	151	0	0	0	0	377	59	92
Bacteria	GN02	3BR-5F					25	330	0	1	0	0	14	163	0	494	0	14	0	0	0	1	0	0	112	368	0	0	0	0	298	329	266
Bacteria	Proteobacteria	Alphaproteobacteria	Rhodobacterales	Rhodobacteraceae	Rubellimicrobium		2	122	0	0	0	29	6	0	9	78	0	0	0	0	0	0	0	0	19	72	0	0	1	0	32	0	6
Bacteria	Chlamydiae	Chlamydiia	Chlamydiales	Parachlamydiaceae	Candidatus Protochlamydia		0	99	1	0	0	0	4	2	0	70	0	13	0	0	0	0	0	0	30	125	0	0	0	0	43	8	5
Bacteria	Proteobacteria	Alphaproteobacteria	Rhodobacterales	Rhodobacteraceae	Paracoccus	aminovorans	0	7	122	0	0	40	0	4	47	4	1	0	88	0	6	0	0	0	154	12	0	0	0	0	19	0	0
Bacteria	Spirochaetes	Spirochaetes	Spirochaetales	Spirochaetaceae	Spirochaeta		4	5	0	0	5	0	0	94	0	50	0	3	0	0	0	0	0	0	2	31	0	0	0	0	21	106	117
Bacteria	Bacteroidetes	Saprospirae	Saprospirales	Chitinophagaceae	Flavisolibacter		4	18	0	0	10	1	3	33	0	104	0	4	0	0	0	0	0	0	17	138	0	0	0	0	152	197	167
Bacteria	Firmicutes	Clostridia	Clostridiales	Peptostreptococcaceae	Clostridium	bifermentans	3	0	0	0	0	0	0	0	0	3	0	0	0	1	0	0	0	0	11	4	0	0	0	0	17	63	63
Archaea	Euryarchaeota	Methanobacteria	Methanobacteriales	Methanobacteriaceae			0	16	0	0	0	0	0	11	0	44	2	0	0	0	0	0	0	0	75	210	0	0	0	0	13	258	103
Bacteria	Planctomycetes	BD7-11					8	115	0	4	1	0	2	47	0	71	0	6	0	0	29	0	0	0	256	1002	0	0	0	0	113	1027	1175
Bacteria	Caldithrix	KSB1	GW-22				1	41	3	5	0	0	4	100	0	152	0	9	0	0	0	0	0	0	51	281	0	0	0	0	623	389	373
Bacteria	Proteobacteria						3	25	0	0	0	0	0	52	5	67	0	0	0	0	0	0	0	0	37	923	0	0	0	0	48	170	454
Bacteria	Firmicutes	Clostridia	Clostridiales	Eubacteriaceae	Pseudoramibacter		0	0	0	0	0	0	0	0	0	0	0	0	0	6	0	0	0	30	293	13	0	0	0	132	5	3	0
Bacteria	Firmicutes	Clostridia	Clostridiales	Clostridiaceae	Alkaliphilus		1	0	2	0	5	5	0	0	0	0	0	0	0	0	0	242	0	0	0	1	0	0	0	0	1	6	1
Bacteria	GOUTA4						2	57	0	0	0	0	1	10	0	97	0	1	0	0	0	0	0	0	2	11	0	0	0	0	29	12	35
Bacteria	Proteobacteria	Gammaproteobacteria	Xanthomonadales	Xanthomonadaceae	Wohlfahrtiimonas		15	113	38	0	15	0	19	0	0	0	0	2	0	11	0	0	3	0	6	15	0	0	0	0	0	0	0
Bacteria	Proteobacteria	Alphaproteobacteria	Sphingomonadales	Sphingomonadaceae	Sphingopyxis		2	12	403	0	1	0	6	0	0	0	0	0	0	0	0	0	5	0	9	0	0	0	0	0	3	0	2
Bacteria	Cyanobacteria	Nostocophycideae	Nostocales	Nostocaceae			3	53	2	0	0	0	0	0	0	14	0	10	0	0	0	0	0	0	87	509	0	0	0	0	98	299	166
Archaea	Euryarchaeota	Methanomicrobia	Methanomicrobiales	Methanocorpusculaceae			0	0	0	0	0	0	0	0	9	0	0	0	0	0	0	0	147	0	0	0	0	0	0	36	0	0	0
Bacteria	Proteobacteria	Deltaproteobacteria	Syntrophobacterales	Syntrophaceae	Syntrophus	gentianae	0	0	0	0	0	0	0	0	0	24	0	0	0	0	0	0	0	0	72	223	0	0	0	0	13	146	157
Bacteria	Chlorobi	BSV26	VC38				0	0	0	0	0	0	1	68	0	113	0	0	0	0	0	0	0	0	29	302	0	0	0	0	17	78	78
Bacteria	Planctomycetes	Phycisphaerae					0	0	0	0	0	0	1	0	0	37	0	0	0	0	0	0	0	0	2	52	0	0	0	0	44	102	71
Bacteria	Verrucomicrobia	Opitutae	Opitutales	Opitutaceae			1	0	0	0	0	0	0	0	0	2	0	0	0	0	0	0	0	0	42	156	0	0	0	0	58	57	54
Bacteria	Cyanobacteria	4C0d-2	SM2F09				0	0	0	0	6	0	2	79	0	42	30	0	0	0	0	0	0	0	53	45	0	0	0	0	53	11	24
Bacteria	WWE1	Cloacamonae	Cloacamonales	Cloacamonaceae	Candidatus Cloacamonas		0	0	0	0	0	0	1	0	0	5	0	0	0	0	0	0	0	0	18	42	0	0	0	0	120	153	94
Bacteria	Firmicutes	Bacilli	Bacillales	Thermoactinomycetaceae	Laceyella		0	0	0	0	0	321	0	0	132	0	0	0	1	0	7	0	0	0	0	0	0	0	0	0	3	0	0
Bacteria	Proteobacteria	Deltaproteobacteria	Desulfuromonadales	Geobacteraceae	Geobacter	lovleyi	7	13	0	0	1	0	2	128	0	140	0	21	0	0	0	0	0	0	3	28	0	0	0	0	70	22	6
Bacteria	Proteobacteria	Gammaproteobacteria	Pseudomonadales	Pseudomonadaceae	Pseudomonas	alcaligenes	9	37	47	0	0	0	6	21	9	52	0	2	0	0	0	0	79	0	168	53	0	0	0	0	126	0	0
Bacteria	Firmicutes	Clostridia	Clostridiales	Acidaminobacteraceae	Fusibacter		5	5	0	0	3	0	4	96	0	169	0	16	0	0	0	0	0	0	220	101	0	0	0	0	156	15	43
Bacteria	Actinobacteria	Actinobacteria	Actinomycetales	Micrococcaceae	Kocuria	kristinae	33	0	11	8	57	8	19	0	18	0	0	1	0	0	0	0	0	0	0	0	0	0	0	0	0	0	0
Bacteria	Firmicutes	Bacilli	Lactobacillales	Leuconostocaceae	Weissella	beninensis	409	129	18	129	211	0	417	74	0	0	0	348	0	0	0	0	0	1	0	0	0	1	0	0	0	0	0
Bacteria	Cyanobacteria	Synechococcophycideae	Pseudanabaenales	Pseudanabaenaceae	Pseudanabaena	galeata	0	0	0	0	0	0	0	50	0	0	0	0	0	0	0	0	0	0	5	18	0	0	0	0	155	0	0
Bacteria	Chloroflexi	TK10	B07				3	1	0	0	0	0	1	11	0	132	0	10	0	0	0	0	0	0	1	0	0	0	0	0	1	0	0
Bacteria	Chloroflexi	Anaerolineae	WCHB1-50				4	7	0	0	0	0	15	68	0	103	0	12	0	0	0	0	0	0	176	255	0	0	0	0	310	131	142
Bacteria	Cyanobacteria	Synechococcophycideae	Pseudanabaenales	Pseudanabaenaceae	Arthronema		1	0	0	0	0	0	1	0	0	0	0	0	0	0	0	0	0	0	68	228	0	0	0	0	315	3	3
Bacteria	Cyanobacteria	Oscillatoriophycideae	Chroococcales	Xenococcaceae	Stanieria	cyanosphaera	0	0	0	0	0	0	0	0	0	5	0	0	0	0	0	0	0	0	27	57	0	0	0	0	43	0	2
Bacteria	Actinobacteria	Actinobacteria	Actinomycetales	Nocardioidaceae	Nocardioides	maritimus	3	0	0	0	3	13	0	0	4	0	0	0	0	0	0	0	0	0	9	52	0	0	0	0	85	0	4
Archaea	Euryarchaeota	Methanomicrobia	Methanosarcinales	Methanosarcinaceae	Methanosarcina		0	0	1	0	0	0	7	0	0	3	0	0	0	0	0	0	0	0	8	492	0	0	0	0	77	56	42
Bacteria	Actinobacteria	Actinobacteria	Actinomycetales	Intrasporangiaceae	Ornithinimicrobium	pekingense	2	0	2	0	0	41	0	0	264	0	0	0	0	0	0	0	0	0	6	1	0	0	0	0	38	0	0
Bacteria	Cyanobacteria	Synechococcophycideae	Pseudanabaenales	Pseudanabaenaceae			3	0	0	0	0	0	0	7	1	51	0	0	0	0	0	0	0	0	20	78	0	0	0	0	426	49	51
Bacteria	Proteobacteria	Gammaproteobacteria	Thiotrichales	Piscirickettsiaceae	Methylophaga		21	77	48	40	29	0	28	4	0	0	0	22	0	0	0	0	0	0	0	0	0	0	0	0	3	0	0
Bacteria	Chlamydiae	Chlamydiia					3	110	0	0	0	0	3	85	0	72	95	0	0	0	0	0	0	0	76	280	0	0	5	0	57	232	171
Bacteria	Bacteroidetes	Bacteroidia	Bacteroidales	BA008			2	20	0	0	0	0	0	50	0	17	0	0	0	0	0	0	0	0	17	151	0	0	0	0	411	0	0
Bacteria	Proteobacteria	Gammaproteobacteria	Xanthomonadales	Xanthomonadaceae	Pseudofulvimonas	gallinarii	5	0	196	8	0	0	1	0	2	0	0	0	0	0	0	0	0	0	0	0	0	0	0	0	35	0	0
Bacteria	Proteobacteria	Alphaproteobacteria	Rhizobiales				4	19	16	0	1	9	6	134	36	213	0	5	0	109	0	0	2	0	95	132	0	0	3	0	203	25	74
Bacteria	WS6	SC72					24	1	0	0	1	0	7	145	0	350	0	13	0	0	0	0	0	0	59	159	0	0	0	0	151	297	225
Bacteria	Chloroflexi						8	32	10	0	0	0	5	85	0	273	0	5	0	0	0	0	0	0	45	162	0	0	0	0	34	124	180
Bacteria	Spirochaetes	GN05	SBYZ				0	9	0	0	0	0	1	14	0	19	0	1	0	0	0	0	0	0	212	457	0	0	0	0	132	326	453
Bacteria	Firmicutes	Bacilli	Bacillales	Planococcaceae	Sporosarcina	ginsengi	0	8	0	0	0	26	8	0	1	4	0	0	0	0	0	0	0	0	27	39	0	0	0	0	59	0	19
Bacteria	Proteobacteria	Betaproteobacteria	Burkholderiales	Comamonadaceae	Acidovorax		1	0	0	0	0	0	0	161	0	15	0	3	0	0	0	0	0	0	5	1	0	0	0	0	50	1	0
Bacteria	Actinobacteria	Actinobacteria	Actinomycetales	Gordoniaceae	Gordonia		3	0	0	0	0	80	0	0	163	2	0	2	0	0	1	0	0	0	8	19	0	0	0	0	38	0	0
Bacteria	Proteobacteria	Alphaproteobacteria	Sphingomonadales				5	2	2	0	3	0	5	22	0	84	0	0	0	0	0	0	0	0	29	8	0	0	0	0	118	0	4
Bacteria	Bacteroidetes	Saprospirae	Saprospirales	Chitinophagaceae	Flavihumibacter		0	29	0	0	0	0	2	25	0	77	0	0	0	0	0	0	0	0	21	72	0	0	0	0	177	1	4
Bacteria	Proteobacteria	Deltaproteobacteria	Bdellovibrionales	Bacteriovoracaceae			6	63	2	0	0	0	5	19	0	153	57	18	0	0	0	0	0	0	521	415	0	0	0	0	357	232	270
Bacteria	Proteobacteria	Betaproteobacteria	Rhodocyclales	Rhodocyclaceae	Zoogloea		0	5	0	0	0	0	0	0	0	57	0	0	0	0	0	0	0	0	342	375	0	0	0	0	36	53	2
Bacteria	Proteobacteria	Gammaproteobacteria	Xanthomonadales	Sinobacteraceae			0	0	0	0	0	0	0	0	0	0	0	0	0	0	0	0	0	0	5	133	0	0	0	0	7	0	2
Bacteria	Proteobacteria	Betaproteobacteria	Burkholderiales	Comamonadaceae	Brachymonas	denitrificans	0	0	0	0	0	0	0	0	0	0	0	0	0	99	0	0	0	0	97	2	0	0	0	0	0	0	0
Bacteria	Nitrospirae	Nitrospira	Nitrospirales				3	21	0	0	0	0	2	88	0	98	0	0	0	162	0	0	0	0	7	252	0	0	0	0	3	10	71
Bacteria	Actinobacteria	Acidimicrobiia	Acidimicrobiales	Microthrixaceae			8	72	3	0	4	8	12	173	0	79	178	7	0	26	0	0	0	0	86	60	0	0	0	0	102	59	127
Bacteria	Proteobacteria	Alphaproteobacteria	Rhizobiales	Bradyrhizobiaceae	Bradyrhizobium		7	51	0	0	1	0	5	6	0	0	0	12	0	0	0	0	0	0	18	135	0	0	9	0	15	5	6
Bacteria	Proteobacteria	Gammaproteobacteria	Legionellales	Legionellaceae	Legionella		3	34	0	0	0	0	1	76	0	33	0	1	0	0	0	0	0	0	0	0	0	0	0	0	6	0	2
Bacteria	Proteobacteria	Gammaproteobacteria	Alteromonadales	Alteromonadaceae	Cellvibrio		11	43	151	0	16	0	11	23	3	25	0	1	0	15	2	0	2	0	72	35	0	0	0	0	258	0	0
Bacteria	Firmicutes	Clostridia	Clostridiales	Clostridiaceae	Clostridium	tyrobutyricum	3	43	0	0	0	7	2	28	8	23	0	3	0	0	0	0	0	0	10	206	0	0	0	0	13	51	45
Bacteria	Firmicutes	Clostridia	Clostridiales	Lachnospiraceae	Ruminococcus	gnavus	0	0	24	0	0	0	0	0	0	0	0	0	0	0	0	0	67	0	0	0	0	0	0	0	0	0	0
Bacteria	Proteobacteria	Gammaproteobacteria	Pasteurellales	Pasteurellaceae	Gallibacterium	genomosp.	0	0	22	5	0	0	0	0	90	0	0	0	0	0	0	0	65	4	0	0	0	0	0	171	0	0	0
Bacteria	Caldithrix	KSB1	MSB-5B5				0	0	0	0	0	0	0	0	0	0	0	0	0	0	0	0	0	0	8	1	0	0	0	0	37	227	165
Bacteria	Verrucomicrobia	Verruco-5					3	0	0	0	0	0	0	41	0	75	0	4	0	0	0	0	0	0	26	91	0	0	0	0	85	76	109
Bacteria	Verrucomicrobia	Verrucomicrobiae	Verrucomicrobiales	Verrucomicrobiaceae	Verrucomicrobium		1	99	0	0	0	0	13	9	0	77	41	0	0	0	0	0	0	0	116	39	0	0	0	0	132	59	81
Archaea	Euryarchaeota	Thermoplasmata	E2	Methanomassiliicoccaceae	Coxiella	burnetii	0	0	0	0	0	0	0	0	0	1	0	0	0	0	0	0	0	0	0	77	0	0	0	0	4	172	144
Bacteria	OC31						0	0	0	0	1	0	0	1	0	48	0	0	0	0	0	0	0	0	21	90	0	0	0	0	31	99	134
Bacteria	Proteobacteria	Deltaproteobacteria	Syntrophobacterales	Syntrophaceae	Desulfobacca		20	43	1	1	6	0	24	307	0	351	2	7	0	0	0	0	0	0	261	244	0	0	0	0	300	624	633
Bacteria	Chlorobi						9	8	0	0	0	0	9	79	0	171	0	8	0	0	0	0	0	0	65	247	0	0	0	0	222	229	250
Bacteria	WS6						10	18	0	0	2	0	14	113	0	367	0	0	0	0	0	0	0	0	54	155	0	0	0	0	83	218	133
Bacteria	Firmicutes	Bacilli	Bacillales	Bacillaceae	Bacillus	clausii	1	0	0	7	0	202	2	0	28	0	0	0	0	0	2	0	0	0	5	3	0	0	0	0	9	0	0
Bacteria	Actinobacteria	Actinobacteria	Actinomycetales	Thermomonosporaceae			1	0	0	0	0	225	1	0	11	10	0	0	0	0	0	0	0	0	4	0	0	0	0	0	9	9	5
Bacteria	Firmicutes	Bacilli	Bacillales	Bacillaceae			1	41	1	0	0	282	2	13	13	0	0	10	0	1	8	0	0	264	6	1	0	0	0	22	18	15	23
Bacteria	Chloroflexi	TK10	AKYG885	5B-12			6	75	0	0	0	0	2	81	0	93	0	6	0	0	0	0	0	0	18	38	0	0	0	0	4	1	2
Bacteria	Actinobacteria	Actinobacteria	Actinomycetales	Microbacteriaceae	Candidatus Aquiluna	rubra	5	0	0	0	0	0	0	68	0	108	0	35	0	0	0	0	0	0	6	30	0	0	0	0	40	1	0
Bacteria	TM6	SJA-4					21	110	1	0	5	0	9	408	0	401	293	32	0	30	0	0	0	0	196	252	0	0	32	0	226	190	224
Bacteria	Proteobacteria	Alphaproteobacteria	Rhodobacterales	Rhodobacteraceae	Rhodobacter		2	3	41	0	0	0	2	41	0	36	0	3	0	0	0	0	0	0	16	9	0	0	0	0	42	3	10
Bacteria	Planctomycetes	028H05-P-BN-P5					0	0	0	0	0	0	0	8	0	0	0	0	0	0	0	0	0	0	66	120	0	0	0	0	8	16	15
Bacteria	Firmicutes	Clostridia	Clostridiales	Clostridiaceae	Clostridium	quinii	0	0	0	0	0	0	2	1	0	1	2	0	0	652	0	0	0	0	8	5	33	0	7	0	14	8	8
Bacteria	Proteobacteria	Gammaproteobacteria	Xanthomonadales	Xanthomonadaceae	Lysobacter	pocheonensis	0	0	1	0	0	38	0	0	0	0	0	0	0	138	1	0	0	0	0	0	0	0	0	0	1	0	0
Bacteria	Gemmatimonadetes	Gemmatimonadetes					20	73	0	2	0	0	14	278	5	382	0	14	0	0	1	0	0	0	175	389	0	0	0	0	107	117	244
Bacteria	Firmicutes	Clostridia	Clostridiales	Veillonellaceae			2	26	1	0	0	0	6	1	1	111	25	0	13	0	0	0	43	1	19	34	0	0	0	4	218	6	29
Bacteria	Proteobacteria	Alphaproteobacteria	Rhizobiales	Phyllobacteriaceae	Chelativorans		0	109	0	0	0	8	1	0	0	0	0	0	0	0	0	0	0	0	1	2	0	0	0	0	34	0	1
Bacteria	Proteobacteria	Betaproteobacteria	Burkholderiales	Oxalobacteraceae	Oxalobacter	formigenes	1	43	0	0	0	0	2	0	0	4	0	0	0	0	0	0	136	0	0	0	0	0	0	0	0	0	0
Bacteria	Firmicutes	Clostridia	Clostridiales	Tissierellaceae			6	45	43	71	1	39	20	0	42	0	0	5	0	38	9	0	0	0	464	25	0	0	0	0	154	1	1
Bacteria	NC10	2023-12-24					15	156	0	10	0	0	7	101	0	379	0	9	0	0	0	0	0	0	21	12	0	0	0	0	9	11	29
Bacteria	Bacteroidetes	Flavobacteriia	Flavobacteriales	Flavobacteriaceae			6	12	189	1	0	0	7	0	0	0	0	4	0	0	1	0	0	0	7	2	0	0	0	0	119	1	0
Bacteria	Actinobacteria	Coriobacteriia	Coriobacteriales	Coriobacteriaceae	Collinsella		4	0	8	0	0	0	3	0	250	0	0	0	0	0	0	0	134	56	6	4	0	0	0	166	0	0	0
Bacteria	Proteobacteria	Betaproteobacteria	Rhodocyclales	Rhodocyclaceae	Dok59		0	2	0	0	0	0	1	0	0	8	0	0	0	0	0	0	0	0	22	82	0	0	0	0	60	3	2
Archaea	Crenarchaeota	MCG	pGrfC26				1	0	0	0	0	0	0	0	0	21	0	1	0	0	0	0	0	0	34	449	0	0	0	0	204	260	252
Bacteria	Cyanobacteria	Nostocophycideae	Nostocales	Nostocaceae	Cylindrospermopsis	raciborskii	0	0	0	0	0	0	0	0	0	52	0	0	0	0	0	0	0	0	0	0	0	0	0	0	19	62	30
Bacteria	Proteobacteria	Alphaproteobacteria	Rhizobiales	Rhizobiaceae	Ensifer	adhaerens	0	0	0	0	0	9	1	0	5	13	0	0	0	0	0	0	0	0	61	59	0	0	0	0	8	3	10
Bacteria	Proteobacteria	Gammaproteobacteria	Pseudomonadales	Moraxellaceae			3	19	1	0	2	0	2	20	0	39	0	2	0	0	0	0	0	0	95	90	0	0	0	0	34	10	26
Bacteria	Acidobacteria	Holophagae	Holophagales				3	44	0	0	0	0	5	0	0	86	0	0	0	0	0	0	0	0	37	90	0	0	0	0	77	99	125
Bacteria	Chloroflexi	Anaerolineae	Anaerolineales	Anaerolinaceae	Anaerolinea	thermolimosa	1	2	0	0	0	0	1	0	0	32	0	0	0	0	0	0	0	0	24	110	0	0	0	0	78	54	49
Bacteria	Cyanobacteria	Oscillatoriophycideae	Chroococcales				1	0	0	15	0	6	0	0	0	28	0	1	0	0	0	0	0	0	19	50	0	0	0	0	90	93	77
Bacteria	Acidobacteria	Solibacteres	Solibacterales	Solibacteraceae	Candidatus Solibacter		9	3	0	0	8	0	8	7	6	173	0	7	0	0	0	0	0	0	162	398	0	0	0	0	236	206	247
Bacteria	Chloroflexi	SHA-26					16	9	1	19	0	0	9	249	8	284	0	21	0	0	0	0	0	0	138	225	0	0	0	0	218	207	290
Bacteria	GN02	BB34					0	15	1	0	0	0	0	97	0	137	0	1	0	0	0	0	0	0	76	441	0	0	0	0	235	333	245
Bacteria	Bacteroidetes	Sphingobacteriia	Sphingobacteriales	Sphingobacteriaceae	Olivibacter		0	0	0	0	0	144	0	0	1	0	0	0	0	0	0	0	0	0	1	0	0	0	0	0	0	0	0
Bacteria	Firmicutes	Bacilli	Bacillales	Paenibacillaceae	Ammoniphilus		6	2	0	0	0	19	6	96	14	27	0	0	0	1	0	0	0	0	171	101	0	0	16	0	110	21	55
Bacteria	Actinobacteria	Actinobacteria	Actinomycetales	Pseudonocardiaceae	Prauserella	rugosa	0	0	0	0	0	210	0	0	24	0	0	0	0	0	0	0	0	0	0	0	0	0	0	0	0	0	0
Bacteria	Bacteroidetes	Saprospirae	Saprospirales	Chitinophagaceae	Sediminibacterium		1	1	0	0	0	5	1	0	17	16	0	0	0	0	0	10	0	0	28	38	0	109	0	0	129	11	13
Bacteria	Armatimonadetes	Armatimonadia	Armatimonadales	Armatimonadaceae			7	101	0	0	0	34	3	61	2	9	0	0	0	0	0	0	0	0	35	73	0	0	0	0	73	8	12
Bacteria	Actinobacteria	Actinobacteria	Actinomycetales	Microbacteriaceae	Clavibacter		6	45	0	0	5	0	2	22	0	45	123	1	0	0	0	0	0	0	3	0	0	0	0	0	3	0	0
Bacteria	Actinobacteria	Actinobacteria	Actinomycetales	Microbacteriaceae	Leucobacter		25	69	91	80	31	115	25	13	137	38	0	0	0	70	24	0	1	0	634	86	0	0	0	0	110	0	1
Bacteria	Proteobacteria	Betaproteobacteria	Burkholderiales	Burkholderiaceae			3	2	5	0	0	0	2	65	0	94	0	0	0	0	0	0	0	0	8	19	0	0	15	0	154	18	25
Bacteria	Actinobacteria	Actinobacteria	Actinomycetales	Yaniellaceae	Yaniella		3	0	9	0	1	5	1	139	18	7	0	0	0	0	1	0	0	0	0	0	0	0	0	0	0	32	1
Bacteria	Verrucomicrobia						0	0	0	0	0	0	0	0	0	0	0	0	0	4	0	0	0	0	139	361	0	0	0	0	42	0	1
Bacteria	Acidobacteria	Solibacteres	Solibacterales				1	0	0	0	0	0	0	57	0	88	0	1	0	0	0	0	0	0	33	202	0	0	0	0	84	35	35
Bacteria	Chlamydiae	Chlamydiia	Chlamydiales	Parachlamydiaceae	Neochlamydia	hartmannellae	2	5	0	0	0	0	9	48	0	188	28	7	0	0	0	0	0	0	24	22	0	0	3	0	33	17	17
Bacteria	OP11	OP11-4					0	0	0	0	0	0	0	12	0	14	101	4	0	0	0	0	0	0	0	2	0	0	0	0	23	79	72
Bacteria	Proteobacteria	Alphaproteobacteria	Rhizobiales	Methylocystaceae			5	23	1	0	0	0	2	2	0	28	0	0	0	0	0	0	0	0	0	2	0	0	0	0	70	18	38
Bacteria	Proteobacteria	Deltaproteobacteria	Entotheonellales	Entotheonellaceae			8	217	2	0	9	0	9	94	0	196	0	21	0	0	0	0	0	0	257	230	0	0	0	0	64	96	265
Bacteria	GN04	MSB-5A5					5	85	0	13	0	0	3	69	0	103	0	2	0	0	0	0	0	0	14	3	0	0	0	0	1	4	8
Bacteria	Proteobacteria	Gammaproteobacteria	Xanthomonadales	Xanthomonadaceae	Pseudoxanthomonas	mexicana	2	67	376	0	0	0	2	1	0	34	0	0	0	0	0	0	1	0	10	26	0	0	0	0	35	0	0
Bacteria	Bacteroidetes	Rhodothermi	Rhodothermales	Rhodothermaceae			0	12	0	0	0	0	0	27	0	35	0	0	0	0	0	0	0	0	3	13	0	0	0	0	38	103	132
Bacteria	OP3						0	109	0	0	0	0	0	26	0	9	0	13	0	0	0	0	0	0	13	116	0	0	0	0	91	442	310
Bacteria	Chloroflexi	Dehalococcoidetes	Dehalococcoidales				14	58	0	4	0	0	2	141	0	210	0	0	0	0	0	0	0	0	38	667	0	0	0	0	328	449	468
Bacteria	Actinobacteria	Actinobacteria	Actinomycetales	Micromonosporaceae			14	45	6	0	39	26	8	389	21	134	0	8	0	0	0	0	0	0	89	187	0	0	0	0	247	264	760
Bacteria	WS3	PRR-12	GN03				1	0	0	0	0	0	4	0	0	126	0	6	0	0	0	0	0	0	26	68	0	0	0	0	82	28	67
Bacteria	Chloroflexi	SAR202					3	14	0	0	5	0	5	8	0	283	0	6	0	0	0	0	0	0	44	174	0	0	0	0	13	40	28
Bacteria	Proteobacteria	Betaproteobacteria	Rhodocyclales	Rhodocyclaceae	Azoarcus		4	37	6	0	0	0	8	8	14	78	0	0	0	0	0	0	0	0	58	411	0	0	0	0	8	3	1
Bacteria	Proteobacteria	Alphaproteobacteria	Rhizobiales	Phyllobacteriaceae	Pseudaminobacter		2	0	0	0	0	107	0	0	7	0	0	0	0	0	0	0	0	0	1	2	0	0	0	0	0	0	0
Bacteria	Proteobacteria	Alphaproteobacteria	Rhizobiales	Brucellaceae	Ochrobactrum	intermedium	5	0	0	0	0	127	7	0	13	0	0	1	0	0	4	0	0	0	2	0	0	0	0	0	0	0	0
Bacteria	Actinobacteria	Actinobacteria	Actinomycetales	Dermatophilaceae	Piscicoccus	intestinalis	0	0	2	0	0	4	0	0	29	0	0	0	144	0	7	0	0	0	187	7	0	0	0	0	18	0	0
Bacteria	Firmicutes	Bacilli	Bacillales	Bacillaceae	Virgibacillus	halophilus	0	0	0	0	0	200	0	0	3	0	0	0	0	0	0	0	0	0	0	0	0	0	0	0	0	0	0
Bacteria	Firmicutes	Clostridia	Clostridiales	Clostridiaceae	Clostridium	intestinale	1	28	0	0	0	57	1	105	19	2	0	0	0	0	15	0	0	0	12	19	0	0	0	0	29	1	6
Bacteria	Proteobacteria	Alphaproteobacteria	Rhizobiales	Phyllobacteriaceae	Defluvibacter		0	0	0	0	0	9	0	0	0	0	0	1	0	0	0	0	0	0	130	31	0	0	0	0	0	0	0
Bacteria	Firmicutes	Clostridia	Clostridiales	Clostridiaceae	Candidatus Arthromitus		13	97	11	2	12	0	12	0	0	0	0	0	0	0	0	0	0	0	0	0	0	0	0	0	0	7	23
Bacteria	Proteobacteria	Betaproteobacteria	Burkholderiales	Comamonadaceae	Methylibium		4	0	0	0	0	0	11	64	0	152	0	1	0	0	0	0	0	0	24	240	0	0	0	0	114	13	15
Bacteria	Firmicutes	Bacilli	Bacillales	Staphylococcaceae	Staphylococcus	succinus	28	9	1	20	8	0	43	0	2	0	0	25	0	0	0	0	0	2	0	0	0	0	0	0	0	0	0
Bacteria	Actinobacteria	Actinobacteria	Actinomycetales	Cellulomonadaceae	Demequina		0	0	0	0	0	1	0	6	0	85	14	0	0	0	0	0	0	0	14	117	0	0	0	0	38	1	0
Bacteria	TM6						0	0	0	0	0	0	0	103	0	0	0	0	0	0	0	0	0	0	0	4	0	0	0	0	3	0	2
Bacteria	Planctomycetes	Planctomycetia	Pirellulales	Pirellulaceae	planctomycete	MS1399	0	0	0	0	0	0	0	0	0	0	0	0	0	0	0	0	0	0	31	0	0	0	0	0	87	0	0
Bacteria	Proteobacteria	Alphaproteobacteria	Ellin329				0	0	0	0	0	0	2	0	0	64	0	0	0	0	0	0	0	0	48	152	0	0	0	0	14	11	19
Bacteria	Chloroflexi	Anaerolineae	Anaerolineales	Anaerolinaceae	Leptolinea	tardivitalis	1	0	0	0	0	0	0	7	0	1	0	0	0	0	0	0	0	0	21	181	0	0	0	0	79	125	20
Bacteria	Proteobacteria	Gammaproteobacteria	34P16				5	0	0	0	0	0	5	6	18	75	0	2	0	0	0	0	0	0	25	32	0	0	0	0	84	1	6
Bacteria	Actinobacteria	Actinobacteria	Actinomycetales	Dermatophilaceae	Dermatophilus		0	0	0	0	0	0	0	0	0	0	0	0	0	0	0	0	0	0	2	0	0	0	0	0	174	0	0
Bacteria	Firmicutes	Clostridia	Clostridiales	Peptococcaceae	Dehalobacter		0	0	0	0	0	0	0	1	0	0	0	2	0	0	0	0	0	0	0	6	0	0	95	0	2	2	1
Bacteria	Proteobacteria	Alphaproteobacteria	Rhodobacterales	Hyphomonadaceae	Hyphomonas		0	26	5	0	0	0	0	0	0	67	0	0	0	0	0	0	0	0	2	3	0	0	0	0	79	0	0
Bacteria	Actinobacteria	Actinobacteria	Actinomycetales	Micrococcaceae	Rothia	terrae	21	22	0	0	2	0	25	0	113	0	0	18	0	10	0	0	0	0	0	0	0	0	0	0	1	0	0
Bacteria	Chlamydiae	Chlamydiia	Chlamydiales	Simkaniaceae	Simkania	negevensis Z	0	20	0	0	0	0	4	3	0	128	0	0	0	0	0	0	0	0	2	25	0	0	0	0	34	21	17
Bacteria	Cyanobacteria	Oscillatoriophycideae	Chroococcales	Microcystaceae	Microcystis		2	50	0	0	0	0	7	0	0	38	0	1	0	0	0	0	0	0	45	0	0	0	0	0	49	52	47
Bacteria	Proteobacteria	Alphaproteobacteria	BD7-3				2	143	19	0	0	8	3	119	1	70	0	9	0	0	1	0	0	0	35	84	0	0	0	0	76	3	7
Bacteria	Proteobacteria	Gammaproteobacteria	Chromatiales	Chromatiaceae	Allochromatium	vinosum	0	69	0	0	0	0	0	0	0	2	0	0	0	0	0	0	0	0	0	0	0	0	0	0	106	0	0
Bacteria	Proteobacteria	Gammaproteobacteria	Chromatiales	Chromatiaceae			1	64	0	0	4	0	0	64	0	75	142	0	0	0	0	0	0	0	37	2	0	0	22	0	89	31	35
Bacteria	Proteobacteria	Alphaproteobacteria	Rhodospirillales				2	74	0	0	0	4	0	74	0	54	0	2	0	0	0	0	0	0	228	156	0	0	0	0	138	16	25
Bacteria	Cyanobacteria						2	72	0	0	0	89	2	106	2	54	0	0	0	0	0	0	0	0	239	282	1	0	0	0	896	14	14
Bacteria	Actinobacteria	Actinobacteria	Actinomycetales	Pseudonocardiaceae			4	0	5	0	0	1	0	145	16	22	0	0	0	0	0	0	0	0	1	1	0	0	0	0	20	45	85
Bacteria	OP11	OP11-1					0	0	0	0	0	0	0	0	0	2	0	0	0	0	0	0	0	0	10	4	0	0	0	0	7	125	68
Bacteria	Acidobacteria						43	301	10	20	0	0	46	514	0	734	0	79	0	0	0	0	0	0	282	403	0	0	0	0	139	537	451
Bacteria	Chloroflexi	Dehalococcoidetes					1	0	0	0	0	0	0	0	0	50	0	2	0	0	0	0	0	0	44	79	0	0	0	0	54	288	174
Bacteria	Proteobacteria	Betaproteobacteria	Gallionellales	Gallionellaceae	Gallionella		1	0	0	0	0	0	0	38	0	1	0	0	0	0	0	0	0	0	34	206	0	0	0	0	14	59	80
Bacteria	Actinobacteria	Thermoleophilia	Solirubrobacterales	Conexibacteraceae			3	15	0	0	0	13	0	140	2	1	0	0	0	0	0	0	0	0	0	3	0	0	0	0	4	37	61
Bacteria	Firmicutes	Bacilli	Bacillales	Thermoactinomycetaceae			5	25	0	0	1	351	4	66	214	61	77	0	0	0	1	0	0	0	9	12	0	0	0	0	21	138	221
Bacteria	Elusimicrobia	Endomicrobia					1	0	0	0	0	0	5	1	0	88	0	0	0	0	0	0	0	0	98	664	0	0	0	0	356	509	449
Bacteria	Proteobacteria	Alphaproteobacteria	Rhizobiales	Phyllobacteriaceae			3	29	5	0	0	51	4	0	0	6	0	5	0	0	0	0	0	0	61	33	0	0	0	0	38	44	51
Archaea	Euryarchaeota	Methanomicrobia	Methanomicrobiales	Methanospirillaceae	Methanospirillum		0	0	0	0	0	0	0	0	0	0	0	0	0	0	0	0	0	0	6	92	0	0	0	0	18	34	19
Archaea	Euryarchaeota	Methanomicrobia	Methanomicrobiales				0	0	0	0	0	0	0	0	0	2	0	0	0	0	0	0	0	0	17	98	0	0	0	0	84	195	156
Bacteria	Planctomycetes	Brocadiae	Brocadiales	Brocadiaceae	Candidatus Brocadia		2	11	0	0	0	0	0	18	0	65	0	2	0	0	0	0	0	0	63	139	0	0	0	0	7	10	25
Bacteria	Firmicutes	Bacilli	Bacillales	Bacillaceae	Bacillus	farraginis	0	0	0	0	0	169	0	0	11	0	0	0	0	0	13	0	0	0	0	0	0	0	0	0	0	0	3
Bacteria	Acidobacteria	Acidobacteria-6					10	49	2	0	0	20	4	29	0	147	0	0	0	0	0	0	0	0	112	259	0	0	0	0	65	20	52
Bacteria	Bacteroidetes	Flavobacteriia	Flavobacteriales	Flavobacteriaceae	Myroides	odoratimimus	53	87	34	4	77	4	62	5	1	0	0	26	0	0	0	0	0	0	8	18	0	0	0	0	0	0	0
Bacteria	Firmicutes	Bacilli	Bacillales	Paenibacillaceae	Paenibacillus	amylolyticus	46	78	0	0	21	174	34	27	10	15	0	42	0	0	0	0	0	0	7	10	0	0	0	0	6	1	2
Bacteria	Proteobacteria	Alphaproteobacteria	Rhizobiales	Methylobacteriaceae	Methylobacterium		3	0	0	0	0	66	0	0	38	2	0	3	0	0	7	0	0	0	1	0	0	0	0	0	3	0	0
Bacteria	Acidobacteria	Solibacteres	Solibacterales	AKIW659			9	41	0	0	0	0	5	169	0	144	0	5	0	0	0	0	0	0	132	334	0	0	0	0	181	105	141
Archaea	Crenarchaeota	MCG					9	76	0	0	0	0	0	176	0	27	0	0	0	0	0	0	0	0	14	124	0	0	0	0	26	86	77
Bacteria	Actinobacteria	Coriobacteriia	Coriobacteriales	Coriobacteriaceae	Olsenella	umbonata	3	0	1	0	0	0	0	70	0	0	0	0	0	0	0	0	0	0	0	0	0	0	0	0	0	0	0
Bacteria	Proteobacteria	Gammaproteobacteria	Xanthomonadales	Xanthomonadaceae			3	13	44	14	7	6	2	34	73	87	49	7	0	0	0	0	0	0	28	14	0	0	0	0	58	0	3
Bacteria	Proteobacteria	Gammaproteobacteria	Aeromonadales	Aeromonadaceae	Aeromonas	sharmana	2	4	0	0	9	0	1	23	4	18	0	3	0	0	0	0	0	0	657	56	0	0	0	0	278	95	118
Bacteria	Proteobacteria	Alphaproteobacteria	Rhodospirillales	Rhodospirillaceae			0	0	0	0	0	0	0	0	9	0	0	0	0	0	0	0	0	0	9	161	0	0	0	0	15	20	17
Bacteria	Proteobacteria	Gammaproteobacteria	Xanthomonadales	Xanthomonadaceae	Silanimonas	lenta	0	0	0	0	0	0	0	7	0	29	0	0	0	0	0	0	0	0	9	9	0	0	0	0	282	0	0
Bacteria	Proteobacteria	Deltaproteobacteria	Desulfobacterales	Desulfobacteraceae			6	2	0	0	0	0	2	7	0	58	0	1	0	0	0	0	0	0	10	23	0	0	0	0	189	48	54
Bacteria	Synergistetes	Synergistia	Synergistales	Dethiosulfovibrionaceae	HA73		0	0	0	0	0	0	1	0	0	5	0	12	0	0	0	0	0	0	0	0	0	0	0	0	262	1	0
Bacteria	Acidobacteria	DA052	Ellin6513				7	30	0	2	0	0	3	102	0	119	0	1	0	0	0	0	0	0	93	235	0	0	0	0	4	1	9
Bacteria	Fusobacteria	Fusobacteriia	Fusobacteriales	Fusobacteriaceae	Fusobacterium		0	26	79	0	0	0	1	0	0	6	0	0	0	0	0	0	5	0	4	0	0	0	0	0	0	0	0
Bacteria	Proteobacteria	Alphaproteobacteria	Sphingomonadales	Sphingomonadaceae	Kaistobacter		8	102	2	0	1	19	5	183	1	212	2	14	0	0	1	0	0	0	72	349	0	0	0	0	422	27	35
Bacteria	Firmicutes	Clostridia	Clostridiales	Clostridiaceae	Clostridium	bowmanii	1	85	0	0	0	0	0	3	0	0	0	1	0	0	0	0	0	0	5	6	0	0	0	0	7	13	11
Bacteria	Proteobacteria	Alphaproteobacteria	Rhodobacterales	Rhodobacteraceae			2	77	23	5	4	21	4	5	0	42	0	0	0	0	0	0	0	0	110	43	0	0	15	0	71	24	28
Bacteria	Bacteroidetes	Saprospirae	Saprospirales	Chitinophagaceae	Terrimonas	ferruginea	0	10	216	0	0	0	0	1	0	0	0	0	0	0	0	0	0	0	0	0	0	0	0	0	0	0	0
Bacteria	Proteobacteria	Betaproteobacteria	Burkholderiales	Comamonadaceae	Acidovorax		6	50	149	0	2	0	1	5	0	8	0	4	0	0	0	0	3	0	8	4	0	0	0	0	15	0	0
Bacteria	Proteobacteria	Deltaproteobacteria	Myxococcales				3	92	0	3	0	0	0	176	0	56	0	17	0	0	0	0	0	0	60	135	0	0	0	0	137	83	160
Bacteria	Firmicutes	Clostridia	Clostridiales	Clostridiaceae			1	6	50	0	0	3	3	6	0	10	85	1	0	399	0	0	16	0	170	71	253	0	42	0	235	42	60
Bacteria	Actinobacteria	Actinobacteria	Actinomycetales	Sanguibacteraceae			1	0	24	18	5	0	0	0	6	0	0	0	0	0	0	0	1	0	79	9	0	0	0	0	0	0	0
Bacteria	Proteobacteria	Betaproteobacteria	Burkholderiales	Comamonadaceae	Rubrivivax		0	2	0	0	0	0	0	0	0	4	0	0	0	0	0	0	0	0	38	9	0	0	0	0	3	40	29
Bacteria	Nitrospirae	Nitrospira	Nitrospirales	Thermodesulfovibrionaceae	GOUTA19		11	9	0	0	4	0	7	85	0	210	0	0	0	0	0	0	0	0	98	354	0	0	0	0	21	252	354
Bacteria	Proteobacteria	Gammaproteobacteria	Enterobacteriales	Enterobacteriaceae	Plesiomonas	shigelloides	5	0	0	0	0	18	1	0	0	43	0	8	0	0	0	0	0	0	35	5	0	0	0	0	36	0	4
Archaea	Parvarchaeota	Parvarchaea	YLA114				2	19	0	13	0	0	1	0	0	111	0	0	0	0	0	0	0	0	210	891	0	0	0	0	265	1258	1184
Bacteria	Proteobacteria	Deltaproteobacteria	NB1-j	MND4			0	3	9	0	0	0	3	2	0	57	0	5	0	0	0	0	0	0	84	262	0	0	0	0	24	21	20
Bacteria	Firmicutes	Bacilli	Bacillales	Bacillaceae	Oceanobacillus		0	0	0	0	1	105	1	0	4	0	0	0	0	0	4	0	0	0	0	0	0	0	0	0	0	0	2
Bacteria	Actinobacteria	Actinobacteria	Actinomycetales	Ruaniaceae			0	1	0	0	0	81	0	0	3	0	0	0	0	0	1	0	0	0	0	0	0	0	0	0	0	0	0
Bacteria	Actinobacteria	Actinobacteria	Actinomycetales	Promicromonosporaceae	Cellulosimicrobium		0	0	0	0	0	50	0	0	15	0	0	0	0	0	16	0	0	0	0	1	0	0	0	0	21	0	0
Bacteria	Chloroflexi	Ktedonobacteria	Thermogemmatisporales				0	0	0	0	0	96	0	0	5	0	0	0	0	0	0	0	0	0	0	0	0	0	0	0	0	0	0
Bacteria	Proteobacteria	Betaproteobacteria	Burkholderiales	Alcaligenaceae	Pusillimonas	terrae	24	12	26	78	33	0	22	0	0	7	0	9	0	0	0	0	0	0	0	0	0	0	0	0	9	4	3
Bacteria	Proteobacteria	Gammaproteobacteria	Xanthomonadales	Xanthomonadaceae	Stenotrophomonas	geniculata	68	3	0	0	44	15	85	10	0	0	0	55	0	0	68	0	0	0	0	0	0	0	0	0	1	0	0
Bacteria	Chlamydiae	Chlamydiia	Chlamydiales	Waddliaceae			0	0	0	0	0	0	0	122	0	0	0	1	0	0	0	0	0	0	54	49	0	0	0	0	2	0	3
Bacteria	Proteobacteria	Betaproteobacteria	Burkholderiales	Comamonadaceae	Acidovorax	delafieldii	0	0	2	0	0	0	0	44	0	16	2	12	0	0	0	1	0	0	28	5	0	26	0	0	14	0	0
Bacteria	Proteobacteria	Epsilonproteobacteria	Campylobacterales	Campylobacteraceae	Arcobacter		0	25	0	0	0	0	0	58	0	9	0	0	0	0	0	0	0	0	107	17	0	0	0	0	171	0	0
Bacteria	Bacteroidetes	Bacteroidia	Bacteroidales	Porphyromonadaceae	Dysgonomonas	gadei	0	0	1	0	0	0	0	0	0	0	0	0	0	0	0	0	0	0	150	4	0	0	0	0	0	0	0
Bacteria	Cyanobacteria	4C0d-2	SM1D11				0	0	0	0	0	0	8	11	0	75	0	9	0	0	0	0	0	0	67	75	0	0	0	0	75	10	25
Bacteria	Actinobacteria	Actinobacteria	Actinomycetales	Streptosporangiaceae			1	0	0	0	0	70	0	63	288	52	0	0	0	0	0	0	0	0	17	62	0	0	0	0	21	0	22
Bacteria	Proteobacteria	Gammaproteobacteria	Pasteurellales	Pasteurellaceae	Avibacterium	gallinarum	0	0	0	0	0	0	0	0	91	0	0	0	0	0	0	0	0	0	0	0	0	0	0	0	0	0	0
Bacteria	Verrucomicrobia	Opitutae	Puniceicoccales	Puniceicoccaceae			0	0	0	0	0	0	0	0	0	0	0	0	0	0	0	0	0	0	0	0	0	0	0	0	111	0	0
Bacteria	Firmicutes	Clostridia	Clostridiales	Eubacteriaceae			2	0	0	0	4	0	0	0	0	0	0	0	0	145	0	0	0	0	22	22	0	0	0	0	32	4	2
Bacteria	Actinobacteria	Acidimicrobiia	Acidimicrobiales	Iamiaceae	Iamia		0	125	0	0	0	0	0	0	12	3	0	0	0	0	0	0	0	0	3	7	0	0	0	0	6	3	0
Bacteria	Verrucomicrobia	Spartobacteria	Chthoniobacterales	Chthoniobacteraceae	OR-59		5	78	0	0	0	0	0	0	0	176	0	0	0	0	0	0	0	0	106	196	0	0	0	0	35	3	12
Bacteria	Actinobacteria	Actinobacteria	Actinomycetales	Micrococcaceae	Arthrobacter		83	132	7	1	76	133	112	33	88	70	0	69	0	0	40	0	0	1	10	41	0	0	0	0	73	2	6
Bacteria	Proteobacteria	Betaproteobacteria	Neisseriales	Neisseriaceae			1	7	0	0	0	0	0	0	0	6	0	0	0	0	0	0	0	0	153	102	0	0	0	0	29	0	2
Bacteria	Actinobacteria	Actinobacteria					0	20	8	0	0	0	0	73	0	6	0	2	0	0	0	0	0	0	44	40	0	0	0	0	27	4	7
Bacteria	Proteobacteria	Alphaproteobacteria	Rhodobacterales	Rhodobacteraceae	Paracoccus	marcusii	11	68	10	0	1	2	6	75	62	6	0	0	0	3	0	0	0	0	12	0	0	0	0	0	44	0	0
Bacteria	Armatimonadetes	Fimbriimonadia	Fimbriimonadales	Fimbriimonadaceae	Fimbriimonas		3	27	0	0	9	29	2	0	0	66	0	0	0	0	0	0	0	0	22	51	0	0	0	0	69	38	46
Bacteria	Proteobacteria	Gammaproteobacteria	Pseudomonadales	Pseudomonadaceae			19	0	23	1	30	1	19	17	56	0	0	0	0	0	0	0	42	0	120	50	0	0	0	0	9	3	7
Bacteria	Actinobacteria	Actinobacteria	Actinomycetales	Dermabacteraceae			30	18	28	17	76	112	44	2	145	0	0	5	0	0	7	0	0	0	18	0	1	0	0	0	0	0	0
Bacteria	Planctomycetes	ODP123					0	0	1	2	0	0	1	0	0	52	0	0	0	0	0	0	0	0	94	183	0	0	0	0	34	112	89
Bacteria	GN02	GN10					0	0	0	0	0	0	0	0	0	0	0	0	0	0	0	0	0	0	1	36	0	0	0	0	2	53	58
Bacteria	Actinobacteria	Acidimicrobiia	Acidimicrobiales	EB1017			7	169	5	0	4	11	17	199	0	270	44	22	0	0	0	0	0	0	84	221	0	0	0	0	75	129	222
Bacteria	Actinobacteria	Actinobacteria	Actinomycetales	Nocardiaceae	Rhodococcus	ruber	1	0	0	0	0	6	0	0	23	0	0	0	0	0	0	0	0	0	7	31	0	0	0	0	35	1	4
Bacteria	Lentisphaerae	Lentisphaeria	Lentisphaerales	Arctic95B-10			0	0	0	0	0	0	0	5	0	13	0	0	0	0	0	0	0	0	13	90	0	0	0	0	18	73	87
Bacteria	Gemmatimonadetes	Gemmatimonadetes	C114				0	7	0	0	0	0	1	91	13	149	0	1	0	0	0	0	0	0	24	219	0	0	0	0	10	135	108
Bacteria	Cyanobacteria	Synechococcophycideae	Pseudanabaenales	Pseudanabaenaceae	Halomicronema		0	0	0	0	0	0	0	0	0	27	0	0	0	0	0	0	0	0	6	90	0	0	0	0	10	10	2
Bacteria	Synergistetes	Synergistia	Synergistales	Synergistaceae			0	0	0	0	0	0	0	0	0	9	0	0	0	0	0	0	0	0	6	151	0	0	0	0	1	28	1
Bacteria	Actinobacteria	Actinobacteria	Actinomycetales	Intrasporangiaceae			3	24	12	12	7	165	17	0	11	0	0	0	0	0	0	0	0	0	1	0	0	0	0	0	5	0	0
Bacteria	Proteobacteria	Gammaproteobacteria	Alteromonadales	Chromatiaceae	Rheinheimera		45	1	4	0	39	0	64	8	0	1	19	51	0	0	0	0	6	0	62	24	0	0	0	0	193	0	0
Bacteria	Proteobacteria	Alphaproteobacteria	Rhizobiales	Rhizobiaceae	Agrobacterium	vitis	0	0	1	0	0	0	0	13	0	50	0	5	0	0	0	0	0	0	42	0	0	0	0	0	0	0	0
Bacteria	Proteobacteria	Betaproteobacteria	Burkholderiales	Comamonadaceae	Simplicispira		0	0	0	0	0	0	0	43	0	55	0	0	0	0	0	0	0	0	1	1	0	0	0	0	3	0	0
Bacteria	Chlamydiae	Chlamydiia	Chlamydiales	Parachlamydiaceae	Parachlamydia		2	1	0	0	0	0	0	78	0	27	0	0	0	0	0	0	0	0	24	25	0	0	0	0	22	4	8
Bacteria	Actinobacteria	Actinobacteria	Actinomycetales	Beutenbergiaceae			0	1	0	0	0	11	1	62	0	14	0	10	0	0	0	0	0	0	6	12	0	0	0	0	62	0	0
Bacteria	Proteobacteria	Betaproteobacteria	Methylophilales				0	0	0	0	0	0	3	0	0	1	0	0	0	0	0	0	0	0	11	337	0	0	0	0	12	23	10
Bacteria	Proteobacteria	Gammaproteobacteria	Xanthomonadales	Xanthomonadaceae	Arenimonas		0	0	0	0	0	2	0	0	13	0	0	0	0	0	0	0	0	0	6	31	0	0	0	0	315	0	0
Bacteria	OP8						0	0	0	0	0	0	0	0	0	0	0	0	0	0	0	0	0	0	2	123	0	0	0	0	0	0	0
Bacteria	Actinobacteria	Actinobacteria	Actinomycetales	Nocardiopsaceae	Thermobifida	fusca	0	0	0	0	0	0	0	0	113	36	0	0	0	0	0	0	0	0	0	0	0	0	0	0	0	0	0
Bacteria	Actinobacteria	Actinobacteria	Actinomycetales	Microbacteriaceae	Candidatus Rhodoluna		4	0	0	0	0	0	0	0	0	112	0	9	0	0	0	0	0	0	0	0	0	0	0	0	8	0	0
Bacteria	Proteobacteria	Deltaproteobacteria	PB19				0	5	0	18	0	0	0	4	0	116	0	0	0	0	0	0	0	0	47	75	0	0	0	0	11	25	13
Bacteria	Cyanobacteria	Oscillatoriophycideae	Oscillatoriales	Phormidiaceae	Planktothrix		0	0	0	0	0	0	0	0	0	0	0	0	0	0	0	0	0	0	0	0	0	0	0	0	156	0	0
Bacteria	Bacteroidetes	Bacteroidia	Bacteroidales	Marinilabiaceae	Ruminofilibacter	xylanolyticum	0	0	0	0	0	0	0	0	0	0	0	0	0	0	0	0	0	0	0	0	0	0	0	0	249	0	0
Bacteria	Proteobacteria	Alphaproteobacteria	Sphingomonadales	Sphingomonadaceae	Sphingobium		0	4	50	0	0	13	0	0	0	2	0	0	0	88	1	0	0	0	7	8	0	0	0	0	22	1	2
Bacteria	Firmicutes	Bacilli	Bacillales	Planococcaceae	Lysinibacillus	boronitolerans	1	0	0	0	1	30	0	0	5	5	0	0	0	11	1	0	0	0	3	22	0	0	6	0	105	3	8
Bacteria	Firmicutes	Clostridia	Clostridiales	Veillonellaceae	Sporomusa		7	243	0	0	0	81	4	156	58	116	0	8	0	0	0	0	0	0	156	242	0	0	0	0	96	162	202
Bacteria	TM6	SBRH58					11	194	0	0	0	0	6	113	0	330	0	20	0	0	0	0	0	0	205	872	0	0	0	0	254	753	640
Bacteria	Proteobacteria	Alphaproteobacteria	Sphingomonadales	Erythrobacteraceae	Erythromicrobium		0	2	0	0	0	0	0	20	6	57	0	0	0	0	0	0	0	0	2	5	0	0	0	0	85	0	0
Bacteria	Proteobacteria	Alphaproteobacteria	Rhodospirillales	Acetobacteraceae	Roseococcus		0	0	191	0	0	0	0	0	0	0	0	0	0	0	0	0	0	0	1	0	0	0	0	0	1	0	0
Bacteria	Proteobacteria	Gammaproteobacteria	Xanthomonadales	Xanthomonadaceae	Lysobacter		0	0	158	0	0	31	0	0	127	0	0	0	0	0	0	0	1	0	32	36	0	0	0	0	47	3	5
Bacteria	Proteobacteria	Alphaproteobacteria	Rhizobiales	Phyllobacteriaceae	Aquamicrobium	aerolatum	1	0	36	2	11	0	4	16	0	0	0	0	0	0	0	0	0	0	75	11	0	0	0	0	0	0	0
Bacteria	Cyanobacteria	Nostocophycideae	Nostocales	Nostocaceae	Anabaena		0	0	0	0	0	15	0	0	1	6	0	0	0	0	0	0	0	0	11	44	0	0	0	0	2	84	68
Bacteria	Bacteroidetes	VC2	o	f	g	s	2	0	32	0	0	0	0	44	0	61	0	0	0	0	0	0	0	0	19	9	0	0	0	0	61	8	14
Bacteria	Actinobacteria	Actinobacteria	Actinomycetales	Nakamurellaceae			0	0	0	0	0	81	0	0	6	0	0	0	0	0	24	0	0	0	4	0	0	0	0	0	9	0	0
Bacteria	Actinobacteria	Actinobacteria	Actinomycetales	Micrococcaceae	Nesterenkonia		5	24	6	0	6	163	3	6	29	1	0	15	0	0	23	0	0	0	33	1	0	0	0	0	0	0	0
Bacteria	Firmicutes	Bacilli	Bacillales	Paenibacillaceae	Brevibacillus		0	10	0	0	0	185	0	0	94	9	0	2	0	0	0	0	0	0	13	21	0	0	0	0	10	26	96
Bacteria	Cyanobacteria	Oscillatoriophycideae	Chroococcales	Xenococcaceae	Chroococcidiopsis	thermalis	0	0	0	0	0	81	0	0	8	13	0	0	0	0	0	42	0	0	3	18	0	0	0	0	26	0	2
Bacteria	Actinobacteria	Actinobacteria	Actinomycetales	Ruaniaceae			0	0	1	0	0	157	0	0	15	0	0	0	0	0	43	0	0	0	0	0	0	0	0	0	4	82	3
Bacteria	Proteobacteria	Betaproteobacteria	Burkholderiales	Comamonadaceae	Delftia		71	11	0	0	48	0	54	0	0	0	0	42	0	0	4	0	0	0	1	4	0	0	0	0	0	0	0
Bacteria	Cyanobacteria	Chloroplast					29	66	12	5	23	4	35	51	1	14	0	14	0	0	2	0	0	0	62	10	0	0	0	0	65	19	13
Bacteria	Proteobacteria	Alphaproteobacteria	Sphingomonadales	Erythrobacteraceae			0	13	107	0	0	2	0	28	8	22	0	0	0	0	0	0	1	0	26	60	0	0	0	0	82	1	2
Bacteria	Chloroflexi	Anaerolineae	SBR1031	oc28			5	39	0	8	4	0	7	151	0	98	0	3	0	0	0	0	0	0	6	49	0	0	0	0	10	6	29
Bacteria	Chloroflexi	Ktedonobacteria	Thermogemmatisporales	Thermogemmatisporaceae			7	0	9	0	0	0	7	6	3	72	0	0	0	0	0	0	0	0	1	1	0	0	0	0	2	9	13
Bacteria	Firmicutes	Clostridia	Clostridiales	Peptococcaceae	Desulfosporosinus		0	0	0	0	0	8	1	50	7	0	0	0	0	0	0	0	0	0	1	1	0	0	0	0	3	21	34
Bacteria	AC1	HDBW-WB69					5	0	0	0	0	0	2	42	0	3	0	0	0	0	0	0	0	0	22	72	0	0	0	0	9	263	210
Bacteria	Actinobacteria	Actinobacteria	Actinomycetales	Thermomonosporaceae	Actinomadura		0	0	0	0	1	8	0	63	27	0	0	0	0	0	0	0	0	0	3	0	0	0	0	0	4	2	1
Bacteria	Actinobacteria	Actinobacteria	Actinomycetales	Streptomycetaceae	Streptomyces	thermoatroviridis	0	0	0	0	0	0	0	62	0	5	0	0	0	0	0	0	0	0	0	0	0	0	0	0	2	0	1
Bacteria	Actinobacteria	Actinobacteria	Actinomycetales	Nocardioidaceae	Nocardioides	fulvus	0	0	0	0	0	55	0	89	14	3	0	0	0	0	0	0	0	0	4	9	0	0	0	0	42	0	0
Bacteria	Actinobacteria	Actinobacteria	Actinomycetales	Nocardiaceae	Rhodococcus		2	0	1	0	1	25	0	0	120	10	0	0	0	0	2	0	0	0	8	12	0	0	0	0	17	0	2
Bacteria	Proteobacteria	Gammaproteobacteria	Xanthomonadales	Sinobacteraceae	Steroidobacter		11	25	43	1	0	9	7	43	8	139	0	1	0	0	0	0	0	0	129	467	0	0	0	0	74	27	43
Bacteria	Actinobacteria	Actinobacteria	Actinomycetales	Actinomycetaceae	Trueperella		0	0	0	0	0	0	0	0	0	0	0	0	0	0	0	0	0	0	56	13	0	0	0	0	0	0	0
Bacteria	Proteobacteria	Deltaproteobacteria	Entotheonellales	Entotheonellaceae	Candidatus Entotheonella		0	34	0	0	0	0	1	12	0	0	0	0	0	0	0	0	0	0	28	50	0	0	0	0	18	3	0
Bacteria	Proteobacteria	Betaproteobacteria	Burkholderiales	Comamonadaceae	Vitreoscilla	filiformis	0	0	0	0	0	0	1	1	0	0	0	0	0	0	0	0	0	0	41	103	0	0	0	0	16	0	0
Bacteria	Actinobacteria	Actinobacteria	Bifidobacteriales				0	0	0	0	0	0	0	0	0	0	0	0	0	0	0	0	0	0	50	16	0	0	0	0	62	0	0
Bacteria	Cyanobacteria	Nostocophycideae	Nostocales				0	0	0	0	0	0	0	0	1	6	0	0	0	0	0	0	0	0	19	6	0	0	0	0	126	0	0
Bacteria	Chloroflexi	Anaerolineae	A31	S47			7	0	0	2	32	0	5	105	0	330	0	9	0	0	0	0	0	0	110	229	0	0	0	0	15	21	47
Bacteria	Proteobacteria	Betaproteobacteria	Neisseriales	Neisseriaceae			1	0	0	0	0	5	0	0	48	1	0	0	0	0	0	0	0	0	12	36	0	0	0	0	166	14	5
Bacteria	Actinobacteria	Actinobacteria	Actinomycetales	Mycobacteriaceae	Mycobacterium	vaccae	1	0	0	0	0	5	1	98	1	58	0	0	0	0	0	0	0	0	13	60	0	0	0	0	47	9	8
Bacteria	WWE1	Cloacamonae	Cloacamonales	Cloacamonaceae	W22		2	0	0	0	0	0	0	0	0	36	0	0	0	0	0	0	0	0	2	60	0	0	0	0	115	2	2
Bacteria	Proteobacteria	Gammaproteobacteria	Xanthomonadales	Xanthomonadaceae	Pseudoxanthomonas	taiwanensis	0	0	0	0	0	0	0	0	121	0	0	0	0	0	0	0	0	0	0	0	0	0	0	0	0	0	0
Archaea	Euryarchaeota	Methanobacteria	Methanobacteriales	Methanobacteriaceae	Methanobrevibacter		2	0	3	5	0	0	23	4	0	69	0	0	0	0	0	0	0	0	4	0	0	0	0	0	32	0	0
Bacteria	Lentisphaerae	Lentisphaeria					0	0	0	0	0	0	0	0	0	65	0	0	0	0	0	0	0	0	27	36	0	0	0	0	10	32	67
Bacteria	Acidobacteria	iii1-8					4	8	0	19	1	0	1	63	0	205	0	25	0	0	0	0	0	0	38	28	0	0	0	0	79	62	87
Bacteria	Acidobacteria	TM1					7	42	0	0	0	0	4	17	0	211	0	14	0	0	0	0	0	0	22	255	0	0	0	0	52	46	33
Bacteria	Firmicutes	Clostridia	Clostridiales	Tissierellaceae	Tissierella		1	0	13	7	0	53	9	2	0	30	0	0	0	0	0	0	0	0	20	7	0	0	0	0	290	5	5
Bacteria	Actinobacteria	Actinobacteria	Actinomycetales	Dietziaceae	Dietzia	timorensis	3	68	2	0	0	0	5	0	54	0	0	12	0	30	0	0	0	0	0	0	0	0	0	0	0	1	6
Bacteria	Chlamydiae	Chlamydiia	Chlamydiales	Simkaniaceae	Fritschea		0	11	0	0	0	0	0	1	0	21	0	0	0	0	0	0	0	0	0	3	0	0	0	0	33	0	0
Bacteria	Actinobacteria	Actinobacteria	Actinomycetales	Nocardioidaceae	Nocardioides		4	56	1	0	6	95	0	44	58	3	0	0	0	0	4	0	0	0	15	33	0	0	2	3	52	8	17
Bacteria	Chloroflexi	Chloroflexi	Chloroflexales	Chloroflexaceae	Chloronema		3	41	0	0	29	89	5	37	5	210	0	18	0	0	0	0	0	0	30	118	0	0	0	0	169	27	35
Bacteria	Chloroflexi	C0119					0	104	0	0	0	0	0	21	16	16	0	0	0	0	0	0	0	0	23	20	0	0	0	0	14	58	104
Bacteria	Proteobacteria	Betaproteobacteria	Burkholderiales	Comamonadaceae	Diaphorobacter		0	46	0	0	0	0	0	0	25	11	0	0	0	0	0	0	0	1	8	35	0	0	0	0	13	0	1
Bacteria	Acidobacteria	PAUC37f					0	69	0	0	7	0	3	13	0	89	0	1	0	0	0	0	0	0	87	199	0	0	0	0	68	3	18
Bacteria	Proteobacteria	Alphaproteobacteria	Rhizobiales	Rhizobiaceae	Shinella	granuli	1	0	100	0	0	2	0	0	0	0	0	0	0	0	0	0	0	0	42	15	0	0	0	0	1	0	0
Bacteria	SC4						1	6	0	0	0	0	3	40	0	14	0	0	0	0	0	0	0	0	64	162	0	0	0	0	63	117	189
Bacteria	Proteobacteria	Betaproteobacteria	Neisseriales	Neisseriaceae	Pseudogulbenkiania	subflava	0	0	0	0	0	0	0	0	0	0	0	0	0	0	0	0	0	0	4	2	0	0	0	0	0	11	61
Bacteria	Chlamydiae	Chlamydiia	Chlamydiales	Parachlamydiaceae			10	24	15	0	7	0	0	56	0	93	0	0	0	0	0	0	0	0	44	186	0	0	0	0	74	55	30
Archaea	Parvarchaeota	Parvarchaea	WCHD3-30				7	0	0	0	0	0	0	13	0	119	0	30	0	0	0	0	0	0	31	352	0	0	0	0	55	184	212
Bacteria	Proteobacteria	Alphaproteobacteria	Sphingomonadales	Sphingomonadaceae			6	25	111	1	2	36	6	104	3	173	0	2	1	0	10	1	1	0	45	61	0	0	4	0	87	4	16
Bacteria	Fibrobacteres	TG3	TG3-1				0	0	0	0	0	0	0	0	0	40	0	0	0	0	0	0	0	0	16	82	0	0	0	0	29	192	77
Bacteria	Proteobacteria	Gammaproteobacteria	Methylococcales	Methylococcaceae	Methylobacter	luteus	0	38	0	0	0	0	0	1	0	23	0	5	0	0	0	0	0	0	60	78	0	0	0	0	12	21	20
Bacteria	Proteobacteria	Alphaproteobacteria	Rhizobiales	Phyllobacteriaceae	Thermovum	composti	0	0	0	0	0	68	0	0	17	0	0	0	0	0	0	0	0	0	0	0	0	0	0	0	0	0	0
Bacteria	Actinobacteria	Actinobacteria	Actinomycetales	Nocardiopsaceae	Nocardiopsis	composta	0	0	0	0	0	80	0	0	0	0	0	0	0	0	0	0	0	0	0	0	0	0	0	0	0	0	0
Bacteria	Actinobacteria	Actinobacteria	Actinomycetales	Kineosporiaceae	Quadrisphaera	granulorum	0	0	0	0	0	55	3	0	48	0	0	1	0	0	33	0	0	0	0	1	0	0	0	0	1	0	0
Bacteria	Proteobacteria	Betaproteobacteria	Burkholderiales	Alcaligenaceae	Bordetella	petrii	1	0	1	0	0	86	0	0	24	0	0	0	0	0	0	0	0	0	0	0	0	0	0	0	0	0	0
Bacteria	Proteobacteria	Alphaproteobacteria	Rhodospirillales	Acetobacteraceae	Craurococcus	roseus	0	0	0	0	0	77	0	0	1	0	0	0	0	0	0	0	0	0	0	2	0	0	0	0	0	0	1
Bacteria	Actinobacteria	Actinobacteria	Actinomycetales	Nocardiopsaceae	Nocardiopsis		0	0	0	0	0	152	0	0	14	26	0	0	0	0	0	0	0	0	0	0	0	0	0	0	5	6	0
Bacteria	Actinobacteria	Actinobacteria	Actinomycetales	Brevibacteriaceae			0	0	0	0	0	78	0	0	0	0	0	0	0	0	6	0	0	0	0	0	0	0	0	0	0	0	0
Bacteria	Firmicutes	Bacilli	Lactobacillales	Leuconostocaceae			503	49	36	224	322	2	495	44	0	0	0	564	0	0	0	0	0	1	0	0	0	0	0	0	0	0	0
Bacteria	Proteobacteria	Gammaproteobacteria	Aeromonadales	Aeromonadaceae	Oceanimonas		30	37	31	106	14	0	17	6	0	4	0	3	0	0	0	0	0	0	0	2	0	0	0	0	0	0	0
Bacteria	Proteobacteria	Deltaproteobacteria	Syntrophobacterales	Syntrophobacteraceae	Desulfovirga	adipica	4	45	0	0	0	0	2	134	0	110	0	0	0	0	0	0	0	0	25	13	0	0	0	0	39	14	15
Bacteria	Chloroflexi	TK10	B07				3	17	1	0	0	0	2	61	16	203	0	0	0	0	0	0	0	0	19	11	0	0	0	0	6	20	31
Bacteria	Cyanobacteria	Nostocophycideae	Nostocales	Nostocaceae	Gloeotrichia		0	0	0	0	0	0	0	93	0	15	0	0	0	0	0	0	0	0	1	0	0	0	0	0	0	0	0
Bacteria	Proteobacteria	Alphaproteobacteria	Rhodospirillales	Acetobacteraceae	Roseomonas		2	0	0	0	0	4	0	29	40	25	7	5	0	0	0	0	0	0	26	34	0	0	4	0	28	1	5
Bacteria	Spirochaetes	Spirochaetes	Spirochaetales	Spirochaetaceae	Spirochaeta	aurantia	0	0	0	0	0	0	0	41	0	2	0	2	0	0	0	0	0	0	147	27	0	0	0	0	8	4	2
Bacteria	Firmicutes	Bacilli	Bacillales	Paenibacillaceae	Paenibacillus	curdlanolyticus	0	0	0	2	0	4	0	76	0	21	0	0	0	0	0	0	0	0	8	6	0	0	0	0	8	0	0
Bacteria	Proteobacteria	Gammaproteobacteria	Thiotrichales	Thiotrichaceae	Thiothrix	eikelboomii	0	0	0	0	0	0	0	0	0	0	0	0	0	0	0	0	0	0	115	15	0	0	0	0	3	0	0
Bacteria	Firmicutes	Clostridia	Clostridiales	Ruminococcaceae	Clostridium	hungatei	0	0	1	0	0	1	0	44	0	6	0	0	0	0	0	0	0	0	68	46	0	0	0	0	24	20	23
Bacteria	TM7	TM7-3					1	41	57	0	0	0	0	0	14	1	0	0	0	0	0	0	0	0	117	2	0	0	0	0	84	21	4
Bacteria	Actinobacteria	Actinobacteria	Actinomycetales	Propionibacteriaceae			2	0	5	1	9	2	3	0	0	0	0	0	0	0	18	0	0	0	146	12	0	0	0	0	62	0	0
Bacteria	Firmicutes	Clostridia	Clostridiales	Peptostreptococcaceae	Clostridium	litorale	0	0	0	0	0	0	0	0	0	0	0	0	0	0	0	0	0	0	0	21	0	0	0	0	70	0	5
Bacteria	Proteobacteria	Alphaproteobacteria	Rhodospirillales	Rhodospirillaceae	Dongia	mobilis	1	0	0	0	0	0	0	0	0	1	0	0	0	0	0	0	0	0	7	79	0	0	0	0	63	4	4
Bacteria	Chloroflexi	Gitt-GS-136					6	124	5	3	5	60	5	1	35	123	0	1	0	0	0	0	0	0	288	144	0	0	0	0	46	13	19
Bacteria	Actinobacteria	Actinobacteria	Bifidobacteriales	Bifidobacteriaceae			4	0	6	0	0	0	0	0	5	0	0	0	0	0	0	0	0	0	0	0	0	0	0	106	0	0	0
Bacteria	Proteobacteria	Betaproteobacteria	Rhodocyclales	Rhodocyclaceae	Dechloromonas	fungiphilus	2	75	0	0	0	0	1	47	0	17	0	0	0	0	0	0	0	0	46	109	0	0	0	0	158	1	2
Bacteria	Proteobacteria	Alphaproteobacteria	Rhizobiales	Rhizobiaceae	Sinorhizobium		1	1	0	0	0	16	3	12	0	16	0	2	0	0	12	0	0	0	14	13	0	0	0	0	34	0	4
Bacteria	Bacteroidetes	Bacteroidia	Bacteroidales	RF16			0	67	0	0	0	0	0	0	0	0	0	0	0	0	0	0	0	0	0	0	0	0	0	0	2	0	0
Bacteria	Proteobacteria	Alphaproteobacteria	Rhizobiales	Hyphomicrobiaceae	Hyphomicrobium	zavarzinii	4	99	15	0	0	0	3	0	0	99	0	4	0	0	0	0	0	0	32	23	0	0	0	0	107	4	3
Bacteria	Chloroflexi	Ktedonobacteria	Ktedonobacterales	Ktedonobacteraceae			5	97	0	0	2	0	4	7	0	98	0	4	0	0	0	0	0	0	28	15	0	0	0	0	66	6	12
Bacteria	Proteobacteria	Deltaproteobacteria	Desulfovibrionales	Desulfovibrionaceae	Desulfovibrio	mexicanus	1	133	0	0	0	0	6	1	0	112	0	3	0	0	0	0	0	0	2	16	0	0	0	0	9	0	1
Bacteria	Firmicutes	Clostridia	Clostridiales	Ruminococcaceae	Bacteroides	cellulosolvens	0	63	0	0	0	2	0	0	0	0	0	2	0	0	0	0	0	0	6	11	0	0	0	0	7	0	4
Bacteria	Proteobacteria	Alphaproteobacteria	Rhizobiales	Beijerinckiaceae	Beijerinckia		0	71	0	0	0	0	1	2	0	40	0	0	0	0	0	0	0	0	0	3	0	0	0	0	8	0	2
Bacteria	Fibrobacteres	TG3					1	45	0	0	0	0	0	0	0	6	0	0	0	0	0	0	0	0	37	10	0	0	0	0	19	23	23
Bacteria	Proteobacteria	Gammaproteobacteria	Xanthomonadales	Xanthomonadaceae	Thermomonas	fusca	0	0	43	5	0	2	0	0	90	0	0	0	0	0	0	0	0	0	1	3	0	0	0	0	1	0	0
Bacteria	Proteobacteria	Deltaproteobacteria	Bdellovibrionales	Bdellovibrionaceae			0	8	0	0	0	0	0	0	0	68	0	1	0	0	0	0	0	0	45	32	0	0	0	0	43	94	91
Bacteria	Caldithrix	KSB1	WM105				0	0	0	0	0	0	1	0	0	21	0	6	0	0	0	0	0	0	0	0	0	0	0	0	28	50	53
Bacteria	Chloroflexi	Anaerolineae	SBR1031				0	0	0	0	0	0	0	0	0	3	0	0	0	0	0	0	0	0	5	19	0	0	0	0	35	25	119
Archaea	Euryarchaeota	Thermoplasmata	E2	CCA47			0	0	0	0	0	0	0	0	0	0	0	0	0	0	0	0	0	0	0	4	0	0	0	0	3	54	45
Bacteria	Armatimonadetes	SJA-176	TP122				0	0	0	0	0	0	0	24	0	0	0	0	0	0	0	0	0	0	6	106	0	0	0	0	110	24	35
Bacteria	Proteobacteria	Betaproteobacteria	Methylophilales	Methylophilaceae	Methylotenera	mobilis	2	4	0	0	3	0	3	6	0	0	0	0	0	0	0	0	0	0	4	20	0	0	0	0	56	1	3
Bacteria	Firmicutes	Clostridia	Clostridiales	Clostridiaceae	Clostridium	cellulovorans	0	2	0	0	0	14	1	2	0	0	6	0	0	0	0	0	0	0	8	26	0	0	0	0	45	16	20
Bacteria	Firmicutes	Bacilli	Bacillales	Alicyclobacillaceae	Alicyclobacillus		7	34	4	0	1	383	6	9	73	35	66	4	0	0	0	0	0	0	73	50	0	0	0	0	116	58	108
Bacteria	Chloroflexi	Anaerolineae	H39				1	5	0	0	0	0	1	7	0	42	0	5	0	0	0	0	0	0	16	145	0	0	0	0	122	101	113
Bacteria	Proteobacteria	TA18	CV90				0	0	0	0	0	0	0	0	0	2	0	16	0	0	0	0	0	0	66	19	0	0	0	0	46	102	115
Bacteria	WWE1	Cloacamonae	Cloacamonales	MSBL8			0	0	0	0	0	0	0	0	0	0	0	0	0	0	0	0	0	0	9	64	0	0	0	0	1	63	16
Bacteria	Proteobacteria	Betaproteobacteria	Nitrosomonadales	Nitrosomonadaceae	Nitrosomonas		0	0	0	0	0	0	0	0	0	12	0	0	0	0	0	0	0	0	14	50	0	0	0	0	5	6	6
Archaea	Euryarchaeota	Thermoplasmata	E2	Methanomassiliicoccaceae	Methanomassiliicoccus		1	0	0	0	0	0	0	0	0	0	0	0	0	0	0	0	0	0	22	47	0	0	0	0	32	46	36
Bacteria	Planctomycetes	C6	d113				1	30	0	2	0	0	4	54	0	94	7	4	0	0	0	0	0	0	67	57	0	0	0	0	63	83	100
Bacteria	Firmicutes	Bacilli	Bacillales	Bacillaceae	Bacillus	firmus	0	1	0	0	0	25	3	43	1	4	3	0	0	0	0	0	0	0	33	26	0	0	0	0	42	3	16
Archaea	Euryarchaeota	Methanomicrobia	Methanosarcinales	Methanosarcinaceae	Methanomethylovorans		0	0	0	0	0	0	0	0	0	0	0	0	0	0	0	0	0	0	26	33	0	0	0	0	17	26	12
Bacteria	Firmicutes	Bacilli	Bacillales	Paenibacillaceae	Paenibacillus	barengoltzii	0	0	0	0	0	102	0	0	86	0	0	0	0	0	0	0	0	0	0	0	0	0	0	0	1	0	0
Bacteria	Actinobacteria	Actinobacteria	Actinomycetales	Cellulomonadaceae	Cellulomonas	uda	0	0	0	0	0	56	0	0	3	0	0	0	0	0	0	0	0	0	0	0	0	0	0	0	0	0	0
Bacteria	Actinobacteria	Actinobacteria	Actinomycetales	Cellulomonadaceae	Cellulomonas		0	10	0	0	0	56	0	8	1	0	0	0	0	0	0	0	0	0	0	0	0	0	0	0	12	0	0
Bacteria	Proteobacteria	Gammaproteobacteria	Oceanospirillales	Halomonadaceae	Kushneria		0	0	0	0	0	76	0	0	0	0	0	0	0	0	0	0	0	0	0	0	0	0	0	0	0	0	0
Bacteria	Firmicutes	Bacilli	Bacillales	Bacillaceae	Geobacillus	vulcani	0	0	0	0	0	211	0	0	21	0	0	0	0	0	6	0	0	0	0	0	0	0	0	0	0	0	0
Bacteria	Proteobacteria	Alphaproteobacteria	Rhizobiales	Phyllobacteriaceae			3	0	63	0	0	56	1	0	22	0	0	0	0	4	0	0	0	0	58	24	0	0	3	0	93	0	1
Bacteria	Proteobacteria	Betaproteobacteria	Rhodocyclales	Rhodocyclaceae	Tepidiphilus	margaritifer	0	0	0	0	0	54	0	0	13	0	0	0	2	0	29	0	0	0	0	0	0	0	0	0	0	0	0
Bacteria	Firmicutes	Bacilli	Bacillales	Planococcaceae	Lysinibacillus	massiliensis	0	0	0	0	0	45	0	0	31	0	0	4	0	14	0	0	0	0	27	10	0	0	0	0	5	1	2
Bacteria	Proteobacteria	Alphaproteobacteria	Rhizobiales	Aurantimonadaceae			0	0	0	0	0	20	0	5	32	0	0	0	0	0	0	0	1	0	2	0	0	0	0	0	36	0	0
Bacteria	Proteobacteria	Gammaproteobacteria	Enterobacteriales	Enterobacteriaceae	Cronobacter	dublinensis	71	12	17	24	64	8	30	0	0	0	0	21	0	0	0	0	0	0	0	0	0	0	0	0	0	0	0
Bacteria	Proteobacteria	Alphaproteobacteria	Rhizobiales	Rhizobiaceae			12	47	4	0	3	18	10	2	13	41	0	13	0	1	4	0	0	0	27	69	0	0	0	0	205	0	9
Bacteria	Proteobacteria	Betaproteobacteria	Nitrosomonadales	Nitrosomonadaceae	Nitrosomonas	communis	5	45	1	0	0	0	4	5	0	48	0	0	0	0	0	0	0	0	30	36	0	0	0	0	24	53	32
Bacteria	Planctomycetes	Brocadiae	Brocadiales	Brocadiaceae			8	52	2	0	0	0	0	17	0	92	0	19	0	0	0	0	0	0	6	25	0	0	0	0	2	0	3
Bacteria	Proteobacteria	Gammaproteobacteria	Methylococcales				0	8	0	0	0	0	0	22	0	22	0	1	0	0	0	0	0	0	45	57	0	0	0	0	30	40	45
Bacteria	Proteobacteria	Alphaproteobacteria	Rhodobacterales	Rhodobacteraceae	Amaricoccus		3	3	0	0	0	0	2	50	0	10	0	0	0	0	0	0	0	0	59	56	0	0	0	0	122	0	1
Bacteria	Actinobacteria	Thermoleophilia	Solirubrobacterales	Solirubrobacteraceae			1	97	0	0	0	2	0	144	0	22	0	0	0	0	0	0	0	0	11	6	0	0	0	0	22	22	66
Bacteria	Elusimicrobia						1	1	0	0	0	0	2	57	0	80	0	6	0	0	0	0	0	0	60	148	0	0	0	0	42	80	63
Bacteria	Actinobacteria	Coriobacteriia	Coriobacteriales	Coriobacteriaceae	Adlercreutzia		0	0	5	0	0	0	3	61	0	0	0	1	0	0	0	0	1	18	0	0	0	0	0	4	1	0	0
Bacteria	Bacteroidetes	Sphingobacteriia	Sphingobacteriales	Sphingobacteriaceae	Pedobacter		0	0	20	0	0	0	0	66	21	0	0	0	0	0	0	0	5	0	28	5	0	0	0	0	85	0	0
Bacteria	Actinobacteria	Actinobacteria	Actinomycetales	Nocardioidaceae	Nocardioides	terrigena	0	0	0	0	0	0	0	0	5	8	0	0	0	0	0	0	0	0	16	24	0	0	0	0	35	0	5
Bacteria	Firmicutes	Clostridia	Clostridiales	Acidaminobacteraceae			0	0	0	0	0	0	0	0	0	5	0	0	0	0	0	0	0	0	57	5	0	0	0	0	5	3	7
Bacteria	Proteobacteria	Betaproteobacteria	Burkholderiales	Comamonadaceae	Giesbergeria		0	0	0	0	0	0	0	0	0	0	0	0	0	0	0	0	0	0	70	25	0	0	0	0	148	0	0
Bacteria	Actinobacteria	Actinobacteria	Actinomycetales	Nocardioidaceae	Propionicimonas		0	6	6	0	2	5	2	0	0	0	0	13	0	0	0	0	0	0	275	36	0	0	0	0	38	0	2
Bacteria	Cyanobacteria	ML635J-21					0	65	0	15	0	0	0	4	22	3	0	2	0	0	0	0	0	0	145	453	0	0	0	0	253	160	110
Bacteria	ZB3	BS119					3	0	0	0	0	0	0	0	0	0	0	0	0	0	0	0	0	0	30	249	0	0	0	0	0	45	45
Bacteria	WS3	PRR-12	PBS-III-9				3	11	6	0	3	0	6	0	0	80	0	2	0	0	0	0	0	0	16	197	0	0	0	0	84	166	90
Bacteria	Cyanobacteria	Synechococcophycideae	Pseudanabaenales	Pseudanabaenaceae			0	6	0	0	0	0	0	0	0	1	0	0	0	0	0	0	0	0	6	77	0	0	0	0	43	30	30
Bacteria	OP3						0	0	0	0	0	0	0	0	0	5	0	0	0	0	0	0	0	0	3	44	0	0	0	0	4	31	16
Bacteria	Actinobacteria	Actinobacteria	Actinomycetales	Micrococcaceae	Kocuria		28	1	15	0	14	107	4	0	119	0	0	2	0	0	0	0	0	0	10	0	0	0	0	0	1	0	0
Bacteria	Planctomycetes	Planctomycetia	Gemmatales				2	1	0	0	0	0	0	0	0	136	0	0	0	0	0	0	0	0	7	14	0	0	0	0	7	0	1
Bacteria	Proteobacteria	Deltaproteobacteria	Sva0853	JTB36			1	0	0	0	0	0	0	0	0	25	0	0	0	0	0	0	0	0	3	83	0	0	0	0	1	2	0
Bacteria	Verrucomicrobia	Verrucomicrobiae	Verrucomicrobiales	Verrucomicrobiaceae	Haloferula	sargassicola	0	0	0	0	0	0	0	0	0	0	0	0	0	0	0	0	0	0	1	0	0	0	0	0	67	0	0
Bacteria	Bacteroidetes	Cytophagia	Cytophagales	Cyclobacteriaceae	Fontibacter	flavus	0	0	0	0	0	0	0	0	11	0	0	0	0	0	0	0	0	0	0	0	0	0	0	0	237	0	0
Bacteria	Proteobacteria	Gammaproteobacteria	Alteromonadales	211ds20			4	0	0	0	0	0	1	12	0	30	0	0	0	0	0	0	0	0	13	37	0	0	0	0	114	0	3
Bacteria	WWE1	Cloacamonae	Cloacamonales				0	0	0	0	0	0	0	0	0	0	0	0	0	0	0	0	0	0	0	0	0	0	0	0	65	0	0
Bacteria	Firmicutes	Bacilli	Bacillales	Staphylococcaceae	Salinicoccus		2	7	0	0	0	24	3	6	97	0	0	2	0	12	4	0	0	0	7	0	96	0	0	34	0	7	2
Bacteria	Firmicutes	Clostridia	Clostridiales	Peptococcaceae	Sporotomaculum		0	68	0	0	0	0	2	48	0	15	1	0	0	0	0	0	0	0	0	0	0	0	0	0	59	3	11
Bacteria	Actinobacteria	Actinobacteria	Actinomycetales	Propionibacteriaceae	Brooklawnia	massiliensis	1	76	5	1	7	0	8	0	0	0	0	0	0	0	0	0	0	0	0	0	0	0	0	0	0	0	0
Bacteria	Nitrospirae	Nitrospira	Nitrospirales	Thermodesulfovibrionaceae	DCE29		3	27	0	0	0	0	0	4	0	2	0	0	0	0	0	0	0	0	4	71	0	0	0	0	46	4	6
Bacteria	Bacteroidetes	Saprospirae	Saprospirales	Chitinophagaceae	Niabella		1	31	201	0	0	0	0	0	16	0	0	0	0	0	0	0	4	0	44	0	0	0	0	0	2	0	0
Bacteria	Firmicutes	Erysipelotrichi	Erysipelotrichales	Erysipelotrichaceae	Clostridium	spiroforme	1	0	5	2	6	0	4	4	6	0	0	0	0	0	0	0	11	128	1	0	0	0	0	9	0	0	0
Bacteria	Proteobacteria	Gammaproteobacteria	Oceanospirillales	Oleiphilaceae			0	0	0	0	5	0	0	0	0	13	0	0	0	0	0	0	0	0	34	3	0	0	0	0	8	0	0
Bacteria	Actinobacteria	Actinobacteria	Actinomycetales	Microbacteriaceae	Microbacterium		12	1	8	15	9	127	14	0	25	1	0	13	0	0	11	0	0	0	15	15	0	0	0	0	19	0	0
Bacteria	Proteobacteria	Gammaproteobacteria	Enterobacteriales	Enterobacteriaceae	Enterobacter		52	0	0	3	105	0	91	0	0	0	0	44	0	0	0	0	0	0	0	0	0	0	0	0	0	0	0
Bacteria	Planctomycetes	vadinHA49	PeHg47				5	6	0	1	0	0	0	51	0	73	0	10	0	0	0	0	0	0	78	263	0	0	0	0	37	198	241
Bacteria	Proteobacteria	Gammaproteobacteria	Methylococcales	Methylococcaceae	Methylosarcina		0	0	0	0	0	0	0	1	0	0	0	0	0	0	0	0	0	0	14	7	0	0	0	0	18	37	34
Bacteria	Firmicutes	Clostridia	Clostridiales	Veillonellaceae	BSV43		3	6	0	0	1	0	2	8	0	58	0	0	0	0	0	0	0	0	9	20	0	0	0	0	4	48	81
Bacteria	Planctomycetes	vadinHA49	DH61				1	9	0	0	0	0	0	0	0	31	0	1	0	0	0	0	0	0	155	94	0	0	0	0	54	69	117
Bacteria	Bacteroidetes	Saprospirae	Saprospirales				0	0	0	0	0	0	0	0	24	1	0	0	0	0	0	0	0	0	1	6	0	0	0	0	0	18	23
Bacteria	Proteobacteria	Gammaproteobacteria	Aeromonadales	Aeromonadaceae			46	46	13	0	31	0	52	1	0	2	0	49	0	2	0	0	4	0	84	13	0	0	0	0	43	14	39
Bacteria	Firmicutes	Clostridia	Clostridiales	Clostridiaceae	Clostridium	sartagoforme	2	0	0	0	0	2	0	22	8	3	0	0	0	0	0	0	0	0	5	3	0	0	0	0	18	37	19
Bacteria	Proteobacteria	Deltaproteobacteria	Myxococcales	Polyangiaceae			5	3	0	0	0	0	5	14	0	33	0	6	0	0	0	0	0	0	16	106	0	0	0	0	119	56	62
Bacteria	Armatimonadetes	OPB50					0	0	0	0	0	0	0	0	0	0	0	0	0	0	0	0	0	0	6	0	0	0	0	0	34	41	42
Bacteria	AC1						0	0	0	0	0	0	0	0	0	1	0	0	0	0	0	0	0	0	5	77	0	0	0	0	13	194	174
Bacteria	Proteobacteria	Gammaproteobacteria	Marinicellales	Marinicellaceae			0	0	0	0	0	0	0	0	0	4	0	0	0	0	0	0	0	0	23	82	0	0	0	0	39	45	49
Bacteria	Planctomycetes						0	0	0	0	0	0	0	1	0	40	0	0	0	0	0	0	0	0	66	82	0	0	0	0	7	34	51
Bacteria	Proteobacteria	Alphaproteobacteria	Rhodospirillales	Rhodospirillaceae	Skermanella		2	0	0	0	0	0	1	61	2	14	0	7	0	0	0	0	0	0	7	25	0	0	0	0	32	7	2
Archaea	Euryarchaeota	Thermoplasmata	E2	DHVEG-1			0	0	0	0	0	0	0	19	0	7	0	0	0	0	0	0	0	0	9	0	0	0	0	0	46	255	185
Bacteria	Chloroflexi	Dehalococcoidetes	Dehalococcoidales	Dehalococcoidaceae	Dehalogenimonas		0	0	0	0	0	0	0	53	0	1	0	5	0	0	0	0	0	0	2	41	0	0	0	0	11	10	18
Bacteria	Firmicutes	Clostridia	Clostridiales	Clostridiaceae	Clostridium	acetobutylicum	1	9	0	0	0	1	1	22	0	0	0	3	0	0	0	0	0	0	6	20	0	0	0	0	7	22	29
Bacteria	Proteobacteria	Alphaproteobacteria	Rickettsiales				0	3	2	0	0	0	0	25	0	67	0	0	0	0	0	0	0	0	21	7	0	0	0	0	40	7	19
Bacteria	Firmicutes	Clostridia	Clostridiales	Tissierellaceae	Sporanaerobacter		0	0	0	0	0	147	0	0	0	0	0	0	0	0	13	0	0	0	23	2	0	0	0	0	0	4	8
Bacteria	Firmicutes	Bacilli	Bacillales	Paenibacillaceae	Aneurinibacillus		0	0	0	0	0	112	0	0	81	0	0	0	0	0	3	0	0	0	1	0	0	0	0	0	1	0	0
Bacteria	Actinobacteria	Actinobacteria	Actinomycetales	Promicromonosporaceae			0	0	0	0	0	50	0	0	22	0	0	0	0	0	1	0	0	0	0	2	0	0	0	0	5	0	0
Bacteria	Actinobacteria	Actinobacteria	Actinomycetales	Microbacteriaceae	Cryocola		0	0	0	0	0	56	0	0	0	0	0	0	0	0	0	0	0	0	1	1	0	0	0	0	2	0	0
Bacteria	Actinobacteria	Actinobacteria	Actinomycetales	Bogoriellaceae	Georgenia		10	9	15	4	20	71	15	0	2	1	0	4	0	0	0	0	0	0	1	0	0	0	0	0	3	24	1
Bacteria	Actinobacteria	Actinobacteria	Actinomycetales	Cellulomonadaceae	Actinotalea		0	66	1	0	0	42	0	0	22	0	0	0	0	0	0	0	0	0	0	8	0	0	0	0	108	0	0
Bacteria	Chloroflexi	Chloroflexi	AKIW781				2	0	2	4	0	168	4	37	8	61	0	7	0	0	1	0	0	0	12	37	0	0	0	0	40	0	2
Bacteria	Actinobacteria	Actinobacteria	Actinomycetales	Jonesiaceae	Jonesia		0	0	1	0	0	0	2	22	0	58	0	0	0	0	0	0	0	0	0	0	0	0	0	0	54	0	0
Bacteria	Chloroflexi	Anaerolineae	SBR1031	SHA-31			8	0	0	4	0	0	0	47	0	154	0	6	0	0	0	0	0	0	11	173	0	0	0	0	248	96	205
Bacteria	Proteobacteria	Betaproteobacteria	Burkholderiales	Alcaligenaceae	Achromobacter		38	0	27	2	50	37	55	1	2	15	0	28	0	0	4	0	0	0	2	7	0	0	0	0	5	0	0
Bacteria	Firmicutes	Clostridia	Clostridiales	Christensenellaceae	Christensenella		1	0	0	0	0	0	4	0	0	0	0	0	0	43	0	0	0	87	7	0	0	0	0	0	0	0	0
Bacteria	Actinobacteria	Thermoleophilia	Gaiellales	AK1AB1			2	0	0	0	0	0	0	81	2	8	3	0	0	0	0	0	0	0	6	11	0	0	0	0	20	0	0
Bacteria	Firmicutes	Clostridia	MBA08				0	58	1	0	0	15	0	63	0	0	0	0	0	0	0	0	0	0	0	2	0	0	0	0	0	3	2
Bacteria	OP11	WCHB1-64					0	0	0	0	0	0	0	45	0	0	0	0	0	0	0	0	0	0	0	0	0	0	0	0	3	0	2
Bacteria	Proteobacteria	Alphaproteobacteria	Rhizobiales	Hyphomicrobiaceae	Hyphomicrobium		2	0	0	0	1	0	6	46	0	84	0	2	0	0	0	0	0	0	71	116	0	0	0	0	60	11	23
Bacteria	Actinobacteria	Actinobacteria					3	7	0	0	0	0	2	59	1	16	8	1	0	0	0	0	0	0	32	20	0	0	2	0	7	2	2
Bacteria	Actinobacteria	Actinobacteria	Actinomycetales	Thermomonosporaceae	Actinomadura	vinacea	0	0	0	0	0	41	0	37	11	25	0	2	0	0	0	0	0	0	2	8	0	0	0	0	11	23	7
Bacteria	Proteobacteria	Gammaproteobacteria	Alteromonadales	Chromatiaceae	Alishewanella		0	0	5	0	0	0	0	0	0	0	0	0	0	0	0	0	0	0	89	14	0	0	0	0	26	0	0
Bacteria	Chlorobi	Ignavibacteria	Ignavibacteriales	Melioribacteraceae			0	2	0	0	0	0	0	0	0	14	0	5	0	0	0	0	0	0	23	118	0	0	0	0	45	30	27
Bacteria	Proteobacteria	Betaproteobacteria	Burkholderiales	Comamonadaceae	Inhella	inkyongensis	0	0	0	0	0	0	0	1	0	3	0	0	0	0	0	0	0	0	92	35	0	0	0	0	102	2	4
Bacteria	Cyanobacteria	Chloroplast	Chlorophyta				0	0	0	0	0	0	0	0	0	0	0	0	0	0	0	0	0	0	14	33	0	0	0	0	28	2	2
Bacteria	Proteobacteria	Alphaproteobacteria	Rhodobacterales	Rhodobacteraceae	Anaerospora		6	12	2	0	0	0	8	1	18	7	24	2	0	0	1	0	0	0	34	6	0	0	0	0	65	8	21
Bacteria	Proteobacteria	Alphaproteobacteria	Rhizobiales	Beijerinckiaceae	Camelimonas	lactis	0	0	4	0	0	0	0	10	0	0	0	15	0	0	0	0	0	0	16	1	0	0	0	0	21	0	0
Bacteria	Spirochaetes	Spirochaetes					1	0	0	0	0	0	0	0	0	0	0	3	0	0	0	0	0	0	55	3	0	0	0	0	4	19	6
Bacteria	Proteobacteria	Deltaproteobacteria	Myxococcales	Nannocystaceae	Plesiocystis		3	36	0	0	0	0	0	41	0	45	0	5	0	0	0	0	0	0	76	251	0	0	0	0	67	75	99
Bacteria	Proteobacteria	Deltaproteobacteria	Bdellovibrionales	Bacteriovoracaceae	Peredibacter	starrii	1	1	9	2	6	0	6	0	0	87	0	0	0	0	0	0	1	0	177	113	0	0	0	0	348	27	27
Bacteria	Proteobacteria	Betaproteobacteria	Burkholderiales	Comamonadaceae	Acidovorax	temperans	2	0	4	0	0	0	2	1	0	30	0	2	0	0	0	0	0	0	24	1	0	0	0	0	33	0	0
Bacteria	Proteobacteria	Gammaproteobacteria	Legionellales				0	0	0	0	0	0	3	42	0	17	2	0	0	0	0	0	0	0	44	201	0	0	1	0	114	59	54
Bacteria	Firmicutes	Bacilli	Bacillales	Paenibacillaceae	Brevibacillus	reuszeri	0	0	0	0	0	17	0	0	111	0	0	0	0	0	0	0	0	0	0	0	0	0	0	0	0	3	3
Bacteria	Proteobacteria	Gammaproteobacteria	Pseudomonadales	Moraxellaceae	Moraxella		0	0	0	0	31	0	0	0	61	0	0	0	0	0	0	0	0	0	0	0	0	0	0	0	0	0	0
Bacteria	Thermi	Deinococci	Thermales	Thermaceae	Thermus		0	0	0	0	0	0	0	0	14	0	0	0	0	0	52	0	0	0	0	0	0	0	0	0	0	0	0
Bacteria	Proteobacteria	Alphaproteobacteria	Sphingomonadales	Erythrobacteraceae	Lutibacterium		1	0	0	0	0	7	0	0	2	72	0	0	0	0	0	0	0	0	1	1	0	0	0	0	22	0	0
Bacteria	Chloroflexi	Chloroflexi	Chloroflexales	Oscillochloridaceae	Oscillochloris		0	0	0	0	0	6	1	12	0	77	3	0	0	0	0	0	0	0	9	9	0	0	0	0	57	0	15
Bacteria	Proteobacteria	Alphaproteobacteria	Rhizobiales	Beijerinckiaceae			0	0	2	0	0	2	0	0	3	69	0	0	0	0	0	0	0	0	5	12	0	0	0	0	19	4	9
Bacteria	Actinobacteria	Actinobacteria	Actinomycetales	Dermatophilaceae			0	0	0	0	0	16	0	0	35	0	0	0	0	0	0	0	0	0	19	8	0	0	0	0	287	0	0
Bacteria	Proteobacteria	Gammaproteobacteria	Alteromonadales	Alteromonadaceae			0	0	1	0	0	0	0	0	0	12	0	0	0	0	0	0	0	0	1	34	0	0	0	0	205	10	2
Bacteria	Cyanobacteria	Synechococcophycideae	Pseudanabaenales	Pseudanabaenaceae	Nodosilinea	nodulosa	2	13	0	0	0	51	0	0	0	0	0	0	0	0	0	0	0	0	4	12	0	0	0	0	116	7	3
Bacteria	Proteobacteria	Deltaproteobacteria	Syntrophobacterales	Syntrophorhabdaceae			1	31	0	0	0	0	0	2	0	5	0	1	0	0	0	0	0	0	22	45	0	0	0	0	55	15	27
Bacteria	Proteobacteria	Betaproteobacteria	Rhodocyclales	Rhodocyclaceae	Azovibrio		0	0	0	0	0	0	0	0	0	1	0	0	0	0	0	0	0	0	2	0	0	0	0	0	136	0	0
Bacteria	TM6	F38					0	0	0	0	0	0	0	0	0	0	23	0	0	0	0	0	0	0	1	1	0	0	0	0	7	2	2
Bacteria	Proteobacteria	Alphaproteobacteria	Rhodospirillales	Rhodospirillaceae	Telmatospirillum		0	0	0	0	0	0	0	0	0	0	0	0	0	0	0	0	0	0	0	2	0	0	72	0	3	9	9
Bacteria	Firmicutes	Bacilli	Lactobacillales	Aerococcaceae			7	108	8	13	34	0	5	5	0	0	0	3	0	0	0	0	0	0	0	0	0	24	0	0	2	1	0
Bacteria	Firmicutes	Clostridia	Clostridiales	Peptostreptococcaceae	Clostridium	sticklandii	0	0	20	0	0	0	0	0	0	0	0	0	0	0	0	0	0	0	4	9	0	0	0	0	12	0	0
Bacteria	Proteobacteria	Alphaproteobacteria	Sphingomonadales	Sphingomonadaceae	Sphingomonas		0	1	48	1	0	64	2	9	2	0	0	6	0	0	5	0	10	0	1	12	0	0	0	0	7	0	0
Bacteria	Spirochaetes	Spirochaetes	Sphaerochaetales	Sphaerochaetaceae	Sphaerochaeta		3	0	1	3	3	0	4	2	2	0	0	0	0	15	0	0	410	0	3	0	0	0	0	0	0	0	0
Bacteria	Proteobacteria	Betaproteobacteria	Burkholderiales	Alcaligenaceae	Pusillimonas	noertemannii	21	1	37	43	96	64	27	0	3	0	0	0	0	0	0	0	0	0	0	0	0	0	0	0	4	17	0
Bacteria	Actinobacteria	Actinobacteria	Actinomycetales	Micromonosporaceae	Catellatospora		0	0	0	0	0	0	0	138	0	33	0	1	0	0	2	0	0	0	39	31	0	0	0	0	24	28	99
Bacteria	Elusimicrobia	Elusimicrobia	FAC88				2	0	0	0	0	0	0	1	0	56	0	8	0	0	0	0	0	0	73	184	0	0	0	0	60	264	326
Bacteria	Proteobacteria	Alphaproteobacteria	Rhizobiales	Phyllobacteriaceae	Mesorhizobium		1	0	11	0	0	1	3	0	0	6	0	0	0	0	5	0	0	0	36	10	0	0	0	0	62	0	6
Bacteria	Proteobacteria	Gammaproteobacteria	Pseudomonadales	Pseudomonadaceae	Serpens	flexibilis	0	0	0	0	0	0	0	0	2	3	0	0	0	0	0	0	0	0	2	7	0	0	0	0	18	1	18
Bacteria	Spirochaetes	Spirochaetes	Spirochaetales	Spirochaetaceae	za29		0	0	0	0	0	0	0	0	0	2	0	0	0	0	0	0	0	0	0	2	0	0	0	0	46	13	14
Bacteria	OP11	WCHB1-64	d153				1	3	0	0	0	0	0	1	0	98	0	10	0	0	0	0	0	0	13	6	0	0	0	0	30	15	50
Bacteria	Proteobacteria	Gammaproteobacteria	Xanthomonadales	Xanthomonadaceae	Lysobacter	yangpyeongensis	4	0	0	0	0	0	2	0	0	0	0	0	0	0	0	0	0	0	1	2	0	0	0	0	2	14	42
Bacteria	Actinobacteria	Actinobacteria	Actinomycetales	Nocardiaceae	Rhodococcus	equi	0	0	0	0	0	0	3	0	0	45	0	0	0	0	0	0	0	0	2	25	0	0	0	0	9	0	5
Bacteria	Actinobacteria	Acidimicrobiia	Acidimicrobiales				1	0	0	0	0	0	3	4	0	34	0	0	0	0	0	0	0	0	10	6	0	0	0	0	2	23	41
Bacteria	LCP-89	SAW1					1	0	0	0	0	0	0	0	0	0	0	8	0	0	0	0	0	0	5	15	0	0	0	0	150	85	79
Archaea	Euryarchaeota	Methanobacteria	Methanobacteriales	Methanobacteriaceae	Methanobacterium		0	0	0	0	0	0	0	0	0	0	60	0	0	0	0	0	0	0	5	1	0	0	0	0	14	3	13
Archaea	Euryarchaeota	Methanomicrobia	Methanomicrobiales	Methanoregulaceae			0	0	0	0	0	0	0	0	0	5	0	0	0	0	0	0	0	0	3	23	0	0	0	0	70	37	36
Bacteria	OP9	OPB46	SHA-1				3	0	0	0	0	0	0	0	0	22	0	0	0	0	0	0	0	0	3	0	0	0	0	0	75	14	6
Bacteria	Actinobacteria	Actinobacteria	Actinomycetales	Microbacteriaceae	Agromyces		0	0	0	0	0	0	0	0	5	11	0	0	0	0	0	0	0	0	1	12	0	0	0	0	14	4	8
Bacteria	Bacteroidetes	Flavobacteriia	Flavobacteriales	Cryomorphaceae	Crocinitomix		1	0	0	2	0	0	0	9	0	20	0	0	0	0	0	0	0	0	6	4	0	0	0	0	70	1	1
Bacteria	Proteobacteria	Betaproteobacteria	Burkholderiales	Comamonadaceae	Pseudacidovorax	intermedius	0	0	0	0	0	61	0	0	0	0	0	0	0	0	0	0	0	0	0	0	0	0	0	0	0	0	0
Bacteria	Firmicutes	Clostridia	Clostridiales	Caldicoprobacteraceae	Caldicoprobacter		0	0	0	0	0	135	0	0	15	0	0	0	0	0	16	0	0	0	3	0	0	0	0	0	2	7	6
Bacteria	TM7	TM7-3	CW040	F16			1	0	0	0	0	33	0	0	0	0	2	0	0	0	0	0	0	0	0	0	0	0	0	0	34	0	0
Bacteria	Firmicutes	Bacilli	Bacillales	Bacillaceae	Virgibacillus	pantothenticus	0	0	0	0	0	59	0	0	0	0	0	0	0	0	0	0	0	0	0	0	0	0	0	0	0	0	0
Bacteria	Firmicutes	Bacilli	Lactobacillales	Enterococcaceae			1	0	0	0	0	41	0	0	1	0	0	0	0	0	0	0	0	11	0	0	0	0	0	0	0	0	0
Bacteria	Proteobacteria	Gammaproteobacteria	Enterobacteriales	Enterobacteriaceae	Cronobacter	sakazakii	1	0	2	0	0	33	0	0	142	0	0	2	0	0	0	0	0	0	0	0	0	0	0	0	0	0	0
Bacteria	Firmicutes	Bacilli	Bacillales	Thermoactinomycetaceae	Seinonella	peptonophila	0	0	0	0	0	72	0	0	17	0	0	0	0	0	0	0	0	0	3	1	0	0	0	0	0	0	0
Bacteria	Firmicutes	Bacilli	Bacillales	Sporolactobacillaceae	Bacillus	racemilacticus	0	0	0	0	0	15	0	0	21	0	0	0	0	0	0	0	0	0	0	0	0	0	0	0	0	0	0
Bacteria	Cyanobacteria	Oscillatoriophycideae	Chroococcales	Xenococcaceae			0	0	0	0	0	53	0	0	9	0	0	0	0	0	0	0	0	0	9	0	2	0	0	0	9	0	0
Bacteria	Proteobacteria	Gammaproteobacteria	Xanthomonadales	Xanthomonadaceae	Pseudoxanthomonas		3	0	23	0	0	3	0	0	76	0	0	0	0	0	2	0	0	0	2	7	0	0	0	0	0	0	0
Bacteria	Proteobacteria	Betaproteobacteria	Burkholderiales	Comamonadaceae	Roseateles		2	0	0	0	0	0	3	33	0	43	0	0	0	0	0	0	0	0	4	8	0	0	0	0	4	0	1
Bacteria	Bacteroidetes	Cytophagia	Cytophagales				0	0	46	0	5	0	1	24	0	63	0	9	0	0	0	0	0	0	12	3	0	0	0	0	56	1	0
Bacteria	Proteobacteria	Betaproteobacteria	Burkholderiales	Alcaligenaceae	Advenella	faeciporci	6	22	22	24	1	0	14	0	0	0	0	1	0	1	0	0	4	0	29	0	0	0	0	0	0	0	0
Bacteria	Firmicutes	Bacilli	Lactobacillales	Leuconostocaceae	Leuconostoc		128	57	11	10	139	5	86	28	0	1	0	81	0	0	0	0	0	0	0	0	0	0	0	1	0	0	0
Bacteria	Proteobacteria	Betaproteobacteria	Burkholderiales	Comamonadaceae	Lampropedia		41	40	1	1	11	0	23	0	0	0	0	23	0	0	0	0	0	0	9	10	0	0	0	0	21	0	0
Bacteria	Proteobacteria	Gammaproteobacteria	Enterobacteriales	Enterobacteriaceae	Morganella		15	63	0	0	12	0	3	0	0	0	0	5	0	0	0	0	0	0	0	0	0	0	0	0	0	0	0
Bacteria	Firmicutes	Clostridia	Clostridiales	Ruminococcaceae	Ruminococcus	bromii	0	0	0	0	0	0	3	0	2	0	0	0	0	0	0	0	1	105	3	0	0	0	0	0	0	0	0
Bacteria	Cyanobacteria	Chloroplast	Chlorophyta	Chlamydomonadaceae			0	0	0	0	0	0	0	39	0	1	0	0	0	0	0	0	0	0	10	22	0	0	0	0	24	0	1
Bacteria	Proteobacteria	Betaproteobacteria	Nitrosomonadales	Nitrosomonadaceae			0	0	0	2	3	0	0	65	0	18	0	0	0	0	0	0	0	0	5	25	0	0	0	0	28	0	3
Bacteria	Firmicutes	Clostridia	Clostridiales	Symbiobacteriaceae	Symbiobacterium		8	40	6	0	0	30	3	129	7	66	0	15	0	0	0	0	0	0	125	106	0	0	0	0	43	56	109
Bacteria	Cyanobacteria	Chloroplast	Chlorophyta	Chlamydomonadaceae	Acutodesmus	obliquus	0	2	0	0	0	0	0	34	0	30	0	14	0	0	0	0	0	0	40	53	0	0	0	0	180	2	4
Bacteria	Proteobacteria	Alphaproteobacteria	Rhodospirillales	Acetobacteraceae	Roseomonas	cervicalis	0	0	0	0	0	2	0	37	13	0	0	0	0	0	0	0	0	0	2	0	0	0	0	0	3	0	0
Bacteria	Cyanobacteria	Oscillatoriophycideae	Oscillatoriales	Phormidiaceae	Phormidium		0	0	0	0	0	28	0	0	0	0	0	0	0	0	0	0	0	0	176	17	0	0	0	0	41	0	0
Bacteria	Proteobacteria	Gammaproteobacteria	Alteromonadales	Chromatiaceae			1	18	2	0	5	0	5	0	0	0	0	3	0	0	0	0	0	0	46	1	0	0	0	0	2	0	0
Bacteria	Spirochaetes	Brevinematae					0	0	0	0	0	0	0	0	0	0	0	0	0	0	0	0	0	0	76	55	0	0	0	0	56	9	7
Bacteria	Proteobacteria	Deltaproteobacteria	Myxococcales	Cystobacteraceae			0	0	0	0	0	0	0	0	0	0	0	0	0	0	0	0	0	0	1	14	0	0	0	0	154	15	12
Bacteria	Acidobacteria	Acidobacteria-6					2	1	0	0	0	0	0	0	0	13	0	4	0	0	0	0	0	0	25	93	0	0	0	0	5	12	15
Bacteria	Planctomycetes	Planctomycetia	Gemmatales	Isosphaeraceae	Isosphaera		0	0	0	0	0	0	0	0	0	0	0	0	0	0	0	0	0	0	24	15	0	0	0	0	21	0	0
Bacteria	Proteobacteria	Deltaproteobacteria	NB1-j	NB1-i			8	6	0	0	8	0	2	68	0	149	0	0	0	0	0	0	0	0	65	113	0	0	0	0	6	4	22
Bacteria	OP1	Acetothermia	Acetothermales				0	0	0	0	0	0	0	0	0	0	0	0	0	0	0	0	0	0	2	48	0	0	0	0	0	7	3
Bacteria	Acidobacteria	Chloracidobacteria	DS-100				3	6	0	0	0	2	1	11	8	37	0	0	0	0	0	0	0	0	53	187	0	0	0	0	31	5	14
Bacteria	Proteobacteria	Betaproteobacteria	IS-44				0	0	0	0	1	0	0	0	0	0	0	0	0	0	0	0	0	0	5	42	0	0	0	0	33	0	1
Archaea	Euryarchaeota	Halobacteria	Halobacteriales	Halobacteriaceae	Halobacterium		0	0	0	0	0	0	0	0	50	0	0	0	0	0	0	0	0	0	0	0	0	0	0	0	0	0	0
Bacteria	Proteobacteria	Betaproteobacteria	Burkholderiales	Oxalobacteraceae	Pseudoburkholderia	malthae	1	0	0	0	0	0	0	0	0	73	0	0	0	0	0	0	0	0	0	0	0	0	0	0	0	0	0
Bacteria	Proteobacteria	Betaproteobacteria	Burkholderiales	Oxalobacteraceae	Polynucleobacter	cosmopolitanus	8	3	0	0	0	0	1	2	0	65	0	0	0	0	0	0	0	0	0	19	0	0	0	0	14	0	0
Bacteria	Proteobacteria	Betaproteobacteria	Nitrosomonadales	Nitrosomonadaceae	Nitrosomonas	nitrosa	0	0	0	0	0	0	0	0	0	27	0	0	0	0	0	0	0	0	26	95	0	0	0	0	132	25	18
Bacteria	Proteobacteria	Deltaproteobacteria	Syntrophobacterales	Syntrophaceae	Smithella		0	0	0	0	0	0	0	0	0	74	0	0	0	0	0	0	0	0	6	5	0	0	0	0	3	3	11
Bacteria	Synergistetes	Synergistia	Synergistales	Dethiosulfovibrionaceae	TG5		0	0	0	0	0	0	0	0	0	28	0	0	0	0	0	0	0	0	0	0	0	0	0	0	4	0	0
Bacteria	Spirochaetes	Spirochaetes	Borreliales	Borreliaceae	Spironema		1	0	0	0	0	0	1	0	0	53	0	0	0	38	0	0	0	0	0	1	0	0	0	0	1	0	0
Bacteria	Firmicutes	Bacilli	Bacillales	Paenibacillaceae	Paenibacillus	edaphicus	0	0	0	0	0	0	0	0	0	18	0	0	0	0	0	0	0	0	1	23	0	0	0	0	5	3	9
Bacteria	Cyanobacteria	Synechococcophycideae	Pseudanabaenales	Pseudanabaenaceae	Pseudanabaena		0	0	0	0	0	0	0	0	0	0	0	0	0	0	0	0	0	0	3	8	0	0	0	0	53	0	0
Bacteria	Bacteroidetes	Bacteroidia	Bacteroidales	ML635J-40			1	0	0	0	0	0	0	0	3	0	0	1	0	0	0	0	0	0	0	0	0	0	0	0	92	0	0
Bacteria	Firmicutes	Bacilli	Lactobacillales				8	7	17	19	13	33	10	0	0	0	0	17	0	123	0	0	0	10	32	4	1	2	0	3	1	0	0
Bacteria	Proteobacteria	Gammaproteobacteria	Enterobacteriales	Enterobacteriaceae	Shigella	boydii	0	0	0	0	0	0	0	0	0	0	0	0	0	0	0	0	0	0	0	0	0	81	0	0	0	0	0
Bacteria	TM7						0	0	0	1	0	0	0	0	0	0	42	0	0	0	0	0	0	0	5	9	0	0	0	0	24	22	14
Bacteria	Bacteroidetes	Flavobacteriia					0	12	0	3	0	0	0	0	0	0	0	0	0	0	0	0	0	0	18	30	0	0	0	0	4	11	6
Bacteria	Caldithrix	KSB1	Ucn15732				0	9	0	11	0	0	0	5	0	26	0	0	0	0	0	0	0	0	16	41	0	0	0	0	3	1	15
Bacteria	Acidobacteria	Solibacteres	Solibacterales	PK34			0	14	0	0	0	0	0	3	0	18	0	0	0	0	0	0	0	0	14	72	0	0	0	0	2	4	22
Bacteria	Spirochaetes	Spirochaetes	Spirochaetales	Spirochaetaceae			1	37	0	0	0	0	0	5	0	33	0	3	0	0	0	0	0	0	34	42	0	0	0	0	42	25	67
Bacteria	Firmicutes	Bacilli	Bacillales	Paenibacillaceae	Paenibacillus		0	29	4	0	0	11	0	5	3	3	0	0	0	0	0	0	0	0	30	34	0	0	0	0	6	11	25
Bacteria	Proteobacteria	Deltaproteobacteria	Bdellovibrionales	Bdellovibrionaceae	Bdellovibrio	bacteriovorus	0	2	42	2	0	0	0	0	2	22	0	0	0	0	0	0	0	0	38	81	0	0	21	0	74	3	4
Bacteria	Bacteroidetes	Bacteroidia	Bacteroidales	Paraprevotellaceae	YRC22		18	0	32	1	21	0	1	0	4	0	0	0	0	0	0	0	0	0	5	0	0	0	0	0	0	0	0
Bacteria	Proteobacteria	Alphaproteobacteria	Caulobacterales	Caulobacteraceae			0	0	34	2	0	16	0	1	1	1	0	0	0	0	5	0	0	0	3	0	0	0	0	0	8	0	0
Bacteria	Thermi	Deinococci	Deinococcales	Trueperaceae	B-42		3	0	12	15	2	0	0	0	0	0	0	1	0	0	0	0	0	0	0	2	0	0	0	0	47	61	7
Bacteria	Firmicutes	Erysipelotrichi	Erysipelotrichales	Erysipelotrichaceae	cc		0	0	0	0	0	0	0	0	2	0	0	0	0	0	0	0	39	0	3	0	7	0	0	22	0	0	1
Bacteria	Firmicutes	Clostridia	Clostridiales	Clostridiaceae	Clostridium	acidurici	0	0	0	31	0	0	7	0	0	0	0	0	0	0	0	0	0	0	19	39	0	0	0	0	2	10	5
Bacteria	Firmicutes	Clostridia	Clostridiales	Peptostreptococcaceae	Clostridium	venationis	1	0	0	0	9	0	0	0	2	0	0	0	0	0	0	0	0	0	0	0	0	0	0	0	0	4	2
Bacteria	ZB3						10	0	0	0	0	0	1	3	0	46	0	1	0	0	0	0	0	0	143	310	0	0	0	0	68	162	233
Bacteria	MVS-104						0	1	0	0	0	0	1	0	0	11	0	0	0	0	0	0	0	0	2	20	0	0	0	0	24	54	46
Archaea	Euryarchaeota						0	0	0	0	0	0	0	0	0	0	0	0	0	0	0	0	0	0	1	47	0	0	0	0	62	37	64
Bacteria	Chloroflexi	Dehalococcoidetes	Dehalococcoidales				3	0	0	1	0	0	1	7	0	51	0	0	0	0	0	0	0	0	9	89	0	0	0	0	57	112	100
Bacteria	Bacteroidetes	Cytophagia	Cytophagales	Flammeovirgaceae			0	0	2	0	0	0	0	0	0	3	0	0	0	0	0	0	0	0	23	48	0	0	0	0	21	41	42
Bacteria	Proteobacteria	Alphaproteobacteria	Rhodobacterales	Hyphomonadaceae	Woodsholea	maritima	0	0	0	0	0	17	0	0	22	0	0	0	0	0	0	0	0	0	1	40	0	0	0	0	46	0	1
Archaea	Euryarchaeota	Thermoplasmata	E2	TMEG			0	0	0	0	0	0	0	0	0	0	0	0	0	0	0	0	0	0	0	0	0	0	0	0	0	21	14
Bacteria	Chloroflexi	Ktedonobacteria	JG30-KF-AS9				0	0	0	0	0	0	0	0	6	0	0	0	0	0	0	0	0	0	0	0	0	0	0	0	0	9	27
Archaea	Euryarchaeota	Methanomicrobia	Methanocellales				0	0	0	0	0	0	0	0	0	0	0	0	0	0	0	0	0	0	0	0	0	0	0	0	0	81	49
Bacteria	Proteobacteria	Deltaproteobacteria	Myxococcales	Cystobacteraceae	Cystobacter	violaceus	1	1	0	0	0	0	0	0	0	10	0	0	0	0	0	0	0	0	33	19	0	0	0	0	8	20	38
Bacteria	Actinobacteria	Rubrobacteria	Rubrobacterales	Rubrobacteraceae	Rubrobacter		1	13	0	0	0	131	1	14	17	38	0	4	0	0	0	0	0	0	19	4	0	0	0	0	25	7	32
Bacteria	GN02	GN07					0	0	0	0	0	0	0	0	0	0	0	0	0	0	0	0	0	0	5	0	0	0	0	0	2	58	42
Bacteria	Proteobacteria	Epsilonproteobacteria	Campylobacterales	Campylobacteraceae	Campylobacter		0	0	1	0	0	1	0	0	0	0	0	0	697	0	0	1	5	20	0	0	5	18	0	8	7	0	0
Bacteria	Spirochaetes	Spirochaetes					0	1	0	0	0	0	0	0	0	6	0	0	0	0	0	0	0	0	18	2	0	0	0	0	0	40	20
Bacteria	Firmicutes	Clostridia	Clostridiales	Tissierellaceae	Tepidimicrobium		0	0	0	0	0	105	0	0	16	0	0	0	0	0	10	0	0	0	9	0	0	0	0	0	0	1	17
Bacteria	Firmicutes	Bacilli	Bacillales	Bacillaceae	Halobacillus		0	0	0	0	0	15	0	0	0	0	0	0	0	0	0	0	0	0	10	7	0	0	0	0	5	0	0
Bacteria	Actinobacteria	Actinobacteria	Actinomycetales	Microbacteriaceae	Yonghaparkia		0	0	0	0	0	32	0	0	3	0	0	0	0	0	0	0	0	0	1	13	0	0	0	0	12	0	0
Bacteria	Firmicutes	Clostridia	Halanaerobiales	Halanaerobiaceae			0	0	0	0	0	41	0	0	0	0	0	0	0	0	0	0	0	0	0	0	0	0	0	0	0	2	0
Bacteria	Actinobacteria	Actinobacteria	Actinomycetales	Nocardiaceae	Nocardia		1	0	2	0	0	64	0	39	36	34	0	2	0	0	0	0	0	0	4	31	0	0	0	0	14	1	2
Bacteria	Firmicutes	Bacilli	Lactobacillales	Aerococcaceae	Alkalibacterium		0	0	0	0	0	51	0	0	0	0	0	0	0	0	0	0	0	0	0	0	0	0	0	0	0	0	0
Bacteria	Proteobacteria	Alphaproteobacteria	Rhizobiales	Aurantimonadaceae	Aurantimonas	ureilytica	4	1	0	0	1	20	7	0	16	1	0	4	0	0	5	0	0	0	0	2	0	0	0	0	10	0	0
Bacteria	Actinobacteria	Actinobacteria	Actinomycetales	Geodermatophilaceae	Actinotelluria	brasiliensis	0	0	0	0	0	37	1	0	7	0	0	0	0	0	1	0	0	0	2	0	0	0	0	0	0	0	0
Bacteria	Firmicutes	Bacilli	Bacillales	Paenibacillaceae			1	27	0	0	0	112	0	22	7	20	0	0	0	0	0	0	0	0	16	13	0	0	0	0	13	26	45
Bacteria	Actinobacteria	Thermoleophilia	Solirubrobacterales	Patulibacteraceae	Patulibacter		0	0	0	0	0	106	0	0	0	0	0	0	0	0	0	0	0	0	2	0	0	0	0	0	1	0	0
Bacteria	Verrucomicrobia	Verrucomicrobiae	Verrucomicrobiales	Verrucomicrobiaceae	Haloferula	helveola	0	0	0	0	0	28	0	0	0	0	0	0	0	0	0	0	0	0	0	0	1	0	0	0	0	0	0
Bacteria	Gemmatimonadetes	Gemm-3					0	0	2	0	0	36	0	0	0	10	0	0	0	0	0	0	0	0	9	30	0	0	0	0	21	7	2
Bacteria	Firmicutes	Bacilli	Bacillales	Bacillaceae	Bacillus	humi	0	0	0	0	0	4	0	14	3	36	6	0	0	0	0	0	0	0	29	22	0	0	0	0	13	0	0
Bacteria	Proteobacteria	Gammaproteobacteria	Pseudomonadales	Pseudomonadaceae	Pseudomonas	thermotolerans	0	0	0	0	0	2	0	0	113	0	0	0	0	0	0	0	0	0	0	0	0	0	0	0	0	0	0
Archaea	Euryarchaeota	Methanomicrobia	Methanosarcinales	Methanosarcinaceae	Methanosarcina	mazei	0	0	0	0	0	0	5	0	0	2	0	0	0	0	0	0	0	0	0	12	0	0	0	0	32	0	0
Bacteria	Proteobacteria	Gammaproteobacteria	Enterobacteriales	Enterobacteriaceae	Kluyvera	cryocrescens	27	11	0	19	18	0	10	0	0	0	0	5	0	0	0	0	0	0	0	0	0	0	0	0	0	0	0
Bacteria	Proteobacteria	Gammaproteobacteria	Xanthomonadales	Xanthomonadaceae	Ignatzschineria		10	33	1	9	2	0	1	0	0	0	0	3	0	0	0	0	0	0	0	0	0	0	0	0	0	0	0
Bacteria	Proteobacteria	Gammaproteobacteria	Enterobacteriales	Enterobacteriaceae	Morganella	morganii	14	0	0	0	3	0	10	0	0	0	0	0	0	0	16	0	0	0	0	0	0	0	0	0	0	0	0
Bacteria	Proteobacteria	Gammaproteobacteria	Alteromonadales	Shewanellaceae	Shewanella		35	0	0	0	54	0	40	5	0	0	0	17	0	0	0	0	0	0	19	15	0	0	0	0	0	0	1
Bacteria	Firmicutes	Bacilli	Bacillales	Paenibacillaceae	Saccharibacillus		33	3	1	0	15	11	28	7	0	0	0	26	0	0	0	0	0	0	0	0	0	0	0	0	0	0	0
Bacteria	Firmicutes	Clostridia	Clostridiales	Peptococcaceae	Desulfosporosinus	meridiei	1	0	0	0	0	3	0	38	18	1	0	0	0	0	0	0	0	0	14	96	0	0	0	0	21	16	16
Bacteria	Verrucomicrobia	Pedosphaerae	Pedosphaerales	Ellin517			1	17	0	3	0	0	4	80	0	51	0	8	0	0	0	0	0	0	56	163	0	0	0	0	61	9	17
Bacteria	Chloroflexi	Anaerolineae	SBR1031				0	0	0	0	0	0	2	85	0	11	0	0	0	0	0	0	0	0	1	7	0	0	0	0	20	3	10
Bacteria	Actinobacteria	Actinobacteria	Actinomycetales	Nocardioidaceae	Marmoricola	aequoreus	0	5	0	0	0	1	0	21	0	8	0	0	0	0	0	0	0	0	0	1	0	0	0	0	12	0	0
Bacteria	Proteobacteria	Deltaproteobacteria	NKB15				0	0	0	0	0	0	5	51	0	30	6	4	0	0	0	0	0	0	16	16	0	0	0	0	41	95	69
Bacteria	Planctomycetes	Planctomycetia	Gemmatales	Gemmataceae	Gemmata		0	0	12	0	0	0	0	43	0	2	0	0	0	0	0	0	0	0	20	26	0	0	0	0	5	1	3
Bacteria	Actinobacteria	Actinobacteria	Actinomycetales	Micromonosporaceae	Virgisporangium		1	7	0	0	0	0	0	107	0	41	0	2	0	0	0	0	0	0	1	0	0	0	0	0	2	1	1
Bacteria	Actinobacteria	Actinobacteria	Actinomycetales	Nocardioidaceae	Marmoricola	bigeumensis	0	1	0	0	0	0	0	8	0	1	0	11	0	0	0	0	0	0	47	28	0	0	0	0	12	9	5
Bacteria	Verrucomicrobia	Verrucomicrobiae	Verrucomicrobiales	Verrucomicrobiaceae			5	13	62	0	0	0	3	4	0	44	1	0	0	29	0	0	1	0	105	51	11	1	3	0	68	18	23
Bacteria	Fibrobacteres	Fibrobacteria	258ds10				0	0	0	0	0	0	0	0	0	0	0	0	0	0	0	0	0	0	28	26	0	0	0	0	14	1	0
Bacteria	Acidobacteria	DA052	E29				0	0	0	0	0	0	0	16	0	1	0	8	0	0	0	0	0	0	42	65	0	0	0	0	7	1	8
Bacteria	Proteobacteria	Betaproteobacteria	Neisseriales	Neisseriaceae	Aquaspirillum	serpens	0	0	0	0	0	0	0	0	0	0	0	0	0	0	0	0	0	0	30	2	0	0	0	0	24	0	0
Bacteria	Bacteroidetes	Flavobacteriia	Flavobacteriales	Flavobacteriaceae	Zhouia		0	0	0	0	0	0	0	0	0	21	0	0	0	0	0	0	0	0	3	0	0	0	0	0	4	0	0
Bacteria	Proteobacteria	Deltaproteobacteria	Desulfuromonadales	Pelobacteraceae	Pelobacter	carbinolicus	0	0	0	0	0	0	0	0	0	0	0	0	0	0	0	0	0	0	4	52	0	0	0	0	0	0	0
Bacteria	OP11						0	0	0	0	0	0	0	0	0	1	0	0	0	0	0	0	0	0	0	33	0	0	0	0	0	2	4
Bacteria	GN02	IIB17					0	0	0	0	0	0	0	2	0	11	0	0	0	0	0	0	0	0	4	47	0	0	0	0	63	10	9
Bacteria	Proteobacteria	Deltaproteobacteria	Myxococcales	Myxococcaceae			0	2	0	0	0	0	0	0	1	31	0	5	0	0	0	0	0	0	32	128	0	0	0	0	36	63	79
Bacteria	Gemmatimonadetes	Gemmatimonadetes					0	0	0	0	0	0	0	5	0	9	0	0	0	0	0	0	0	0	14	46	0	0	0	0	5	0	4
Bacteria	Chloroflexi	Thermomicrobia					1	0	0	0	0	13	2	0	36	1	0	0	0	0	0	0	0	0	16	11	0	0	0	0	11	2	13
Bacteria	Actinobacteria	Actinobacteria	Actinomycetales	Intrasporangiaceae	Janibacter		0	0	0	0	0	0	0	0	51	0	0	0	0	0	14	0	0	0	1	0	0	0	0	0	0	0	0
Bacteria	Proteobacteria	Alphaproteobacteria	Rhizobiales	Bartonellaceae			0	0	0	0	0	51	0	0	0	0	0	0	1	0	69	0	0	0	0	0	0	0	0	0	0	0	0
Bacteria	Proteobacteria	Deltaproteobacteria	NB1-j				0	0	0	0	0	0	1	2	0	46	0	1	0	0	0	0	0	0	31	90	0	0	0	0	4	4	10
Bacteria	Proteobacteria	Alphaproteobacteria	Rhodobacterales	Rhodobacteraceae	Rhodobacter	vinaykumarii	0	0	0	0	0	0	0	0	0	29	0	0	0	0	0	0	0	0	0	0	0	0	0	0	37	0	0
Bacteria	Bacteroidetes	Cytophagia	Cytophagales	Cytophagaceae	Hymenobacter		1	0	0	0	0	4	5	9	8	45	0	0	0	0	12	0	0	0	0	1	0	0	0	0	4	0	0
Bacteria	Proteobacteria	Alphaproteobacteria	Rhodospirillales	Acetobacteraceae	Belnapia	moabensis	0	0	0	0	0	0	0	0	0	34	0	0	0	0	0	0	0	0	1	0	0	0	0	0	2	0	0
Bacteria	Actinobacteria	MB-A2-108					0	0	0	1	0	0	0	25	0	33	0	1	0	0	0	0	0	0	22	10	0	0	0	0	4	0	0
Bacteria	Proteobacteria	Deltaproteobacteria	Syntrophobacterales	Syntrophaceae	Syntrophus	aciditrophicus	0	0	0	0	0	0	0	0	0	0	0	0	0	0	0	0	0	0	1	60	0	0	0	0	32	13	10
Bacteria	Proteobacteria	Alphaproteobacteria	Sphingomonadales	Sphingomonadaceae	Sphingomonas	wittichii	2	0	25	0	0	67	0	1	0	26	0	0	0	0	0	0	0	0	5	9	0	0	0	0	65	0	0
Bacteria	Gemmatimonadetes	Gemmatimonadetes	Gemmatimonadales	Gemmatimonadaceae	Gemmatimonas		1	12	0	11	0	0	1	20	0	12	0	1	0	0	0	0	0	0	19	23	0	0	0	0	174	7	6
Bacteria	Proteobacteria	Deltaproteobacteria	GMD14H09				1	0	0	0	0	0	0	0	0	2	0	0	0	0	0	0	0	0	21	25	0	0	0	0	92	48	52
Bacteria	Firmicutes	Clostridia	Clostridiales	Ruminococcaceae	Faecalibacterium		0	0	0	0	0	0	0	0	0	0	0	0	0	0	0	1	0	0	0	0	0	0	0	587	0	0	0
Bacteria	Actinobacteria	Actinobacteria	Actinomycetales	Micrococcaceae	Rothia	mucilaginosa	1	0	0	0	0	0	0	0	0	0	21	0	0	0	0	0	0	0	0	0	0	0	0	0	0	0	0
Bacteria	Firmicutes	Clostridia	Clostridiales	Clostridiaceae	Clostridium	tetani	0	4	0	0	0	0	0	0	0	15	0	0	0	0	0	0	0	0	0	0	0	0	0	0	0	21	13
Bacteria	Chloroflexi	Anaerolineae	SBR1031	SJA-101			0	38	0	0	0	0	0	0	0	1	0	1	0	0	0	0	0	0	9	33	0	0	0	0	15	1	12
Bacteria	Proteobacteria	Alphaproteobacteria	Sphingomonadales	Sphingomonadaceae	Novosphingobium	resinovorum	3	27	88	1	0	1	1	7	6	4	0	1	0	0	5	107	0	0	2	6	0	0	0	0	26	0	0
Bacteria	WWE1	Cloacamonae	Cloacamonales	Cloacamonaceae			1	14	0	0	0	0	0	0	0	0	0	0	0	0	0	0	0	0	0	14	0	0	0	0	52	0	1
Bacteria	Bacteroidetes	Cytophagia	Cytophagales	Cyclobacteriaceae	Algoriphagus	terrigena	0	0	33	0	0	0	0	0	0	9	0	0	0	0	0	0	0	0	0	0	0	0	0	0	12	0	0
Bacteria	Actinobacteria	Actinobacteria	Actinomycetales	Dermabacteraceae	Brachybacterium		39	60	124	38	136	0	62	1	21	1	0	3	1	0	1	0	0	2	0	2	3	0	0	0	0	2	1
Bacteria	Proteobacteria	Betaproteobacteria	Burkholderiales	Oxalobacteraceae	Herbaspirillum		2	0	10	0	7	0	0	0	3	0	0	0	4	0	0	0	0	0	0	0	47	0	0	0	0	0	0
Bacteria	Bacteroidetes	Sphingobacteriia	Sphingobacteriales	Sphingobacteriaceae			9	6	189	2	5	39	9	11	4	0	0	4	0	0	0	0	13	0	0	0	0	0	0	0	4	0	0
Bacteria	Actinobacteria	Actinobacteria	Actinomycetales	Propionibacteriaceae	Tessaracoccus		3	0	13	6	14	0	3	16	0	0	0	0	0	0	0	0	0	0	3	0	0	0	0	0	0	0	0
Bacteria	Tenericutes	Mollicutes	Acholeplasmatales	Acholeplasmataceae	Acholeplasma		6	0	9	5	4	0	6	0	0	0	0	0	0	0	0	0	0	0	9	0	0	0	0	0	4	0	0
Bacteria	Actinobacteria	Actinobacteria	Actinomycetales	Microbacteriaceae	Pseudoclavibacter	bifida	5	22	18	21	8	0	9	0	0	4	0	0	0	0	0	0	0	0	52	7	0	0	0	35	2	0	0
Bacteria	Firmicutes	Clostridia	Clostridiales	Peptostreptococcaceae	Proteocatella	sphenisci	0	0	37	0	0	0	1	0	0	0	0	0	0	0	0	0	0	0	45	11	0	0	0	0	7	2	3
Bacteria	Firmicutes	Clostridia	Clostridiales	EtOH8			1	0	0	0	0	0	0	0	1	0	0	0	0	0	0	0	32	0	8	50	0	0	0	0	12	4	8
Bacteria	Actinobacteria	Actinobacteria	Actinomycetales	Microbacteriaceae	Agrococcus		16	0	9	85	60	0	20	17	0	0	0	7	0	0	0	0	0	0	0	0	0	0	0	0	2	0	0
Bacteria	Proteobacteria	Gammaproteobacteria	Alteromonadales	Shewanellaceae			0	0	0	0	29	0	1	0	0	0	0	1	0	0	0	0	0	0	0	0	0	0	0	0	0	0	0
Bacteria	Proteobacteria	Gammaproteobacteria	Enterobacteriales	Enterobacteriaceae	Enterobacter	ludwigii	19	0	1	13	55	0	18	0	9	0	0	2	0	0	0	0	0	0	0	0	0	0	0	0	0	0	0
Bacteria	Firmicutes	Bacilli	Bacillales	Bacillaceae	Oceanobacillus	caeni	1	0	0	0	3	76	0	0	1	0	0	0	0	0	0	1	0	2	0	0	0	0	0	0	0	1	4
Bacteria	Actinobacteria	Actinobacteria	Actinomycetales	Micrococcaceae	Arthrobacter		102	45	3	2	64	6	104	26	0	0	0	65	0	0	1	0	0	0	2	0	0	0	0	0	0	0	0
Bacteria	Proteobacteria	Deltaproteobacteria	IndB3-24				0	0	0	0	0	0	0	0	0	0	0	0	0	0	0	0	0	0	0	0	0	0	0	0	0	26	25
Bacteria	Actinobacteria	Actinobacteria	Actinomycetales	Mycobacteriaceae	Mycobacterium	llatzerense	0	0	0	0	0	0	0	20	0	5	5	5	0	0	0	0	0	0	1	0	1	0	0	0	0	16	16
Bacteria	Cyanobacteria	Oscillatoriophycideae	Chroococcales	Gomphosphaeriaceae	Woronichinia	naegeliana	0	0	0	0	0	0	0	0	0	0	0	0	0	0	0	0	0	0	20	0	0	0	0	0	0	5	10
Bacteria	Proteobacteria						1	2	0	0	0	0	1	7	0	5	0	0	0	0	1	0	0	0	12	17	2	0	2	0	32	41	50
Bacteria	Chlorobi	Ignavibacteria	Ignavibacteriales				0	0	0	0	0	0	0	10	0	0	0	0	0	0	0	0	0	0	9	41	0	0	0	0	26	31	19
Bacteria	Elusimicrobia	OP2					0	0	0	0	0	0	0	3	0	0	0	0	0	0	0	0	0	0	2	42	0	0	0	0	4	22	11
Bacteria	WS6	SC72	WCHB1-15				0	0	0	0	0	0	0	0	0	32	0	3	0	0	0	0	0	0	2	31	0	0	0	0	7	49	10
Bacteria	Firmicutes	Bacilli	Bacillales	Thermoactinomycetaceae			0	0	0	0	0	43	0	0	10	0	0	0	0	0	1	0	0	0	6	0	0	0	0	0	1	10	20
Bacteria	Chloroflexi	Anaerolineae	pLW-97				0	0	0	0	0	0	0	24	0	41	0	0	0	0	0	0	0	0	10	9	0	0	0	0	6	16	89
Bacteria	Proteobacteria	Deltaproteobacteria	NB1-j	JTB38			1	0	0	0	0	0	4	0	0	9	0	0	0	0	0	0	0	0	23	95	0	0	0	0	30	24	22
Bacteria	Acidobacteria	Acidobacteriia	Acidobacteriales	Koribacteraceae	Candidatus Koribacter		0	0	0	0	0	0	2	18	8	1	0	8	0	0	0	0	0	0	20	26	0	0	0	0	11	9	15
Bacteria	Firmicutes	Clostridia	Clostridiales	Eubacteriaceae			0	0	0	0	0	0	0	0	0	0	0	0	0	0	0	0	0	0	0	0	0	0	0	0	2	15	2
Bacteria	Cyanobacteria	Nostocophycideae	Nostocales	Nostocaceae	Anabaenopsis		1	0	0	0	0	0	0	0	0	18	0	0	0	0	0	0	0	0	0	0	0	0	0	0	3	45	18
Bacteria	Spirochaetes	Leptospirae	Leptospirales	Leptospiraceae	Turneriella		2	5	0	0	0	0	1	22	0	14	0	1	0	0	0	0	0	0	11	8	0	0	0	0	63	0	6
Bacteria	Verrucomicrobia	Verruco-5					0	5	0	0	0	0	0	0	0	15	0	0	0	0	0	0	0	0	10	32	0	0	0	0	14	31	32
Bacteria	Actinobacteria	Actinobacteria	Actinomycetales	Nocardioidaceae	Actinopolymorpha		1	0	0	0	0	15	2	0	30	24	0	0	0	0	1	0	0	0	1	0	0	0	0	0	12	10	25
Bacteria	WS3	PRR-12	Sediment-1	MSB-4E2			1	0	0	0	0	0	0	0	0	0	0	0	0	0	0	0	0	0	0	0	0	0	0	0	8	23	17
Bacteria	Chlorobi	Ignavibacteria	Ignavibacteriales				0	0	0	0	0	0	0	0	0	0	0	0	0	0	0	0	0	0	0	0	0	0	0	0	2	23	11
Bacteria	Proteobacteria	Deltaproteobacteria	Myxococcales	Nannocystaceae	Nannocystis		0	4	0	0	0	0	0	4	0	1	0	0	0	0	0	0	0	0	6	6	0	0	0	0	9	10	17
Bacteria	Verrucomicrobia	Methylacidiphilae	Methylacidiphilales				3	0	0	0	0	0	1	0	0	0	0	7	0	0	0	0	0	0	23	22	0	0	0	0	57	36	24
Bacteria	Acidobacteria	GAL08					1	0	0	0	0	0	0	0	0	11	0	0	0	0	0	0	0	0	8	60	0	0	0	0	20	22	19
Bacteria	Proteobacteria	Betaproteobacteria	Burkholderiales	Oxalobacteraceae			0	0	0	0	0	0	0	0	0	35	0	0	0	0	0	0	0	0	9	14	0	0	0	0	49	48	3
Bacteria	Proteobacteria	Deltaproteobacteria	Myxococcales	Polyangiaceae	Chondromyces		2	0	0	0	0	2	1	16	0	24	0	7	0	0	0	0	0	0	1	19	0	0	0	0	42	20	4
Bacteria	Planctomycetes	Planctomycetia					0	0	0	0	0	0	0	0	0	0	0	7	0	0	0	0	0	0	17	43	0	0	0	0	12	2	5
Bacteria	Chloroflexi	Chloroflexi	Chloroflexales				0	0	0	0	0	0	1	0	0	39	0	0	0	0	0	0	0	0	3	30	0	0	0	0	32	11	9
Bacteria	Proteobacteria	Alphaproteobacteria	Rhizobiales	Brucellaceae	Ochrobactrum		7	0	0	0	0	49	3	0	5	0	0	2	0	0	1	0	1	0	0	0	0	0	0	0	0	0	0
Bacteria	Firmicutes	Bacilli	Bacillales	Bacillaceae	Marinibacillus		0	0	0	0	0	13	0	1	0	0	0	0	0	0	0	0	0	0	6	13	0	0	0	0	37	5	1
Bacteria	Actinobacteria	Actinobacteria	Actinomycetales	Pseudonocardiaceae	Amycolatopsis		0	0	0	0	0	38	0	0	25	0	0	0	0	0	0	0	0	0	0	0	0	0	0	0	0	0	0
Bacteria	Proteobacteria	Alphaproteobacteria	Rhizobiales	Methylobacteriaceae			1	0	0	0	1	38	0	0	0	8	0	0	0	0	8	0	0	0	3	8	0	0	0	0	1	0	0
Bacteria	Proteobacteria	Alphaproteobacteria	Rhizobiales	Rhodobiaceae	Afifella		0	0	0	0	0	43	0	2	0	1	0	0	0	0	0	0	0	0	37	84	0	0	0	0	6	0	7
Bacteria	Actinobacteria	Actinobacteria	Actinomycetales	Nocardioidaceae	Nocardioides		1	0	0	0	0	59	1	0	36	8	0	8	0	0	5	0	0	0	6	0	0	0	0	0	3	0	0
Bacteria	Proteobacteria	Alphaproteobacteria	Sphingomonadales	Sphingomonadaceae	Novosphingobium	capsulatum	0	0	0	0	0	47	0	0	1	0	0	0	0	0	0	0	0	0	0	0	0	0	0	0	0	0	0
Bacteria	Firmicutes	Bacilli	Bacillales	Bacillaceae	Oceanobacillus	oncorhynchi	0	0	0	0	0	60	0	0	0	0	0	0	0	0	1	0	0	0	0	0	0	0	0	0	0	0	2
Bacteria	Actinobacteria	Actinobacteria	Actinomycetales	Kineosporiaceae	Kineococcus		0	0	0	0	0	39	0	0	16	0	0	0	0	0	0	0	0	0	0	0	0	0	0	0	0	0	0
Bacteria	Proteobacteria	Alphaproteobacteria	Rhizobiales	Phyllobacteriaceae	Chelativorans		0	0	0	0	0	63	0	0	0	0	0	0	0	0	0	0	0	0	0	0	0	0	0	0	0	0	0
Bacteria	Proteobacteria	Gammaproteobacteria	Xanthomonadales	Xanthomonadaceae	Luteibacter		0	0	0	0	0	42	0	0	0	0	0	0	0	0	0	0	0	0	0	0	0	0	0	0	0	0	0
Bacteria	Proteobacteria	Betaproteobacteria	Burkholderiales	Oxalobacteraceae	Massilia		2	0	0	0	0	165	2	0	48	37	0	13	0	0	0	0	0	0	1	25	0	0	0	0	10	1	1
Bacteria	Actinobacteria	Actinobacteria	Actinomycetales	Streptomycetaceae			0	0	0	0	0	43	0	6	24	3	0	0	0	0	0	0	0	0	8	14	0	0	0	0	34	4	8
Bacteria	Bacteroidetes	Saprospirae	Saprospirales	Chitinophagaceae	Chitinophaga		0	0	0	0	0	38	0	0	10	0	0	0	0	0	0	0	0	0	0	0	0	0	0	0	0	0	0
Bacteria	Firmicutes	Bacilli	Bacillales	Listeriaceae	Listeria	grayi	0	0	0	0	0	45	0	0	19	0	0	0	0	0	0	0	0	0	0	0	0	0	0	0	0	0	0
Bacteria	Proteobacteria	Alphaproteobacteria	Rhizobiales	Beijerinckiaceae			1	0	0	1	0	35	0	0	0	0	0	0	0	0	0	0	0	0	3	1	0	0	1	0	1	0	1
Bacteria	Actinobacteria	Actinobacteria	Actinomycetales	Pseudonocardiaceae	Actinomycetospora		0	8	0	0	0	70	0	1	2	0	0	0	0	0	0	0	0	0	5	1	0	0	0	0	16	0	5
Bacteria	Firmicutes	Bacilli	Bacillales	Listeriaceae			0	0	0	0	0	22	0	0	0	0	0	0	0	0	0	0	0	0	0	0	0	0	0	0	0	0	0
Bacteria	Proteobacteria	Gammaproteobacteria	Enterobacteriales	Enterobacteriaceae	Klebsiella		85	24	20	19	67	12	80	15	3	0	3	33	0	2	31	18	0	0	0	0	70	0	0	0	0	0	0
Bacteria	Actinobacteria	Actinobacteria	Actinomycetales	Nocardioidaceae	Nocardioides	exalbidus	1	14	0	0	0	0	0	0	0	9	0	0	0	0	0	0	0	0	0	0	0	0	0	0	0	0	0
Bacteria	Proteobacteria	Betaproteobacteria	Neisseriales	Neisseriaceae	Vogesella		11	0	0	0	1	0	1	0	1	0	0	0	0	0	0	0	0	0	8	22	0	0	0	0	15	6	11
Bacteria	Proteobacteria	Gammaproteobacteria	Enterobacteriales	Enterobacteriaceae	Kluyvera		64	24	6	5	75	1	38	3	0	1	0	58	0	0	0	0	0	0	0	0	0	0	0	0	0	0	0
Bacteria	Fibrobacteres	TG3	TG3-2				0	0	0	0	0	0	3	31	0	16	0	0	0	0	0	0	0	0	129	55	0	0	0	0	32	23	29
Bacteria	Proteobacteria	Deltaproteobacteria	Myxococcales	Nannocystaceae	Nannocystis	exedens	1	0	0	0	0	0	1	36	0	38	0	0	0	0	0	0	0	0	8	5	0	0	0	0	26	7	9
Bacteria	Firmicutes	Bacilli	Bacillales	Paenibacillaceae	Paenibacillus	stellifer	0	0	0	0	0	0	0	32	0	0	0	0	0	0	0	0	0	0	2	0	0	0	0	0	2	1	1
Bacteria	Firmicutes	Bacilli	Bacillales	Paenibacillaceae	Thermobacillus		0	0	0	0	0	12	0	29	14	0	0	0	0	0	0	0	0	0	0	0	0	0	0	0	3	0	0
Bacteria	Actinobacteria	Thermoleophilia	Solirubrobacterales	Conexibacteraceae	Conexibacter		0	0	0	0	0	0	0	34	2	0	0	0	0	0	0	0	0	0	3	1	0	0	0	0	0	0	0
Bacteria	Proteobacteria	Alphaproteobacteria	Rhizobiales	Bradyrhizobiaceae	Bosea	genosp.	0	0	0	0	0	0	0	3	0	7	0	0	0	0	0	0	0	0	27	3	0	0	0	0	1	0	0
Bacteria	Bacteroidetes	Flavobacteriia	Flavobacteriales	Flavobacteriaceae	Flavobacterium		6	0	0	0	0	0	7	0	0	0	0	15	0	0	1	0	0	0	87	3	0	0	0	0	1	0	0
Bacteria	Proteobacteria	Deltaproteobacteria	Desulfuromonadales	Geobacteraceae			0	0	2	0	0	0	0	0	0	0	0	0	0	0	0	0	0	0	52	87	0	0	0	0	0	2	0
Bacteria	Verrucomicrobia	Spartobacteria	Chthoniobacterales	Chthoniobacteraceae	Chthoniobacter		0	0	0	0	0	0	0	0	0	3	0	0	0	0	0	0	0	0	129	62	0	0	0	0	8	0	1
Bacteria	Firmicutes	Clostridia	Clostridiales	Acidaminobacteraceae	Guggenheimella		0	0	3	0	0	0	0	0	0	0	0	0	0	0	0	0	0	0	78	1	0	0	0	0	4	0	0
Bacteria	Proteobacteria	Alphaproteobacteria	Rhizobiales	Hyphomicrobiaceae	Pedomicrobium	australicum	0	0	0	0	0	0	0	0	0	1	0	0	0	0	0	0	0	0	4	0	0	0	0	0	0	0	1
Archaea	Euryarchaeota	Methanomicrobia	Methanosarcinales	Methanosarcinaceae			0	0	0	0	0	0	0	0	0	0	0	0	0	0	0	0	0	0	14	0	0	0	0	0	6	0	0
Bacteria	Proteobacteria	Betaproteobacteria	Procabacteriales				0	0	0	0	0	0	0	0	0	0	0	0	0	0	0	0	0	0	36	1	0	0	0	0	2	0	0
Bacteria	Proteobacteria	Deltaproteobacteria	Desulfovibrionales	Desulfovibrionaceae	Desulfovibrio	putealis	0	0	0	0	0	0	0	0	0	0	0	0	0	0	0	0	0	0	8	54	0	0	0	0	17	1	3
Bacteria	Firmicutes	Clostridia	Clostridiales	Peptostreptococcaceae	Clostridium	ghonii	1	1	0	2	0	0	0	9	2	32	50	0	0	0	0	0	0	0	11	7	0	0	16	0	16	1	3
Bacteria	Bacteroidetes	Cytophagia	Cytophagales				1	0	0	0	22	0	0	0	0	45	0	0	0	0	0	0	0	0	21	14	0	0	0	0	28	7	10
Bacteria	Proteobacteria	Deltaproteobacteria	Syntrophobacterales				0	0	0	0	0	0	0	0	0	0	0	0	0	0	0	0	0	0	0	31	0	0	0	0	2	0	0
Bacteria	Acidobacteria	Chloracidobacteria					2	31	0	0	0	0	0	0	0	0	0	0	0	0	0	0	0	0	5	105	0	0	0	0	1	0	0
Bacteria	Armatimonadetes	Chthonomonadetes	Chthonomonadales	Chthonomonadaceae			0	0	0	0	0	0	0	0	0	2	0	0	0	0	0	0	0	0	2	21	0	0	0	0	1	0	2
Bacteria	Proteobacteria	Betaproteobacteria	Gallionellales	Gallionellaceae			0	2	0	0	0	0	0	0	0	1	0	0	0	0	0	0	0	0	4	79	0	0	0	0	1	0	4
Bacteria	Proteobacteria	Betaproteobacteria	Gallionellales	Gallionellaceae			0	0	0	0	0	0	0	0	0	0	0	0	0	0	0	0	0	0	0	71	0	0	0	0	0	1	0
Bacteria	Proteobacteria	Gammaproteobacteria	Legionellales	Coxiellaceae	Aquicella		4	0	0	0	0	0	1	58	0	18	21	6	0	1	0	0	0	0	17	70	0	0	0	0	25	0	3
Bacteria	Spirochaetes	Brachyspirae	Brachyspirales	Brachyspiraceae			0	0	1	0	0	0	0	25	0	49	0	0	0	0	0	0	0	0	17	198	0	0	0	0	23	89	62
Bacteria	Fibrobacteres	SBZC					0	0	0	0	0	0	0	0	0	0	0	0	0	0	0	0	0	0	12	66	0	0	0	0	2	16	9
Bacteria	Armatimonadetes	Chthonomonadetes	Chthonomonadales				0	0	0	0	0	0	0	0	0	0	0	0	0	0	0	0	0	0	1	9	0	0	0	0	19	1	0
Bacteria	GN02						3	0	0	0	0	0	0	0	0	0	0	0	0	0	0	0	0	0	9	15	0	0	0	0	17	9	12
Bacteria	Thermi	Deinococci	Thermales	Thermaceae	Meiothermus		0	0	0	10	0	0	0	0	21	0	0	0	0	0	4	0	0	0	7	19	0	0	0	0	11	0	3
Bacteria	Synergistetes	Synergistia	Synergistales	Dethiosulfovibrionaceae	PD-UASB-13		0	0	0	0	0	0	0	0	0	0	0	0	0	0	0	0	0	0	0	12	0	0	0	0	13	2	0
Bacteria	Bacteroidetes	Cytophagia	Cytophagales	Cytophagaceae	Pontibacter		3	0	0	0	0	0	0	0	0	0	0	0	0	0	0	0	0	0	0	35	0	0	0	0	109	0	3
Bacteria	Proteobacteria	Gammaproteobacteria	Xanthomonadales	Xanthomonadaceae	Lysobacter	brunescens	0	15	0	0	0	0	4	0	0	2	0	0	0	0	0	0	0	0	16	9	0	0	0	0	43	0	3
Bacteria	Proteobacteria	Deltaproteobacteria	Myxococcales	Nannocystaceae	Nannocystis		0	0	0	0	0	0	2	3	0	28	7	0	0	0	0	0	0	0	11	13	0	0	0	0	32	9	5
Bacteria	Chloroflexi	MVP-21					3	0	0	0	0	0	0	9	0	8	0	0	0	0	0	0	0	0	2	29	0	0	0	0	10	24	10
Bacteria	Planctomycetes	Phycisphaerae	SHA-43				0	0	0	0	0	0	0	0	0	19	0	0	0	0	0	0	0	0	0	5	0	0	0	0	5	3	4
Bacteria	Proteobacteria	Deltaproteobacteria	Myxococcales	Cystobacteraceae	Cystobacter		0	0	0	0	0	0	0	0	63	0	0	0	0	0	0	0	0	0	0	0	0	0	0	0	0	0	0
Bacteria	Actinobacteria	Actinobacteria	Actinomycetales	Nocardioidaceae	Nocardioides	marinus	0	0	0	0	0	0	0	0	46	0	0	0	0	0	0	0	0	0	0	0	0	0	0	0	5	0	0
Bacteria	Firmicutes	Bacilli	Bacillales	Staphylococcaceae			0	0	0	2	0	1	1	0	38	0	0	0	0	1	0	0	0	0	0	0	0	0	0	0	0	0	0
Bacteria	Actinobacteria	Actinobacteria	Actinomycetales	Frankiaceae			0	0	0	0	0	0	0	0	18	0	0	1	0	0	0	0	0	0	0	0	0	0	0	0	0	0	0
Bacteria	Firmicutes	Bacilli	Bacillales	Paenibacillaceae	Paenibacillus	ginsengihumi	0	0	0	0	0	15	0	0	28	0	0	0	0	0	0	0	0	0	0	0	0	0	0	0	2	0	1
Bacteria	Firmicutes	Bacilli	Bacillales	Bacillaceae	Geobacillus		0	0	0	0	0	17	0	0	70	0	0	0	0	0	1	0	0	0	0	0	0	0	0	0	0	0	0
Bacteria	Actinobacteria	Actinobacteria	Actinomycetales	Nocardioidaceae	Nocardioides	aestuarii	3	2	0	0	3	2	0	10	9	17	0	2	0	0	0	0	0	0	3	17	0	0	0	0	29	1	5
Bacteria	Bacteroidetes	Cytophagia	Cytophagales	Cytophagaceae	Larkinella		0	0	0	0	0	0	0	0	5	0	0	0	0	0	42	0	0	0	0	0	0	0	0	0	2	0	0
Bacteria	Chloroflexi	Anaerolineae	Ardenscatenales	Ardenscatenaceae	Ardenscatena		0	0	0	0	0	0	0	0	0	11	0	0	0	0	22	0	0	0	1	1	0	0	0	0	55	0	0
Bacteria	Actinobacteria	Actinobacteria	Actinomycetales	Nocardioidaceae	Nocardioides	marinisabuli	0	0	1	0	0	0	0	0	0	0	0	1	0	0	22	0	0	0	0	0	0	0	0	0	0	0	0
Bacteria	Acidobacteria	Acidobacteriia	Acidobacteriales	Koribacteraceae			0	0	9	0	0	0	0	0	0	17	0	0	0	0	0	0	0	0	11	2	0	0	0	0	3	4	0
Bacteria	Planctomycetes	Brocadiae	Brocadiales	W4			0	0	0	0	0	0	0	0	0	17	0	2	0	0	0	0	0	0	0	0	0	0	0	0	0	0	0
Bacteria	Proteobacteria	Betaproteobacteria	Burkholderiales	Oxalobacteraceae	Massilia	albidiflava	1	0	0	0	0	0	0	0	0	28	0	0	0	0	0	0	0	0	0	0	0	0	0	0	0	0	0
Bacteria	Chlamydiae	Chlamydiia	Chlamydiales	Simkaniaceae	Simkania		1	0	0	0	0	0	0	0	0	34	0	0	0	0	0	0	0	0	9	8	0	0	0	0	21	26	17
Bacteria	Gemmatimonadetes						0	0	0	0	0	0	0	0	0	11	0	0	0	0	0	0	0	0	33	8	0	0	0	0	5	0	1
Bacteria	Planctomycetes	Phycisphaerae	ODP1230B3009				0	0	0	0	0	0	0	0	0	14	0	0	0	0	0	0	0	0	0	0	0	0	0	0	0	0	1
Bacteria	Chloroflexi	TK10					2	17	0	0	0	0	0	7	0	26	0	0	0	0	0	0	0	0	9	30	0	0	0	0	4	13	42
Bacteria	Actinobacteria	Actinobacteria	Actinomycetales	Nocardioidaceae	Kribbella		0	0	3	0	0	0	0	0	0	18	0	0	0	0	0	0	0	0	1	0	0	0	0	0	3	0	16
Bacteria	BRC1						1	0	0	0	0	0	0	0	0	35	0	0	0	0	0	0	0	0	32	12	0	0	0	0	0	38	42
Bacteria	Cyanobacteria	Oscillatoriophycideae	Chroococcales	Xenococcaceae			0	0	0	0	0	44	0	0	0	0	0	0	0	0	0	0	0	0	0	0	0	0	0	0	41	5	0
Bacteria	Bacteroidetes	Cytophagia	Cytophagales	Cyclobacteriaceae	Algoriphagus		0	0	2	0	0	0	0	0	0	2	0	0	0	0	0	0	0	0	0	6	0	0	0	0	62	0	0
Bacteria	Chlorobi	Ignavibacteria	Ignavibacteriales	Ignavibacteriaceae	Ignavibacterium		0	0	0	0	0	0	0	0	0	0	0	0	0	0	0	0	0	0	0	0	0	0	0	0	93	0	0
Bacteria	Bacteroidetes	Sphingobacteriia	Sphingobacteriales	Sphingobacteriaceae	Pedobacter	composti	0	0	9	0	0	0	0	0	0	0	0	0	0	0	0	0	0	0	0	0	0	0	0	0	25	0	0
Bacteria	Bacteroidetes	Flavobacteriia	Flavobacteriales	Flavobacteriaceae	Gaetbulibacter	marinus	0	0	0	0	0	0	0	0	0	0	0	0	0	0	0	0	0	0	0	0	0	0	0	0	32	0	0
Bacteria	TM6						4	1	0	0	0	0	0	0	0	11	30	0	0	0	0	0	0	0	12	50	0	0	15	0	33	20	14
Bacteria	Firmicutes	Clostridia	Clostridiales	Lachnospiraceae	Lachnospira		0	0	0	0	0	0	0	0	0	0	0	0	0	0	0	0	0	0	0	0	0	0	0	67	0	0	0
Bacteria	Firmicutes	Bacilli	Bacillales	Planococcaceae	Staphylococcus	saprophyticus	9	106	10	1	8	7	7	44	46	5	0	17	74	0	0	11	0	385	0	0	0	0	0	0	0	0	0
Bacteria	Firmicutes	Bacilli	Gemellales				0	5	1	0	0	0	1	1	0	0	0	0	1	0	0	0	0	21	0	0	0	0	0	0	0	0	0
Bacteria	Proteobacteria	Gammaproteobacteria	Pseudomonadales	Moraxellaceae			7	11	3	0	2	0	3	0	6	8	0	6	0	0	0	0	0	0	2	20	0	0	0	0	8	0	0
Bacteria	Proteobacteria	Gammaproteobacteria	Oceanospirillales	Halomonadaceae	Halomonas		0	7	1	1	0	4	0	0	0	0	0	4	0	0	1	0	0	0	0	0	0	0	0	0	0	33	2
Bacteria	Firmicutes	Clostridia	Clostridiales	Clostridiaceae	SMB53		3	5	23	2	1	1	2	10	0	0	0	1	4	11	0	0	0	10	2	0	0	0	0	10	7	0	0
Bacteria	Proteobacteria	Gammaproteobacteria	Xanthomonadales	Xanthomonadaceae	Thermomonas		0	11	24	3	0	7	0	0	0	0	0	0	0	0	0	0	0	0	24	6	0	0	0	0	52	0	4
Bacteria	Acidobacteria	EC1113					3	34	0	0	4	0	1	4	0	21	0	0	0	0	0	0	0	0	26	93	0	0	0	0	3	2	8
Bacteria	Actinobacteria	Actinobacteria	Actinomycetales	Jonesiaceae			2	11	2	0	0	0	0	0	1	0	0	1	0	0	0	0	0	0	2	1	0	0	0	0	0	0	0
Bacteria	Proteobacteria	Alphaproteobacteria	Caulobacterales	Caulobacteraceae	Mycoplana		3	0	41	0	0	30	0	0	0	0	0	0	0	0	0	0	0	0	4	1	0	0	0	0	1	0	0
Bacteria	Firmicutes	Bacilli	Bacillales	Planococcaceae	Lysinibacillus		0	0	21	0	0	6	0	0	0	0	0	0	0	0	0	0	0	0	1	3	0	0	0	0	1	0	0
Bacteria	Proteobacteria	Betaproteobacteria	Burkholderiales	Oxalobacteraceae	Ralstonia		0	0	19	0	0	2	0	0	0	0	0	0	0	0	0	0	2	0	0	1	0	0	0	0	0	0	0
Bacteria	Proteobacteria	Alphaproteobacteria	Caulobacterales	Caulobacteraceae	Caulobacter	henricii	0	0	14	0	0	0	0	0	0	5	0	0	0	0	0	0	0	0	3	4	0	0	0	0	7	0	0
Bacteria	FBP						0	0	33	0	0	1	0	0	11	0	0	0	0	0	10	0	1	0	3	0	0	0	0	0	6	0	1
Bacteria	Proteobacteria	Gammaproteobacteria	Alteromonadales	HTCC2188	HTCC		0	0	30	0	0	0	1	0	0	19	0	0	0	0	0	0	0	0	30	4	0	0	0	0	21	0	0
Bacteria	Proteobacteria	Alphaproteobacteria	Sphingomonadales	Sphingomonadaceae			0	0	53	0	0	12	0	0	0	3	0	0	0	0	0	0	0	0	7	1	0	0	0	0	5	0	1
Bacteria	Firmicutes	Clostridia	Clostridiales	Lachnospiraceae	Clostridium	xylanolyticum	1	0	6	0	0	6	1	0	5	0	0	0	0	0	11	0	0	0	5	8	0	0	0	0	2	0	0
Bacteria	Bacteroidetes	Sphingobacteriia	Sphingobacteriales	Sphingobacteriaceae	Pedobacter		1	0	28	0	1	24	0	0	11	0	0	6	0	0	0	0	2	0	9	0	0	0	0	0	1	0	0
Bacteria	Firmicutes	Clostridia	Clostridiales	Ruminococcaceae	Ruminococcus	callidus	0	0	0	0	0	0	0	0	0	0	0	0	0	4	0	0	50	0	0	0	0	0	0	0	0	0	0
Bacteria	Actinobacteria	Actinobacteria	Actinomycetales	Actinomycetaceae	Actinomyces	europaeus	0	0	3	0	0	0	0	0	13	0	0	0	0	0	0	0	6	0	2	0	0	0	0	0	0	0	0
Bacteria	Actinobacteria	Actinobacteria	Actinomycetales	Micrococcaceae	Kocuria	halotolerans	0	0	1	8	0	2	0	15	5	0	0	1	0	0	0	0	0	0	6	0	0	0	0	0	0	0	0
Bacteria	Actinobacteria	Actinobacteria	Actinomycetales	Nocardioidaceae	Aeromicrobium		0	0	8	7	14	13	1	1	23	8	0	1	0	0	12	0	0	0	4	0	0	0	0	0	2	0	0
Bacteria	Proteobacteria	Betaproteobacteria	Neisseriales	Neisseriaceae	Chitinilyticum	aquatile	0	0	0	16	0	0	0	0	0	43	0	0	0	0	0	0	0	0	6	0	0	0	0	0	1	0	0
Bacteria	Bacteroidetes	Cytophagia	Cytophagales	Cytophagaceae	Siphonobacter	aquaeclarae	3	0	0	0	9	1	8	0	0	0	0	11	0	0	0	0	0	0	0	0	0	0	0	0	1	0	0
Bacteria	Firmicutes	Bacilli	Bacillales	Bacillaceae	Bacillus	badius	21	12	0	0	9	0	10	0	0	0	0	11	0	0	0	0	0	0	0	0	0	0	0	0	7	11	4
Bacteria	Proteobacteria	Gammaproteobacteria	Xanthomonadales	Xanthomonadaceae	Xanthomonas		2	0	0	0	5	0	3	0	0	0	0	3	0	0	0	0	0	0	0	0	0	0	0	0	0	0	0
Bacteria	Armatimonadetes	Chthonomonadetes	Chthonomonadales	Chthonomonadaceae	Chthonomonas		0	0	0	0	0	0	0	0	0	0	0	0	0	0	0	0	0	0	4	25	0	0	0	0	4	1	4
Bacteria	Proteobacteria	Gammaproteobacteria	Methylococcales				0	0	0	0	0	0	0	0	0	0	0	0	0	0	0	0	0	0	0	3	0	0	0	0	0	5	27
Bacteria	Caldithrix	Caldithrixae	Caldithrixales	Caldithrixaceae			0	0	0	0	0	0	0	0	0	0	0	0	0	0	0	0	0	0	1	0	0	0	0	0	1	23	48
Bacteria	AC1						0	0	0	0	0	0	0	0	0	0	0	0	0	0	0	0	0	0	0	13	0	0	0	0	1	8	16
Bacteria	Firmicutes	Bacilli	Haloplasmatales	Haloplasmataceae			0	0	0	0	0	1	0	0	0	0	0	0	0	0	0	0	0	0	0	0	0	0	0	0	0	14	30
Bacteria	Elusimicrobia	Elusimicrobia					0	0	0	0	0	0	0	0	0	0	0	0	0	0	0	0	0	0	1	3	0	0	0	0	20	31	37
Bacteria	Proteobacteria	Deltaproteobacteria	SAR324				0	0	0	0	0	0	0	0	0	0	0	0	0	0	0	0	0	0	0	1	0	0	0	0	1	12	12
Bacteria	Proteobacteria	Deltaproteobacteria	Myxococcales	Myxococcaceae	Myxococcus		0	0	0	0	0	4	0	0	10	0	0	0	0	0	0	0	0	0	7	16	0	0	0	0	4	14	30
Bacteria	Firmicutes	Clostridia	Clostridiales	Gracilibacteraceae			0	0	0	0	0	1	5	0	3	17	0	0	0	0	0	0	0	0	49	49	0	0	0	0	18	47	59
Bacteria	Fibrobacteres	Fibrobacteria	Fibrobacterales				2	0	0	0	0	0	0	0	0	5	0	0	0	0	0	0	0	0	13	17	0	0	0	0	9	6	16
Bacteria	Fibrobacteres	TG3	TG3-1	B122			0	0	0	0	0	0	0	0	0	0	0	0	0	0	0	0	0	0	0	34	0	0	0	0	10	52	31
Bacteria	Fibrobacteres	TG3	TG3-1	MAT-CR-H6-H10			0	0	0	0	0	0	0	0	0	0	0	0	0	0	0	0	0	0	5	35	0	0	0	0	12	43	40
Bacteria	Firmicutes	Bacilli	Bacillales	Bacillaceae	Bacillus	foraminis	0	0	0	0	0	26	0	0	2	2	0	0	0	0	0	0	0	0	10	9	0	0	0	0	5	12	30
Bacteria	Actinobacteria	Actinobacteria	Actinomycetales	Frankiaceae			0	0	0	0	0	0	0	0	0	0	0	0	0	0	0	0	0	0	0	0	0	0	0	0	0	2	13
Bacteria	Proteobacteria	Deltaproteobacteria	Desulfobacterales	Desulfobacteraceae	Desulfococcus	oleovorans	0	0	0	0	0	0	0	0	0	2	0	0	0	0	0	0	0	0	3	11	0	0	0	0	32	64	38
Bacteria	Firmicutes	Bacilli	Bacillales	Bacillaceae	Paucisalibacillus	globulus	0	0	0	0	0	23	0	0	1	0	0	0	0	0	0	0	0	0	5	2	0	0	0	0	1	0	3
Bacteria	Proteobacteria	Alphaproteobacteria	Rhodospirillales	Rhodospirillaceae	Defluviicoccus	vanus	0	0	0	0	0	0	0	0	0	0	0	0	0	0	0	0	0	0	0	1	0	0	0	0	1	26	33
Bacteria	Cyanobacteria	Chloroplast	Glaucocystophyceae				0	0	0	0	0	0	1	0	0	0	0	0	0	0	0	0	0	0	4	6	0	0	0	0	19	0	3
Bacteria	Firmicutes	Clostridia					0	0	0	0	0	22	0	0	20	12	0	0	0	0	1	0	0	0	16	31	0	0	0	0	9	18	36
Bacteria	Verrucomicrobia	Verruco-5	MSBL3				0	0	0	0	0	0	0	0	0	0	0	0	0	0	0	0	0	0	5	5	0	0	0	0	0	0	3
Bacteria	Firmicutes	Bacilli	Bacillales	Paenibacillaceae	Cohnella		0	0	0	0	0	62	0	0	28	0	0	0	0	0	0	0	0	0	41	14	0	0	0	0	6	13	29
Bacteria	Proteobacteria	Gammaproteobacteria	Xanthomonadales	Xanthomonadaceae	Lysobacter		6	0	0	0	6	0	0	15	2	4	0	0	0	0	0	0	0	0	23	43	0	0	0	0	19	2	14
Archaea	Euryarchaeota	Methanomicrobia	Methanomicrobiales	Methanospirillaceae			0	0	0	0	0	0	0	0	0	0	0	0	0	0	0	0	0	0	3	13	0	0	0	0	0	1	4
Bacteria	Spirochaetes	Leptospirae	Leptospirales				1	0	0	0	0	0	0	0	0	0	0	0	0	0	0	0	0	0	5	11	0	0	0	0	7	10	15
Bacteria	Firmicutes	Clostridia	Clostridiales	Peptostreptococcaceae	Clostridium	lituseburense	2	0	0	0	0	0	2	27	0	0	0	1	0	6	0	0	0	0	9	2	0	0	0	0	6	5	12
Archaea	Euryarchaeota	Methanobacteria	Methanobacteriales	Methanobacteriaceae	Methanobacterium	beijingense	0	0	0	0	0	0	0	0	0	0	1	0	0	0	0	0	0	0	1	4	0	0	0	0	11	6	4
Bacteria	Actinobacteria	Actinobacteria	Actinomycetales	Kineosporiaceae	Kineosporia	aurantiaca	2	0	0	0	0	0	3	0	0	0	0	0	0	0	0	0	0	0	3	0	0	0	0	0	18	20	9
Bacteria	Elusimicrobia	Elusimicrobia					0	0	0	0	0	0	0	0	0	0	0	0	0	0	0	0	0	0	4	31	0	0	0	0	5	14	6
Bacteria	Firmicutes	Bacilli	Bacillales	Paenibacillaceae			0	0	0	0	0	30	3	2	100	39	0	0	0	0	9	0	0	0	36	59	0	0	0	0	24	40	26
Bacteria	Proteobacteria	Gammaproteobacteria	Xanthomonadales	Xanthomonadaceae	Aquimonas	voraii	0	0	0	0	0	0	0	1	0	1	0	0	0	0	0	0	0	0	5	2	0	0	0	0	54	5	4
Bacteria	Firmicutes	Clostridia	Clostridiales	Gracilibacteraceae	Gracilibacter		1	0	0	0	0	0	0	7	0	0	0	0	0	0	0	0	0	0	8	46	0	0	0	0	4	12	10
Bacteria	Planctomycetes	Phycisphaerae	SHUX583				0	0	0	0	0	0	0	0	0	0	0	0	0	0	0	0	0	0	0	6	0	0	0	0	4	4	1
Bacteria	Proteobacteria	Alphaproteobacteria	Rhizobiales	Methylocystaceae	Pleomorphomonas		1	0	0	0	0	0	0	3	0	19	0	0	0	0	0	0	0	0	7	16	0	0	0	0	7	6	15
Bacteria	Proteobacteria	Gammaproteobacteria	Xanthomonadales	Xanthomonadaceae	Xanthomonas		0	0	0	0	0	29	0	0	2	0	0	0	0	0	5	0	0	0	0	0	0	0	0	0	1	0	0
Bacteria	Proteobacteria	Alphaproteobacteria	Sphingomonadales	Sphingomonadaceae	Sphingomonas	changbaiensis	1	1	1	0	0	29	0	0	0	0	0	0	0	0	0	0	0	0	1	9	0	0	0	0	6	0	0
Bacteria	Tenericutes	RF3	ML615J-28				0	0	0	0	0	28	0	0	0	0	0	0	0	0	0	0	0	0	0	0	42	0	0	0	0	0	0
Bacteria	Bacteroidetes	Sphingobacteriia	Sphingobacteriales	Sphingobacteriaceae	Parapedobacter		0	0	0	0	0	65	0	0	4	10	0	0	0	0	0	0	0	0	0	0	0	0	0	0	0	0	0
Bacteria	Firmicutes	Bacilli	Bacillales	Paenibacillaceae	Paenibacillus	macerans	0	0	0	0	0	10	0	0	3	0	0	0	0	0	0	0	0	0	0	0	0	0	0	0	0	1	0
Bacteria	Firmicutes	Bacilli	Lactobacillales	Lactobacillaceae	Lactobacillus	paralimentarius	0	0	0	0	0	19	0	0	0	0	0	0	0	0	5	0	0	0	0	0	0	0	0	0	0	0	0
Bacteria	Actinobacteria	Actinobacteria	Actinomycetales	Geodermatophilaceae	Geodermatophilus	obscurus	0	0	0	0	0	4	0	0	0	0	0	0	0	0	0	0	0	0	0	0	0	0	0	0	2	0	0
Bacteria	Firmicutes	Bacilli	Bacillales	Planococcaceae			0	0	0	0	0	24	0	0	0	0	0	0	0	0	0	0	0	1	9	4	0	0	0	0	9	0	0
Bacteria	Bacteroidetes	Rhodothermi	Rhodothermales	Rhodothermaceae	Rubricoccus		0	0	0	0	0	30	0	0	2	0	0	0	0	0	0	0	0	0	0	7	0	0	0	0	10	0	0
Bacteria	Firmicutes	Bacilli	Bacillales	Planococcaceae	Sporosarcina		0	0	0	0	0	61	0	0	0	5	0	0	0	0	4	0	0	0	7	1	0	0	0	0	4	6	7
Bacteria	Actinobacteria	Actinobacteria	Actinomycetales	Geodermatophilaceae	Geodermatophilus		0	0	0	0	0	38	0	0	0	0	0	1	0	0	0	0	0	0	0	0	0	0	0	0	1	14	7
Bacteria	Actinobacteria	Actinobacteria	Actinomycetales	Actinospicaceae			0	0	0	0	0	31	0	0	0	0	0	0	0	0	0	0	0	0	0	0	0	0	0	0	0	0	0
Bacteria	Actinobacteria	Actinobacteria	Actinomycetales	Micromonosporaceae	Actinocatenispora		0	0	0	0	0	45	0	0	12	0	0	0	0	0	0	0	0	0	0	0	0	0	0	0	0	0	0
Bacteria	Proteobacteria	Gammaproteobacteria	Xanthomonadales	Xanthomonadaceae	Stenotrophomonas	panacihumi	0	0	0	0	0	14	0	0	0	0	0	0	0	0	0	0	0	0	0	0	0	0	0	0	0	0	0
Bacteria	Bacteroidetes	Sphingobacteriia	Sphingobacteriales				0	0	0	0	0	40	0	0	0	0	0	0	0	0	0	0	0	0	3	1	0	0	0	0	0	0	0
Bacteria	Firmicutes	Bacilli	Lactobacillales	Carnobacteriaceae	Carnobacterium		5	0	0	0	0	17	3	0	0	0	0	0	0	0	0	0	0	0	0	0	0	0	0	0	0	0	0
Bacteria	Proteobacteria	Gammaproteobacteria	Enterobacteriales	Enterobacteriaceae	Enterobacter	pulveris	1	0	0	0	0	27	1	0	7	0	0	0	0	0	0	0	0	0	0	0	0	0	0	0	0	0	0
Bacteria	Firmicutes	Bacilli	Bacillales	Bacillaceae	Gracilibacillus		0	0	0	0	0	27	0	0	0	0	0	0	0	0	0	0	0	0	0	3	0	0	0	0	1	0	0
Bacteria	Actinobacteria	Actinobacteria	Actinomycetales	Nocardioidaceae	Nocardioides	daphniae	0	0	0	0	0	29	0	0	1	0	0	0	0	0	0	0	0	0	4	0	0	0	0	0	4	0	0
Bacteria	Proteobacteria	Gammaproteobacteria	Xanthomonadales	Xanthomonadaceae	Stenotrophomonas	rhizophila	23	0	1	0	2	0	16	0	0	0	0	15	0	0	0	0	0	0	0	0	0	0	0	0	0	0	0
Bacteria	Chloroflexi	TK10	AKYG885	Dolo			5	3	0	0	0	0	1	21	1	7	0	0	0	0	0	0	0	0	28	65	0	0	0	0	69	21	39
Bacteria	Firmicutes	Bacilli	Lactobacillales	Lactobacillaceae	Lactobacillus	hamsteri	23	46	117	69	6	0	18	13	2	18	0	1	1	4	0	325	3	32	1	0	4	214	0	6	0	0	0
Bacteria	Proteobacteria	Gammaproteobacteria	Enterobacteriales	Enterobacteriaceae	Erwinia		16	0	0	3	10	0	5	0	2	0	0	1	0	0	5	0	0	0	0	0	0	0	0	0	0	0	0
Bacteria	Proteobacteria	Epsilonproteobacteria	Campylobacterales	Helicobacteraceae	Helicobacter	pullorum	0	0	0	0	0	0	0	0	0	0	0	0	0	0	0	0	5	180	0	0	0	5	0	0	0	0	0
Bacteria	Proteobacteria	Betaproteobacteria	Burkholderiales	Comamonadaceae	Variovorax		1	0	3	0	0	0	5	25	0	3	0	0	0	0	0	0	0	0	13	0	0	0	0	0	29	0	0
Bacteria	Proteobacteria	Gammaproteobacteria	Thiotrichales	Thiotrichaceae	Thiothrix		2	0	0	0	0	0	8	6	0	35	0	2	0	0	0	0	0	0	11	4	0	0	0	0	18	0	0
Bacteria	Chloroflexi	TK10	AKYG885				0	0	2	0	0	0	0	19	0	40	0	0	0	0	0	0	0	0	0	6	0	0	0	0	1	1	2
Bacteria	Proteobacteria	Gammaproteobacteria	Legionellales	Coxiellaceae	Rickettsiella		0	0	0	0	0	0	0	9	0	0	0	0	0	0	0	0	0	0	0	0	0	0	0	0	0	0	0
Bacteria	Bacteroidetes	Flavobacteriia	Flavobacteriales				0	0	0	0	0	3	0	0	0	0	0	0	0	0	0	0	0	0	25	0	0	0	0	0	0	0	4
Bacteria	Actinobacteria	Actinobacteria	Actinomycetales	Beutenbergiaceae	Serinibacter	salmoneus	0	0	0	0	0	0	0	0	7	0	0	0	0	0	0	0	0	0	58	1	0	0	0	0	14	0	0
Bacteria	Bacteroidetes	Cytophagia	Cytophagales	Cytophagaceae	Cytophaga		0	0	0	0	0	0	0	0	0	0	0	0	0	0	0	0	0	0	14	2	0	0	0	0	2	0	0
Bacteria	Bacteroidetes	Bacteroidia	Bacteroidales	p-2534-18B5			0	0	0	0	0	0	0	0	0	0	0	0	0	0	0	0	0	0	17	4	0	0	0	0	13	0	0
Bacteria	Gemmatimonadetes	Gemmatimonadetes	N1423WL				0	0	0	0	0	0	0	0	0	0	0	0	0	0	0	0	0	0	5	6	0	0	0	0	0	0	0
Bacteria	Chlamydiae	Chlamydiia	Chlamydiales	Criblamydiaceae	Estrella	lausannensis	0	0	0	0	0	0	0	0	0	30	0	0	0	0	0	0	0	0	5	9	0	0	0	0	3	0	1
Bacteria	Proteobacteria	Betaproteobacteria	Burkholderiales	Comamonadaceae	Pelomonas		0	0	0	0	0	0	0	0	0	2	0	0	0	0	0	0	0	0	5	4	0	0	0	0	1	0	0
Bacteria	Firmicutes	Bacilli	Bacillales	Planococcaceae	Lysinibacillus		0	0	0	0	0	23	0	0	40	0	0	1	0	0	2	0	0	0	18	13	0	0	0	0	5	0	4
Archaea	Euryarchaeota	Methanomicrobia	Methanocellales	Methanocellaceae	Methanocella		0	0	0	0	0	0	0	0	0	0	0	0	0	0	0	0	0	0	4	84	0	0	0	0	14	26	46
Bacteria	Proteobacteria	Betaproteobacteria	Burkholderiales	Comamonadaceae	Methylibium	petroleiphilum	0	0	0	0	0	0	0	0	0	0	0	0	0	0	0	0	0	0	7	10	0	0	0	0	41	0	0
Bacteria	Spirochaetes	Leptospirae	Leptospirales	Leptospiraceae	Leptonema		0	0	0	0	0	0	0	0	0	10	0	0	0	0	0	0	0	0	5	14	0	0	0	0	6	0	2
Archaea	Euryarchaeota	Halobacteria	Halobacteriales	Halobacteriaceae			0	0	0	0	0	0	2	0	0	0	0	0	0	0	0	0	0	0	1	13	0	0	0	0	2	8	5
Bacteria	Chloroflexi	Ktedonobacteria					0	0	0	0	0	0	0	0	9	0	0	0	0	0	0	0	0	0	1	14	0	0	0	0	22	0	2
Bacteria	Actinobacteria	Actinobacteria	Actinomycetales	Microbacteriaceae	Agromyces		0	9	0	2	0	0	2	7	9	3	0	0	0	0	0	0	0	0	18	15	0	0	0	0	28	2	2
Bacteria	Cyanobacteria	Chloroplast	Cryptophyta				3	0	0	0	0	0	0	11	0	4	0	1	0	0	0	0	0	0	12	20	0	0	0	0	30	5	4
Bacteria	Elusimicrobia						0	0	0	0	0	0	0	0	0	0	0	0	0	0	0	0	0	0	1	77	0	0	0	0	15	25	24
Bacteria	Bacteroidetes	Saprospirae	Saprospirales	Chitinophagaceae	Niastella		0	0	0	0	0	0	0	17	0	10	0	0	0	0	0	0	0	0	7	13	0	0	0	0	4	0	3
Bacteria	Fibrobacteres	TG3	TG3-1				0	0	0	0	0	0	0	0	0	0	0	0	0	0	0	0	0	0	4	64	0	0	0	0	7	36	39
Bacteria	Armatimonadetes	MD2902-B50					0	0	0	0	0	0	0	0	0	0	0	0	0	0	0	0	0	0	0	18	0	0	0	0	1	0	2
Bacteria	Proteobacteria	Deltaproteobacteria	Desulfobacterales	Desulfobulbaceae	Desulfopila	aestuarii	0	0	0	0	0	0	0	0	0	0	0	0	0	0	0	0	0	0	0	20	0	0	0	0	0	2	1
Bacteria	Firmicutes	Bacilli	Lactobacillales	Lactobacillaceae	Lactobacillus	zeae	0	0	0	1	0	0	0	0	62	0	0	0	0	0	0	0	0	0	0	0	0	0	0	0	0	0	0
Bacteria	Proteobacteria	Betaproteobacteria	Burkholderiales	Alcaligenaceae	Kerstersia	gyiorum	5	0	0	0	0	0	1	0	8	0	0	5	0	0	0	0	0	0	0	0	0	0	0	0	0	0	0
Bacteria	Actinobacteria	Actinobacteria	Actinomycetales	Micrococcaceae	Micrococcus		1	0	0	0	1	22	0	0	108	0	0	0	0	0	0	23	0	1	0	0	0	0	0	0	2	0	4
Bacteria	Actinobacteria	Actinobacteria	Actinomycetales	Pseudonocardiaceae	Thermobispora	bispora	0	0	0	0	0	1	0	0	55	0	0	0	0	0	0	0	0	0	0	0	0	0	0	0	0	0	0
Bacteria	Proteobacteria	Gammaproteobacteria	Pasteurellales	Pasteurellaceae	Avibacterium		0	0	0	0	0	0	0	0	32	0	0	0	0	0	0	0	0	0	0	0	0	0	0	0	0	0	0
Bacteria	Bacteroidetes	Flavobacteriia	Flavobacteriales	Weeksellaceae	Ornithobacterium		1	0	0	0	0	0	0	0	41	0	0	0	0	0	0	0	0	0	0	0	0	0	0	0	3	0	0
Bacteria	Proteobacteria	Gammaproteobacteria	Pseudomonadales	Pseudomonadaceae	Pseudomonas	pseudoalcaligenes	1	0	0	0	0	0	0	0	16	0	0	0	0	0	0	0	0	0	6	0	0	0	0	0	0	0	0
Bacteria	Bacteroidetes	Cytophagia	Cytophagales	Cytophagaceae	Dyadobacter		3	0	2	0	2	0	1	0	23	0	0	3	0	0	0	0	0	0	2	0	0	0	0	0	9	0	0
Bacteria	Actinobacteria	Actinobacteria	Actinomycetales	Promicromonosporaceae			0	0	0	0	0	8	1	0	23	0	0	10	0	0	0	0	0	0	0	0	0	0	0	0	5	1	0
Bacteria	Firmicutes	Bacilli	Lactobacillales	Carnobacteriaceae	Desemzia		0	0	0	0	0	0	0	0	28	0	0	0	0	0	23	0	0	0	0	0	0	0	0	0	0	0	0
Bacteria	AD3	ABS-6					0	0	0	0	0	0	2	0	19	0	0	0	0	0	0	0	0	0	0	0	0	0	0	0	0	0	0
Bacteria	Spirochaetes	GN05	LF030				3	0	0	0	0	0	0	0	0	15	0	0	0	0	0	0	0	0	6	1	0	0	0	0	1	7	11
Bacteria	Proteobacteria	Betaproteobacteria	A21b	UD5			0	0	0	0	0	0	0	0	0	29	0	0	0	0	0	0	0	0	1	0	0	0	0	0	0	0	0
Bacteria	Proteobacteria	Deltaproteobacteria	DTB120				3	0	0	0	0	0	0	0	0	16	0	0	0	0	0	0	0	0	3	87	0	0	0	0	4	5	18
Bacteria	NC10	2023-12-24					1	4	0	0	0	0	0	5	0	34	0	0	0	0	0	0	0	0	0	6	0	0	0	0	5	7	9
Bacteria	Proteobacteria	Deltaproteobacteria	Desulfovibrionales	Desulfovibrionaceae	Desulfovibrio	aminophilus	1	0	0	0	0	0	0	0	0	24	0	0	0	0	0	0	0	0	1	0	0	0	0	0	3	3	0
Bacteria	Actinobacteria	Thermoleophilia	Solirubrobacterales				1	0	0	0	0	0	0	0	3	32	0	5	0	0	0	0	0	0	7	3	0	0	0	0	10	4	15
Bacteria	Proteobacteria	Deltaproteobacteria	Desulfarculales	Desulfarculaceae	Desulfarculus		1	0	0	0	0	0	2	8	0	23	0	0	0	0	0	0	0	0	6	8	0	0	0	0	0	0	0
Bacteria	Chloroflexi	P2-11E					0	0	0	0	0	0	0	3	0	20	0	0	0	0	0	0	0	0	1	1	0	0	0	0	1	0	0
Bacteria	Firmicutes	Bacilli	Bacillales	Paenibacillaceae	Paenibacillus	chondroitinus	0	0	0	0	0	1	0	11	0	16	0	0	0	0	0	0	0	0	11	20	0	0	0	0	5	1	0
Bacteria	Proteobacteria	Deltaproteobacteria	Syntrophobacterales	Syntrophaceae	Syntrophus	buswellii	0	0	0	0	0	0	0	0	0	45	0	0	0	0	0	0	0	0	0	0	0	0	0	0	12	0	0
Bacteria	TM6	SJA-4	S1198				0	0	0	0	0	0	0	17	0	32	0	0	0	0	0	0	0	0	11	23	0	0	0	0	7	3	4
Bacteria	Armatimonadetes	0319-6E2					0	5	0	9	0	0	5	45	0	68	0	7	0	0	0	0	0	0	7	30	0	0	0	0	24	10	9
Bacteria	Proteobacteria	Betaproteobacteria	Burkholderiales	Comamonadaceae	Sphaerotilus	natans	0	9	0	0	0	0	1	0	0	39	0	0	0	0	0	0	0	0	6	0	0	0	0	0	24	2	0
Bacteria	Actinobacteria	Actinobacteria	Actinomycetales	Micrococcaceae	Arthrobacter	crystallopoietes	0	0	0	0	0	7	0	0	0	0	0	0	0	0	0	0	0	0	5	1	0	0	0	0	17	0	0
Bacteria	Proteobacteria	Gammaproteobacteria	Xanthomonadales	Xanthomonadaceae	Silanimonas	mangrovi	0	0	0	0	0	0	0	0	0	0	0	0	0	0	0	0	0	0	0	0	0	0	0	0	27	0	0
Bacteria	Bacteroidetes	Cytophagia	Cytophagales	Cytophagaceae	Emticicia		0	0	0	0	0	0	0	0	0	13	0	1	0	0	0	0	0	0	2	4	0	0	0	0	33	0	0
Bacteria	Actinobacteria	Actinobacteria	Actinomycetales	Kineosporiaceae			0	0	0	0	0	28	0	1	16	1	0	0	0	0	18	0	0	0	7	0	0	0	0	0	21	6	5
Bacteria	Proteobacteria	Epsilonproteobacteria	Campylobacterales	Campylobacteraceae	Sulfurospirillum		0	0	0	0	0	0	0	0	0	0	0	0	0	0	0	0	0	0	1	0	0	0	0	0	17	0	0
Bacteria	Synergistetes	Synergistia	Synergistales	Synergistaceae	vadinCA02		0	0	0	0	0	0	0	0	0	24	0	0	0	0	0	0	0	0	5	19	0	0	0	0	75	0	0
Bacteria	Firmicutes	Clostridia	Clostridiales	Eubacteriaceae	Alkalibacter		0	0	0	0	0	0	0	3	0	0	0	0	0	0	0	0	0	0	0	0	0	0	0	0	63	0	0
Bacteria	Cyanobacteria	Oscillatoriophycideae	Chroococcales	Spirulinaceae	Spirulina	subsalsa	0	0	0	0	0	0	0	0	0	0	0	0	0	0	0	0	0	0	0	0	0	0	0	0	18	0	0
Bacteria	Proteobacteria	Betaproteobacteria	Burkholderiales	Comamonadaceae	Azohydromonas		0	0	0	0	0	0	0	0	0	0	0	0	0	0	0	0	0	0	3	16	0	0	0	0	36	0	0
Bacteria	Firmicutes	Clostridia	Clostridiales	Lachnospiraceae	Blautia		0	0	0	0	0	0	0	0	1	0	0	0	0	0	0	0	0	0	2	0	0	48	0	4	0	0	0
Bacteria	Bacteroidetes	Bacteroidia	Bacteroidales	Bacteroidaceae	Bacteroides	ovatus	0	0	0	0	1	0	0	0	0	0	0	0	0	1	0	0	0	0	8	0	0	0	0	44	0	0	0
Bacteria	Bacteroidetes	Bacteroidia	Bacteroidales	Rikenellaceae	Alistipes		0	0	0	0	0	0	0	0	0	0	0	0	0	0	0	0	4	12	0	0	0	0	0	71	0	0	0
Bacteria	Bacteroidetes	Bacteroidia	Bacteroidales	Bacteroidaceae	Bacteroides		0	0	0	0	0	0	0	0	0	0	0	0	0	1	0	0	8	0	0	0	0	0	0	273	0	0	0
Bacteria	Verrucomicrobia	Spartobacteria	Chthoniobacterales	Chthoniobacteraceae	heteroC45		1	0	3	0	0	8	1	0	0	10	0	9	0	0	0	0	0	0	3	3	0	0	0	0	5	4	3
Bacteria	Actinobacteria	Actinobacteria	Actinomycetales	Intrasporangiaceae	Terracoccus		0	33	0	0	0	0	0	0	0	0	0	0	0	0	0	0	0	0	0	2	0	0	0	0	1	0	0
Bacteria	Proteobacteria	Deltaproteobacteria	Myxococcales	Polyangiaceae	Sorangium		0	25	0	0	0	0	0	1	0	0	0	0	0	0	0	0	0	0	5	0	0	0	0	0	4	1	3
Bacteria	Proteobacteria	Alphaproteobacteria	Caulobacterales	Caulobacteraceae	Asticcacaulis		0	9	38	0	0	0	0	0	0	0	0	0	0	0	0	0	0	0	2	1	0	0	0	0	0	0	0
Bacteria	Proteobacteria	Alphaproteobacteria	Rhodospirillales	Acetobacteraceae	Paracraurococcus	ruber	0	4	0	0	0	0	0	0	0	0	0	0	0	0	0	0	0	0	1	9	0	0	0	0	18	1	1
Bacteria	Spirochaetes	GN05					0	10	0	0	0	0	0	8	0	0	0	0	0	0	0	0	0	0	2	12	0	0	0	0	3	2	0
Bacteria	Proteobacteria	Gammaproteobacteria	Enterobacteriales	Enterobacteriaceae	Proteus		7	5	6	1	0	1	1	5	8	0	0	0	0	0	0	0	2	0	0	0	0	0	0	0	0	0	0
Bacteria	Proteobacteria	Gammaproteobacteria	Enterobacteriales	Enterobacteriaceae	Enterobacter	kobei	17	9	7	6	14	4	15	9	3	1	0	22	0	0	0	0	0	0	0	0	0	0	0	0	0	0	0
Bacteria	Proteobacteria	Alphaproteobacteria	Sphingomonadales	Sphingomonadaceae	Sphingomonas		1	0	33	0	0	42	0	0	5	0	0	0	0	0	8	0	1	0	0	7	0	0	0	0	3	0	0
Bacteria	Firmicutes	Bacilli	Lactobacillales	Enterococcaceae			5	10	8	3	7	7	4	5	1	1	0	5	4	3	0	0	1	38	25	0	3	0	0	4	38	0	0
Bacteria	Proteobacteria	Betaproteobacteria	Burkholderiales	Comamonadaceae	Variovorax		0	0	23	1	0	0	1	0	0	0	0	0	0	0	0	0	0	0	2	5	0	0	0	0	4	0	0
Bacteria	Firmicutes	Clostridia	Clostridiales	Peptostreptococcaceae	Clostridium		1	0	79	0	0	0	0	1	0	0	4	0	12	150	0	0	6	5	15	10	3	0	0	2	1	0	5
Bacteria	Proteobacteria	Alphaproteobacteria	Sphingomonadales	Sphingomonadaceae	Sandaracinobacter	sibiricus	0	2	9	0	0	0	0	0	0	0	0	0	0	0	0	0	0	0	0	0	0	0	0	0	10	0	0
Bacteria	Actinobacteria	Actinobacteria	Actinomycetales	Dietziaceae	Dietzia		8	18	18	24	14	39	8	4	79	0	0	1	0	0	8	4	0	0	16	3	0	0	0	0	39	0	0
Bacteria	Bacteroidetes	Sphingobacteriia	Sphingobacteriales	Sphingobacteriaceae	Pedobacter	lentus	0	0	8	0	0	0	0	0	0	0	0	0	0	0	0	0	0	0	0	0	0	0	0	0	0	0	0
Bacteria	Proteobacteria	Alphaproteobacteria	Rhizobiales	Rhizobiaceae	Shinella		0	0	20	0	0	8	0	0	0	0	0	0	0	0	23	0	0	0	11	14	0	0	0	0	10	0	3
Bacteria	Proteobacteria	Alphaproteobacteria	Rhizobiales	Brucellaceae	Ochrobactrum	oryzae	14	6	28	10	5	8	6	2	5	0	0	0	0	0	0	0	0	0	5	1	0	0	0	0	0	0	0
Bacteria	Proteobacteria	Betaproteobacteria	Burkholderiales	Alcaligenaceae	Pusillimonas		2	15	20	11	4	0	4	0	0	0	0	0	0	0	0	0	0	0	6	0	0	0	0	0	9	1	1
Bacteria	Proteobacteria	Gammaproteobacteria	Aeromonadales	Aeromonadaceae	Tolumonas		3	0	0	0	12	0	5	1	0	12	0	0	0	0	0	0	0	0	0	0	0	0	0	0	38	3	3
Bacteria	Proteobacteria	Betaproteobacteria	Neisseriales	Neisseriaceae	Neisseria		1	0	0	0	11	0	2	0	0	0	0	5	0	0	0	0	0	0	0	0	0	0	0	0	0	0	0
Bacteria	Actinobacteria	Actinobacteria	Actinomycetales	Beutenbergiaceae	Salana	multivorans	0	0	0	0	7	6	11	0	4	0	0	0	0	0	10	0	0	0	23	0	0	0	0	0	2	0	0
Bacteria	Bacteroidetes	Flavobacteriia	Flavobacteriales	Flavobacteriaceae	Flavobacterium	succinicans	0	0	1	0	24	0	0	0	0	22	0	0	0	0	0	0	0	0	20	7	0	0	0	0	45	0	0
Bacteria	Actinobacteria	Actinobacteria	Actinomycetales	Sporichthyaceae			1	0	0	0	0	2	0	0	0	0	0	0	0	0	0	0	0	0	0	1	0	0	0	0	2	0	4
Bacteria	Proteobacteria	Deltaproteobacteria	Syntrophobacterales	Syntrophobacteraceae	Desulfoglaeba	alkanexedens ALDC	0	0	0	0	0	0	0	0	0	0	0	0	0	0	0	0	0	0	1	0	0	0	0	0	0	6	10
Bacteria	Proteobacteria	Alphaproteobacteria	Rhizobiales	Xanthobacteraceae	Blastochloris		0	0	0	0	0	0	0	0	0	1	0	0	0	0	0	0	0	0	0	0	0	0	0	0	4	0	3
Bacteria	Planctomycetes	Planctomycetia	Gemmatales	Isosphaeraceae	Nostocoida	limicola III	0	0	0	0	0	0	0	0	0	0	0	0	0	0	0	0	0	0	8	0	0	0	0	0	0	16	22
Bacteria	Proteobacteria	Deltaproteobacteria	Myxococcales	Cystobacteraceae	Cystobacter		1	0	0	0	0	0	0	0	0	0	0	0	0	0	0	0	0	0	7	34	0	0	0	0	4	4	8
Bacteria	Bacteroidetes	Cytophagia	Cytophagales	Amoebophilaceae			0	0	0	0	0	0	0	0	0	0	0	0	0	0	0	0	0	0	1	0	0	0	0	0	18	0	21
Bacteria	Actinobacteria	Actinobacteria	Actinomycetales	Micromonosporaceae	Dactylosporangium		0	0	0	0	0	0	0	0	0	0	0	0	0	0	0	0	0	0	3	13	0	0	0	0	1	5	1
Bacteria	Proteobacteria	Alphaproteobacteria	Rhizobiales	Methylocystaceae	Methylosinus		4	37	2	0	1	0	2	70	0	19	37	1	0	0	0	0	0	0	45	18	0	0	98	0	32	148	158
Bacteria	Proteobacteria	Betaproteobacteria	Procabacteriales	Procabacteriaceae			1	0	0	0	0	0	0	0	0	0	0	0	0	0	0	0	0	0	10	7	0	0	0	0	9	8	15
Bacteria	Actinobacteria	Actinobacteria	Actinomycetales	Kineosporiaceae			1	0	0	0	0	3	0	0	2	4	0	0	0	0	1	0	0	0	1	2	0	0	0	0	5	6	13
Bacteria	Proteobacteria	Betaproteobacteria	Rhodocyclales	Rhodocyclaceae	Azoarcus	indigens	0	1	3	0	0	1	0	1	0	0	0	0	0	0	0	0	2	0	0	6	0	0	0	0	2	1	14
Bacteria	Poribacteria						0	0	0	0	0	0	0	0	0	33	0	0	0	0	0	0	0	0	0	0	0	0	0	0	4	15	10
Bacteria	Chloroflexi	Chloroflexi	Roseiflexales				5	0	0	0	0	0	0	1	0	6	0	0	0	0	0	0	0	0	7	2	0	0	0	0	5	0	15
Bacteria	OP1	MSBL6					0	0	0	0	0	0	0	1	0	8	0	1	0	0	0	0	0	0	5	6	0	0	0	0	5	18	22
Bacteria	Fusobacteria	Fusobacteriia	Fusobacteriales	Fusobacteriaceae			1	0	1	0	0	0	0	9	0	6	0	0	0	0	0	0	0	0	20	6	12	0	0	0	124	34	47
Bacteria	Lentisphaerae	Lentisphaeria	Lentisphaerales				0	0	0	0	0	0	0	0	0	0	0	0	0	0	0	0	0	0	2	0	0	0	0	0	0	4	24
Bacteria	OP8	OP8					0	0	0	0	0	0	0	0	0	0	0	0	0	0	0	0	0	0	0	0	0	0	0	0	0	0	4
Bacteria	OP9	JS1	SB-45				0	0	0	0	0	0	0	0	0	0	0	0	0	0	0	0	0	0	0	0	0	0	0	0	2	4	9
Bacteria	Caldithrix	KSB1					0	0	0	0	0	0	0	0	0	0	0	0	0	0	0	0	0	0	2	8	0	0	0	0	1	11	4
Bacteria	Acidobacteria	Solibacteres	Solibacterales	MVS-65			0	0	0	0	0	0	0	0	0	0	0	0	0	0	0	0	0	0	3	12	0	0	0	0	25	3	10
Bacteria	Proteobacteria	Betaproteobacteria	Rhodocyclales	Rhodocyclaceae	K82		0	0	0	0	0	0	0	0	0	0	0	0	0	0	0	0	0	0	18	9	0	0	0	0	11	1	4
Bacteria	Chloroflexi	Dehalococcoidetes	FS117-23B-02				0	0	0	0	0	0	0	0	0	0	0	0	0	0	0	0	0	0	2	2	0	0	0	0	17	24	18
Bacteria	Firmicutes	Bacilli	Bacillales	Staphylococcaceae			0	0	0	0	0	20	0	0	3	0	0	0	0	0	0	0	0	0	2	0	0	0	0	0	1	4	10
Bacteria	Actinobacteria	Actinobacteria	Actinomycetales	Micromonosporaceae	Solwaraspora		3	0	0	0	0	0	0	11	0	3	0	0	0	0	0	0	0	0	6	1	0	0	0	0	14	3	11
Bacteria	Acidobacteria	Holophagae	Holophagales	Holophagaceae	Holophaga	foetida	0	0	0	0	0	0	0	15	0	0	0	0	0	0	0	0	0	0	10	53	0	0	0	0	56	11	7
Bacteria	Cyanobacteria	Synechococcophycideae	Pseudanabaenales	Pseudanabaenaceae	Prochlorothrix		0	0	0	0	0	0	0	0	0	0	0	0	0	0	0	0	0	0	0	0	0	0	0	0	0	11	6
Bacteria	WWE1	Cloacamonae	Cloacamonales	CW-1			0	0	0	0	0	0	0	0	0	0	0	0	0	0	0	0	0	0	20	23	0	0	0	0	4	36	4
Bacteria	Proteobacteria	Betaproteobacteria	Burkholderiales	Alcaligenaceae	Pigmentiphaga	daeguensis	0	0	0	0	0	0	1	0	0	16	0	0	0	0	0	0	0	0	0	1	0	0	0	0	5	2	0
Bacteria	Verrucomicrobia	Verruco-5	WCHB1-41	WCHB1-25			0	0	0	0	0	0	0	0	0	0	0	0	0	0	0	0	0	0	5	1	0	0	0	0	15	7	0
Bacteria	Actinobacteria	Coriobacteriia	Coriobacteriales	Coriobacteriaceae	Paraeggerthella	hongkongensis	0	0	3	0	0	0	0	0	0	0	0	0	0	0	0	0	0	0	31	2	0	0	0	0	0	2	1
Bacteria	Firmicutes	Clostridia	Clostridiales	Tissierellaceae	Sedimentibacter		0	0	18	0	1	0	0	0	0	1	0	0	0	30	0	0	0	0	47	14	0	0	0	0	48	10	4
Bacteria	Actinobacteria	Actinobacteria	Actinomycetales	Geodermatophilaceae			0	0	0	0	0	2	0	0	0	0	0	0	0	0	0	0	0	0	0	6	0	0	0	0	1	4	1
Bacteria	Proteobacteria	Alphaproteobacteria	Rhodospirillales	Rhodospirillaceae	Azospirillum		0	0	0	0	0	2	0	0	0	0	0	0	0	0	0	0	0	0	4	22	0	0	0	0	3	7	0
Bacteria	Gemmatimonadetes	JL-ETNP-Z39					0	0	0	0	0	0	0	0	0	0	0	0	0	0	0	0	0	0	1	12	0	0	0	0	17	9	13
Archaea	Euryarchaeota	Thermoplasmata	E2				0	0	0	0	0	0	0	0	0	0	0	0	0	0	0	0	0	0	4	13	0	0	0	0	1	20	14
Bacteria	Proteobacteria	Alphaproteobacteria	Rhizobiales	Beijerinckiaceae	Chelatococcus		0	0	0	0	0	11	0	0	15	0	0	0	0	0	0	0	0	0	0	0	0	0	0	0	0	0	0
Bacteria	Actinobacteria	Actinobacteria	Actinomycetales	Kineosporiaceae	Kineococcus	xinjiangensis	0	0	0	0	0	15	0	0	0	0	0	0	0	0	0	0	0	0	0	0	0	0	0	0	0	0	0
Bacteria	Firmicutes	Bacilli	Lactobacillales	Lactobacillaceae	Lactobacillus	acidipiscis	0	0	0	0	0	9	0	0	0	0	0	0	0	0	3	0	0	0	0	0	0	0	0	0	0	0	0
Bacteria	Actinobacteria	Actinobacteria	Actinomycetales	Nakamurellaceae	Nakamurella	multipartita	0	0	0	0	0	23	0	0	0	0	0	0	0	0	0	0	0	0	0	0	0	0	0	0	2	0	0
Bacteria	Actinobacteria	Actinobacteria	Actinomycetales	Nocardioidaceae	Nocardioides	lentus	1	2	0	0	0	23	0	3	0	0	0	0	0	0	0	0	0	0	0	0	0	0	0	0	3	0	0
Bacteria	Proteobacteria	Gammaproteobacteria	Xanthomonadales	Xanthomonadaceae	Pseudoxanthomonas		0	0	0	0	0	12	0	0	0	0	0	0	0	0	0	0	0	0	0	0	0	0	0	0	0	0	0
Bacteria	Proteobacteria	Alphaproteobacteria	Rhodospirillales	Acetobacteraceae	Roseomonas		0	0	0	0	0	14	0	0	0	0	0	0	0	0	0	0	0	0	0	0	0	0	0	0	5	0	0
Bacteria	Proteobacteria	Betaproteobacteria	Burkholderiales	Oxalobacteraceae	Herbaspirillum		0	0	0	0	0	6	0	0	0	0	0	0	0	0	0	0	0	0	0	4	0	0	0	0	3	1	0
Bacteria	Proteobacteria	Alphaproteobacteria	Rhodospirillales	Rhodospirillaceae	Inquilinus		0	0	0	0	0	11	0	0	0	0	0	0	0	0	0	0	0	0	1	0	0	0	0	0	2	1	3
Bacteria	Firmicutes	Bacilli	Bacillales	Bacillaceae	Bacillus	selenitireducens	0	0	0	0	0	35	0	0	0	0	0	0	0	0	0	0	0	0	0	0	0	0	0	0	0	0	1
Bacteria	Firmicutes	Clostridia	Clostridiales	Clostridiaceae	Clostridium	isatidis	0	0	0	0	0	16	0	0	30	0	0	0	0	0	0	0	0	0	0	0	0	0	0	0	0	0	0
Bacteria	Proteobacteria	Betaproteobacteria	Burkholderiales	Alcaligenaceae	Tetrathiobacter	kashmirensis	0	0	0	0	0	19	1	0	0	0	0	0	0	0	0	0	0	0	0	0	0	0	0	0	0	0	0
Bacteria	Actinobacteria	Actinobacteria	Actinomycetales	Tsukamurellaceae	Tsukamurella		0	0	0	0	0	12	0	0	17	0	0	0	0	0	0	0	0	0	1	0	0	0	0	0	0	0	0
Bacteria	Proteobacteria	Betaproteobacteria	Burkholderiales	Oxalobacteraceae	Cupriavidus	gilardii	0	0	0	0	0	21	0	0	5	0	0	0	0	0	0	0	0	0	0	0	0	0	0	0	0	0	0
Bacteria	Firmicutes	Bacilli	Bacillales	Bacillaceae	Piscibacillus	salipiscarius	0	0	0	0	0	21	0	0	0	0	0	0	0	0	0	0	0	0	0	0	0	0	0	0	0	0	0
Bacteria	Proteobacteria	Betaproteobacteria	Burkholderiales	Comamonadaceae	Leptothrix		0	0	0	0	0	8	0	1	4	1	0	0	0	0	0	0	0	0	3	6	0	0	0	0	4	1	2
Bacteria	Firmicutes	Clostridia	Clostridiales	Veillonellaceae	Mitsuokella		0	0	0	0	0	5	0	0	0	0	0	0	0	0	0	0	0	0	0	0	0	0	0	0	0	0	0
Bacteria	Proteobacteria	Gammaproteobacteria	Xanthomonadales	Xanthomonadaceae	Xylella		0	0	0	0	0	18	0	0	9	0	0	0	0	0	0	0	0	0	3	0	0	0	0	0	0	0	0
Bacteria	Proteobacteria	Alphaproteobacteria	Rhizobiales	Aurantimonadaceae	Aurantimonas	kwangyangensis	0	0	0	0	0	17	0	0	0	0	0	0	0	0	8	0	0	0	1	3	0	0	0	0	7	0	0
Bacteria	Actinobacteria	Actinobacteria	Actinomycetales	Nocardioidaceae	Nocardioides	panacihumi	0	0	0	0	0	16	0	0	2	0	0	0	0	0	0	0	0	0	0	0	0	0	0	0	0	0	0
Bacteria	Bacteroidetes	Cytophagia	Cytophagales	Cytophagaceae	Adhaeribacter		0	0	0	0	0	14	0	17	2	2	0	0	0	0	0	0	0	0	19	27	0	0	0	0	27	1	1
Bacteria	Firmicutes	Clostridia	Clostridiales	Veillonellaceae	Selenomonas	lacticifex	0	0	0	0	0	3	0	0	16	0	0	0	0	0	0	0	0	0	8	0	0	0	0	0	1	0	0
Bacteria	Bacteroidetes	Cytophagia	Cytophagales	Cytophagaceae	Spirosoma		1	0	3	0	0	22	0	0	11	0	0	0	0	0	0	0	0	0	1	0	0	0	0	0	0	0	0
Bacteria	Bacteroidetes	Cytophagia	Cytophagales	Flammeovirgaceae	Porifericola	rhodea	0	0	0	0	0	9	0	0	0	0	0	0	0	0	0	0	0	0	0	0	0	0	0	0	11	0	0
Bacteria	Actinobacteria	Actinobacteria	Actinomycetales	Microbacteriaceae	Microbacterium	barkeri	0	0	0	0	0	20	0	0	4	0	0	0	0	0	0	0	0	0	0	0	0	0	0	0	0	0	0
Bacteria	Proteobacteria	Gammaproteobacteria	Enterobacteriales	Enterobacteriaceae	Candidatus Phlomobacter		0	0	0	0	0	24	0	0	0	0	0	0	0	0	0	0	0	0	0	0	0	0	0	0	0	0	0
Bacteria	Actinobacteria	Actinobacteria	Actinomycetales	Propionibacteriaceae	Microlunatus	soli	0	0	0	0	0	12	0	0	0	0	0	0	0	0	0	0	0	0	0	0	0	0	0	0	0	0	0
Bacteria	Proteobacteria	Gammaproteobacteria	Vibrionales	Vibrionaceae	Vibrio		7	0	0	0	4	0	8	0	0	0	0	10	0	0	0	0	0	0	0	0	0	0	0	0	0	0	0
Bacteria	Proteobacteria	Betaproteobacteria	Burkholderiales	Comamonadaceae	Acidovorax	wohlfahrtii	4	2	0	0	0	0	6	0	0	0	0	5	0	0	0	0	0	0	0	0	0	0	0	0	0	0	0
Bacteria	Planctomycetes	Planctomycetia	Gemmatales	Isosphaeraceae	Singulisphaera		0	0	0	0	0	0	5	2	0	0	0	1	0	0	0	0	0	0	9	0	0	0	0	0	8	0	0
Bacteria	Proteobacteria	Gammaproteobacteria	Pseudomonadales	Moraxellaceae	Acinetobacter	lwoffii	3	0	0	0	1	0	8	0	1	0	0	2	0	0	3	0	0	0	0	0	0	0	0	0	2	0	0
Bacteria	Bacteroidetes	Saprospirae	Saprospirales	Chitinophagaceae	Parasegitibacter	luojiensis	2	1	0	0	0	0	0	0	0	4	0	0	0	0	0	0	0	0	0	21	0	0	0	0	39	0	0
Bacteria	Actinobacteria	Actinobacteria	Actinomycetales	Streptosporangiaceae	Streptosporangium		1	0	0	0	0	0	0	0	0	0	0	0	0	0	0	0	0	0	2	1	0	0	0	0	5	9	3
Bacteria	Cyanobacteria	Nostocophycideae	Nostocales	Scytonemataceae	Scytonema		3	0	0	0	0	1	1	0	0	0	0	0	0	0	0	0	0	0	5	7	0	0	0	0	9	0	0
Bacteria	Proteobacteria	Gammaproteobacteria	Pseudomonadales	Pseudomonadaceae	Pseudomonas	mendocina	13	0	0	0	1	0	1	1	0	0	0	1	0	0	0	0	0	0	0	0	0	0	0	0	0	0	0
Bacteria	TM7	TM7-3	CW040				1	0	0	0	0	0	0	10	0	0	0	0	0	0	0	0	0	0	0	0	0	0	0	0	37	1	0
Bacteria	Firmicutes	Bacilli	Bacillales	Bacillaceae	Lentibacillus		0	0	0	0	0	0	0	24	5	0	0	0	0	0	0	0	0	0	0	0	0	0	0	0	0	1	1
Bacteria	Firmicutes	Bacilli	Lactobacillales	Aerococcaceae	Alkalibacterium		0	0	0	0	0	0	0	28	0	0	0	0	0	0	0	0	0	0	0	0	0	0	0	0	0	0	0
Bacteria	Chloroflexi	Chloroflexi	Roseiflexales	Roseiflexaceae			0	0	1	0	0	0	0	5	0	15	0	0	0	0	0	0	0	0	0	0	0	0	0	0	0	0	0
Bacteria	Firmicutes	Clostridia	Clostridiales	Veillonellaceae	Veillonella	parvula	0	0	0	0	0	0	0	11	0	0	0	0	0	0	0	0	0	0	0	0	0	0	0	0	1	0	0
Bacteria	Actinobacteria	Coriobacteriia	Coriobacteriales	Coriobacteriaceae	Enterococcus	casseliflavus	0	0	0	0	0	0	0	3	0	0	0	0	0	0	0	0	0	0	22	1	0	0	0	10	1	0	0
Bacteria	Proteobacteria	Betaproteobacteria	Burkholderiales	Comamonadaceae	Methylibium		0	0	0	0	0	0	0	26	0	1	0	1	0	0	0	0	0	0	6	21	0	0	0	0	16	5	13
Bacteria	Acidobacteria	Solibacteres	JH-WHS99				2	0	0	0	0	0	0	17	0	5	0	0	0	0	0	0	0	0	28	28	0	0	0	0	4	1	7
Bacteria	Proteobacteria	Alphaproteobacteria	Sphingomonadales	Sphingomonadaceae	Sandarakinorhabdus	limnophila	0	0	0	5	0	5	0	8	0	1	0	0	0	0	0	0	0	0	0	1	0	0	0	0	21	1	0
Bacteria	Proteobacteria	Betaproteobacteria	Nitrosomonadales	Nitrosomonadaceae	Nitrosovibrio	tenuis	0	0	0	0	0	0	0	25	0	0	0	0	0	0	0	0	0	0	0	0	0	0	0	0	1	0	0
Bacteria	Proteobacteria	Betaproteobacteria	Neisseriales	Neisseriaceae	Deefgea		0	0	0	0	0	0	0	18	0	0	0	0	0	0	0	0	0	0	1	0	0	0	0	0	2	0	0
Bacteria	Acidobacteria	Solibacteres	Solibacterales	PAUC26f			0	0	0	19	0	0	0	0	0	2	0	4	0	0	0	0	0	0	31	41	0	0	0	0	13	0	1
Bacteria	Planctomycetes	OM190					0	0	0	0	0	0	0	0	0	0	0	0	0	0	0	0	0	0	9	38	0	0	0	0	7	0	1
Bacteria	Kazan-3B-28						0	0	0	0	0	0	0	0	0	4	0	0	0	0	0	0	0	0	25	4	0	0	0	0	7	4	10
Bacteria	Proteobacteria	Betaproteobacteria	Burkholderiales	Oxalobacteraceae	Cupriavidus		0	0	0	0	0	2	0	0	0	0	0	0	0	0	0	0	0	0	16	16	0	0	0	0	1	0	1
Bacteria	Proteobacteria	Gammaproteobacteria	Chromatiales	Ectothiorhodospiraceae			0	0	0	0	0	0	0	0	1	14	0	0	0	0	0	0	0	0	26	2	0	0	0	0	3	5	2
Bacteria	Proteobacteria	Alphaproteobacteria	Rhodospirillales	Rhodospirillaceae	Novispirillum		0	0	0	0	2	0	0	1	0	2	0	0	0	0	0	0	0	0	31	0	0	0	0	0	3	0	0
Bacteria	Firmicutes	Bacilli	Bacillales	Bacillaceae	Bacillus	aurantiacus	0	0	0	0	0	0	0	0	0	0	0	0	0	0	0	0	0	0	9	1	0	0	0	0	2	0	0
Bacteria	Proteobacteria	Betaproteobacteria	Methylophilales	Methylophilaceae	Methylobacillus		0	0	4	0	0	0	0	0	0	0	0	0	0	0	0	0	0	0	11	21	0	0	0	0	0	0	0
Bacteria	Proteobacteria	Betaproteobacteria	Neisseriales	Neisseriaceae	Chitinibacter	tainanensis	0	0	0	0	0	0	0	0	0	0	0	0	0	0	0	0	0	0	5	4	0	0	0	0	1	3	1
Bacteria	Proteobacteria	Gammaproteobacteria	Chromatiales	Ectothiorhodospiraceae	Halorhodospira		0	0	0	0	0	0	0	0	7	0	0	0	0	0	0	0	0	0	4	0	0	0	0	0	0	0	0
Bacteria	Bacteroidetes	Bacteroidia	Bacteroidales	Porphyromonadaceae	Parabacteroides		0	0	0	0	0	0	0	0	0	0	0	0	0	0	0	0	0	0	23	0	0	0	0	0	0	0	0
Bacteria	Proteobacteria	Betaproteobacteria	Burkholderiales	Comamonadaceae	Limnohabitans		1	3	0	0	0	0	0	0	0	0	0	0	0	0	0	0	0	0	29	1	0	0	0	0	9	0	0
Bacteria	Actinobacteria	Actinobacteria	Actinomycetales	Propionibacteriaceae	Brooklawnia	cerclae	0	0	0	0	0	0	0	0	0	0	0	0	0	0	0	0	0	0	24	0	0	0	0	0	5	0	0
Bacteria	Proteobacteria	Alphaproteobacteria	Rhizobiales	Hyphomicrobiaceae	Hyphomicrobium	sulfonivorans	0	0	0	0	0	0	0	1	0	0	0	0	0	0	0	0	0	0	7	0	0	0	0	0	1	0	1
Bacteria	Proteobacteria	Betaproteobacteria	Burkholderiales	Comamonadaceae	Comamonas		1	1	15	0	0	0	2	0	1	0	0	1	0	0	0	0	6	0	21	18	0	0	0	0	0	0	0
Bacteria	Firmicutes	Bacilli	Bacillales	Bacillaceae	Thalassobacillus		1	0	0	0	0	5	0	0	0	8	0	0	0	0	0	0	0	0	4	0	0	0	0	0	14	0	0
Bacteria	Bacteroidetes	Sphingobacteriia	Sphingobacteriales	Sphingobacteriaceae	Solitalea	canadensis	0	0	0	0	0	0	0	0	0	0	0	0	0	0	0	0	0	0	20	38	0	0	0	0	5	0	0
Bacteria	Planctomycetes	Planctomycetia	Gemmatales	Isosphaeraceae	Nostocoida		0	0	0	0	0	0	0	1	0	0	0	0	0	0	0	0	0	0	16	0	0	0	0	0	4	3	6
Bacteria	Cyanobacteria	Nostocophycideae	Nostocales	Nostocaceae	Nostoc		0	0	0	0	0	0	0	0	0	0	0	0	0	0	0	0	0	0	11	10	0	0	0	0	0	0	1
Bacteria	Acidobacteria	Chloracidobacteria	Ellin7246				0	0	0	0	0	0	0	0	0	0	0	0	0	0	0	0	0	0	5	0	0	0	0	0	0	0	0
Bacteria	Acidobacteria	DA052	HDB				0	0	0	0	0	0	0	0	0	0	0	0	0	0	0	0	0	0	12	2	0	0	0	0	0	1	6
Bacteria	Actinobacteria	Actinobacteria	Actinomycetales	Propionibacteriaceae	Tessaracoccus		0	0	2	0	0	0	1	0	1	0	0	0	0	0	0	0	0	0	58	3	0	0	0	0	7	0	0
Bacteria	Cyanobacteria	Oscillatoriophycideae	Chroococcales	Gomphosphaeriaceae	Synechocystis	aquatilis	0	0	0	0	0	0	0	0	0	0	0	0	0	0	0	0	0	0	5	9	0	0	0	0	0	0	0
Bacteria	Proteobacteria	Deltaproteobacteria	Desulfovibrionales	Desulfohalobiaceae			0	0	0	0	0	0	0	0	0	0	0	0	0	0	0	0	0	0	3	5	0	0	0	0	1	0	0
Bacteria	Chlorobi	Ignavibacteria	Ignavibacteriales	lheB3-7			0	0	0	0	0	0	0	0	0	0	0	0	0	0	0	0	0	0	7	28	0	0	0	0	0	13	1
Archaea	Euryarchaeota	Methanobacteria	Methanobacteriales	Methanobacteriaceae	Methanobacterium	bryantii	0	0	0	0	0	0	0	0	0	1	0	0	0	0	0	0	0	0	0	11	0	0	0	0	0	2	2
Archaea	Euryarchaeota	DSEG	ArcA07				0	0	0	0	0	0	0	0	0	0	0	0	0	0	0	0	0	0	1	13	0	0	0	0	7	11	18
Bacteria	Firmicutes	Clostridia	Clostridiales	Peptococcaceae	Desulfotomaculum		0	0	0	0	0	0	0	0	0	0	0	0	0	0	0	0	0	0	0	14	0	0	0	0	3	0	0
Bacteria	Nitrospirae	Nitrospira	Nitrospirales	Nitrospiraceae			0	1	0	0	0	0	0	1	0	0	0	0	0	0	0	0	0	0	7	9	0	0	0	0	1	4	9
Bacteria	Firmicutes	Clostridia	Clostridiales	Clostridiaceae	Clostridium	carnis	0	0	0	0	0	0	1	0	0	0	0	0	0	0	0	0	0	0	1	7	0	0	0	0	0	1	0
Bacteria	Actinobacteria	Thermoleophilia	Gaiellales	Gaiellaceae	Gaiella	occulta	0	0	0	0	0	0	0	0	0	0	0	0	0	0	0	0	0	0	0	18	0	0	0	0	0	1	2
Bacteria	Nitrospirae	Nitrospira	Nitrospirales	Thermodesulfovibrionaceae	BD2-6		0	0	0	0	0	0	1	7	0	5	0	0	0	0	0	0	0	0	0	62	0	0	0	0	1	16	17
Bacteria	Elusimicrobia	Elusimicrobia	MD2894-B20				0	0	0	0	0	0	0	0	0	0	0	3	0	0	0	0	0	0	0	19	0	0	0	0	30	12	8
Bacteria	Proteobacteria	Deltaproteobacteria	Myxococcales	Haliangiaceae	Haliangium		0	0	0	0	0	0	0	0	0	13	0	0	0	0	0	0	0	0	5	9	0	0	0	0	1	10	13
Bacteria	Firmicutes	Clostridia	Clostridiales	Peptococcaceae	WCHB1-84		0	0	0	0	0	0	0	0	0	0	0	0	0	0	0	0	0	0	3	28	0	0	0	0	0	1	3
Bacteria	Proteobacteria	Alphaproteobacteria	Rhodospirillales	Rhodospirillaceae	Phaeospirillum		0	0	0	0	0	0	0	0	0	0	0	0	0	0	0	0	0	0	1	36	0	0	0	0	1	0	0
Bacteria	Armatimonadetes	Fimbriimonadia	Fimbriimonadales				0	0	0	0	0	0	0	0	0	0	0	0	0	0	0	0	0	0	5	13	0	0	0	0	0	0	0
Bacteria	Nitrospirae	Nitrospira	Nitrospirales	Thermodesulfovibrionaceae			0	1	0	0	0	0	0	0	0	1	0	0	0	0	0	0	0	0	1	14	0	0	0	0	1	9	5
Bacteria	Cyanobacteria	Nostocophycideae	Nostocales				0	0	0	0	0	0	0	0	0	0	0	0	0	0	0	0	0	0	4	23	0	0	0	0	0	0	0
Bacteria	Verrucomicrobia	Verrucomicrobiae	Verrucomicrobiales	Verrucomicrobiaceae	Verrucomicrobium	spinosum	0	0	4	0	0	0	0	0	0	0	0	0	0	0	0	0	0	0	9	14	0	0	0	0	8	0	1
Bacteria	Proteobacteria	Alphaproteobacteria	Rickettsiales	Pelagibacteraceae			0	0	0	0	0	0	0	0	0	0	0	0	0	0	0	0	0	0	0	9	0	0	0	0	0	0	0
Bacteria	Chlamydiae	Chlamydiia	Chlamydiales	Simkaniaceae	Fritschea	eriococci	1	0	0	0	0	0	0	0	0	0	0	0	0	0	0	0	0	0	0	11	0	0	0	0	12	0	0
Bacteria	Proteobacteria	Alphaproteobacteria	Kiloniellales				0	0	0	0	0	0	0	2	0	17	0	0	0	0	0	0	0	0	1	10	0	0	0	0	5	2	0
Bacteria	Fibrobacteres	B5-096					0	0	0	0	0	0	0	0	0	0	0	0	0	0	0	0	0	0	8	24	0	0	0	0	19	31	10
Bacteria	Firmicutes	Bacilli	Bacillales	Bacillaceae	Virgibacillus	siamensis	0	0	0	0	0	0	0	0	8	0	0	0	0	0	0	0	0	0	0	4	0	0	0	0	0	0	0
Bacteria	Synergistetes	Synergistia	Synergistales	Synergistaceae	Thermoanaerovibrio		0	0	0	0	0	0	0	0	0	0	0	0	0	0	0	0	0	0	0	11	0	0	0	0	1	1	4
Bacteria	Proteobacteria	Betaproteobacteria	Burkholderiales	Oxalobacteraceae	Duganella	nigrescens	0	0	0	0	0	0	0	0	0	0	0	0	0	0	0	0	0	0	1	8	0	0	0	0	0	0	0
Bacteria	Actinobacteria	Actinobacteria	Actinomycetales	Microbacteriaceae	Pseudoclavibacter		0	0	0	0	0	0	0	0	0	0	0	0	0	0	0	0	0	0	4	7	0	0	0	0	0	0	0
Bacteria	Firmicutes	Erysipelotrichi	Erysipelotrichales	Erysipelotrichaceae	RFN20		0	0	0	0	0	0	0	0	0	0	0	0	0	0	0	0	0	0	1	13	0	0	0	0	0	0	0
Bacteria	Chlamydiae	Chlamydiia	Chlamydiales	Criblamydiaceae			0	0	0	0	0	0	0	0	0	0	0	0	0	0	0	0	0	0	3	9	0	0	0	0	2	0	0
Bacteria	Proteobacteria	Alphaproteobacteria	Rhizobiales	Phyllobacteriaceae	Mesorhizobium	huakuii	0	0	0	0	0	0	0	0	0	15	0	0	0	0	0	0	0	0	1	3	0	0	0	0	7	0	0
Bacteria	Proteobacteria	Alphaproteobacteria	Sphingomonadales	Erythrobacteraceae	Erythrobacter		0	0	19	0	0	0	0	0	0	0	0	0	0	0	0	0	0	0	1	3	0	0	0	0	18	0	0
Bacteria	Proteobacteria	Gammaproteobacteria	Alteromonadales	OM60	Congregibacter		0	0	0	0	0	0	0	1	0	4	0	1	0	0	0	0	0	0	0	10	0	0	0	0	17	0	0
Bacteria	Cyanobacteria	Synechococcophycideae	Pseudanabaenales				0	0	0	0	0	0	0	0	0	0	0	0	0	0	0	0	0	0	4	24	0	0	0	0	5	2	0
Bacteria	Proteobacteria	Deltaproteobacteria	Bdellovibrionales				0	0	0	0	0	0	0	0	0	0	0	0	0	0	0	0	0	0	0	15	0	0	0	0	0	9	3
Bacteria	Fibrobacteres	Fibrobacteria	Ucp1540				1	0	0	0	0	0	0	0	0	0	0	0	0	0	0	0	0	0	5	18	0	0	0	0	6	5	3
Archaea							0	0	0	0	0	0	0	0	19	0	0	0	0	0	0	0	0	0	0	15	0	0	0	0	3	30	4
Bacteria	Proteobacteria	Alphaproteobacteria	Rhodospirillales	Rhodospirillaceae	Phaeospirillum	fulvum	0	0	0	0	0	0	0	0	5	0	0	0	0	0	0	0	0	0	1	7	0	0	0	0	18	0	0
Bacteria	Firmicutes	Bacilli	Bacillales	Bacillaceae	Anoxybacillus		0	0	0	0	0	34	0	0	74	0	0	0	0	0	0	0	0	0	0	0	0	0	0	0	0	0	0
Bacteria	Actinobacteria	Actinobacteria	Actinomycetales	Mycobacteriaceae	Mycobacterium	arupense	2	0	0	0	0	3	0	0	32	0	0	0	0	0	0	0	0	0	10	3	0	0	0	0	14	0	0
Bacteria	Proteobacteria	Gammaproteobacteria	Oceanospirillales	Alcanivoracaceae	Alcanivorax		0	0	0	0	0	1	0	0	11	0	0	0	0	0	0	0	0	0	0	0	0	0	0	0	0	0	0
Bacteria	Actinobacteria	Actinobacteria	Actinomycetales	Promicromonosporaceae	Xylanimicrobium		0	0	0	0	0	0	0	0	26	0	0	0	0	0	1	0	0	0	0	0	0	0	0	0	0	0	0
Bacteria	Firmicutes	Bacilli	Lactobacillales	Enterococcaceae	Tetragenococcus	halophilus	1	0	0	0	1	0	0	0	30	0	0	0	0	0	0	0	0	0	0	0	0	0	0	0	0	0	0
Bacteria	Proteobacteria	Betaproteobacteria	Burkholderiales	Comamonadaceae	Pseudorhodoferax	soli	0	0	3	0	0	0	0	0	19	0	0	0	0	0	0	0	0	0	2	0	0	0	0	0	3	0	0
Bacteria	Firmicutes	Bacilli	Bacillales	Bacillaceae	Anaerobacillus		0	0	0	0	0	0	0	0	20	0	0	0	0	0	0	0	0	0	0	0	0	0	0	0	0	0	0
Bacteria	Firmicutes	Bacilli	Bacillales	Bacillaceae	Terribacillus	halophilus	0	0	0	0	0	4	0	0	32	0	0	0	0	0	0	0	0	0	0	0	0	0	0	0	0	0	0
Bacteria	Proteobacteria	Alphaproteobacteria	Rhodospirillales	Acetobacteraceae	Roseomonas	aestuarii	0	0	0	0	0	0	0	0	10	0	0	0	0	0	0	0	0	0	0	0	0	0	0	0	0	0	0
Bacteria	Verrucomicrobia	Spartobacteria	Chthoniobacterales	Chthoniobacteraceae	Ellin506		0	0	0	0	0	0	0	0	16	0	0	0	0	0	0	0	0	0	0	3	0	0	0	0	1	0	0
Bacteria	Actinobacteria	Actinobacteria	Actinomycetales	Pseudonocardiaceae	Thermocrispum	municipale	0	0	0	0	0	0	0	0	11	0	0	0	0	0	0	0	0	0	0	0	0	0	0	0	0	0	0
Bacteria	Firmicutes	Bacilli	Lactobacillales	Lactobacillaceae			2	1	3	4	1	0	1	0	7	0	0	1	0	1	0	0	0	0	0	0	0	4	0	0	0	0	0
Archaea	Euryarchaeota	Halobacteria	Halobacteriales	Halobacteriaceae	Halococcus		0	0	0	0	0	0	0	0	0	0	0	0	0	0	31	0	0	0	0	0	0	0	0	0	0	0	0
Bacteria	Proteobacteria	Betaproteobacteria	Burkholderiales	Comamonadaceae	Rhodoferax		1	0	0	0	0	0	0	18	0	20	0	0	0	0	0	0	0	0	6	3	0	0	0	0	11	0	0
Bacteria	Actinobacteria	Actinobacteria	Actinomycetales	Geodermatophilaceae	Geodermatophilus		0	0	0	0	0	3	1	0	7	10	0	0	0	0	0	0	0	0	0	0	0	0	0	0	2	3	9
Bacteria	Proteobacteria	Gammaproteobacteria	Vibrionales	Vibrionaceae	Enterovibrio	coralii	0	0	0	0	0	0	0	11	0	30	0	2	0	0	0	0	0	0	2	0	0	0	0	0	4	0	1
Bacteria	Cyanobacteria	Oscillatoriophycideae	Chroococcales	Xenococcaceae	Annamia	toxica	0	0	0	0	0	0	0	0	0	11	0	0	0	0	0	0	0	0	0	0	0	0	0	0	11	9	3
Bacteria	Armatimonadetes	Fimbriimonadia	Fimbriimonadales	Fimbriimonadaceae			1	0	0	0	0	0	0	0	0	18	0	0	0	0	0	0	0	0	6	13	0	0	0	0	5	5	5
Bacteria	Firmicutes	Bacilli	Bacillales	Bacillaceae	Bacillus	mycoides	0	0	0	0	0	1	0	5	0	7	0	0	0	0	0	0	0	0	6	1	0	0	0	0	5	1	2
Bacteria	Proteobacteria	Deltaproteobacteria	Desulfovibrionales	Desulfovibrionaceae	Desulfovibrio	cuneatus	0	0	0	0	0	0	0	3	0	8	0	0	0	0	0	0	0	0	2	0	0	0	0	0	4	0	0
Bacteria	Proteobacteria	Betaproteobacteria	Burkholderiales	Comamonadaceae	Aquincola	tertiaricarbonis	0	0	0	0	0	0	1	0	0	9	0	0	0	0	0	0	0	0	1	0	0	0	1	0	4	0	1
Bacteria	NC10						0	0	0	0	0	0	0	0	0	16	0	0	0	0	0	0	0	0	3	11	0	0	0	0	0	0	0
Bacteria	Firmicutes	Clostridia	Clostridiales	Ruminococcaceae	Ethanoligenens		0	0	0	0	0	0	0	0	0	8	0	0	0	0	0	0	0	0	0	3	0	0	0	0	0	4	3
Bacteria	Firmicutes	Bacilli	Bacillales	Bacillaceae	Bacillus	trypoxylicola	1	0	0	0	0	10	0	0	0	17	0	0	0	0	0	0	0	0	7	7	0	0	0	0	1	2	2
Bacteria	Proteobacteria	Deltaproteobacteria	Desulfobacterales	Desulfobacteraceae	Desulfococcus	biacutus	0	0	0	0	0	0	0	0	0	8	0	0	0	0	0	0	0	0	0	0	0	0	0	0	8	0	0
Bacteria	Firmicutes	Clostridia	Clostridiales	Ruminococcaceae	Sporobacter	termitidis	0	0	0	0	0	0	0	0	0	3	0	0	0	0	0	0	0	0	1	1	0	0	0	0	10	0	2
Bacteria	Proteobacteria	Betaproteobacteria	Burkholderiales	Comamonadaceae	Limnobacter		0	0	0	0	0	0	0	0	0	0	0	0	0	0	0	0	0	0	0	0	0	0	0	0	77	0	1
Bacteria	Cyanobacteria	Synechococcophycideae	Synechococcales				0	0	0	0	0	0	0	0	7	0	0	0	0	0	0	0	0	0	2	0	0	0	0	0	8	0	0
Bacteria	Lentisphaerae	Lentisphaeria	Z20	R4-45B			0	0	0	0	0	0	0	0	0	0	0	0	0	0	0	0	0	0	4	0	0	0	0	0	14	0	0
Bacteria	Chloroflexi	Thermomicrobia					0	0	0	0	0	0	0	0	0	0	0	0	0	0	0	0	0	0	1	7	0	0	0	0	7	5	4
Bacteria	Acidobacteria	Solibacteres	Solibacterales	Solibacteraceae			0	0	0	0	0	0	4	0	0	0	0	0	0	0	11	0	0	0	1	4	0	0	0	0	24	0	0
Bacteria	Proteobacteria	Betaproteobacteria	Nitrosomonadales	Nitrosomonadaceae	Nitrosomonas	europaea	0	0	0	0	0	0	0	0	0	0	0	0	0	0	0	0	0	0	3	0	0	0	0	0	20	0	0
Bacteria	Firmicutes	Bacilli	Bacillales	Bacillaceae	Bacillus	cohnii	0	0	0	0	0	0	0	0	0	0	5	0	0	0	0	0	0	0	0	4	0	0	0	0	29	0	0
Bacteria	Proteobacteria	Gammaproteobacteria	Pseudomonadales	Pseudomonadaceae	Pseudomonas	pohangensis	0	0	0	0	0	0	0	0	0	0	0	0	0	0	0	0	0	0	0	0	0	0	0	0	27	0	0
Bacteria	Cyanobacteria	Oscillatoriophycideae	Oscillatoriales	Phormidiaceae	Oscillatoria		0	0	0	0	0	0	0	0	0	0	0	0	0	0	0	0	0	0	0	0	0	0	0	0	10	0	0
Bacteria	Bacteroidetes	Flavobacteriia	Flavobacteriales	Flavobacteriaceae	Muricauda		0	0	0	0	0	0	0	0	0	0	0	0	0	0	0	0	0	0	0	0	0	0	0	0	10	0	0
Bacteria	Proteobacteria	Alphaproteobacteria	Rhodospirillales	Rhodospirillaceae	Stella	humosa	0	0	0	0	0	0	0	0	0	0	0	0	0	0	0	0	0	0	0	0	0	0	0	0	8	0	2
Bacteria	Bacteroidetes	Bacteroidia	Bacteroidales	Bacteroidaceae	5-7N15		0	0	0	0	0	0	0	0	0	0	0	0	0	0	0	0	0	0	0	0	0	0	0	0	70	0	0
Bacteria	Firmicutes	Clostridia	Clostridiales	Lachnospiraceae	Dorea		0	0	0	0	0	0	0	0	0	0	0	0	0	0	0	0	0	0	1	0	0	0	0	3	37	0	0
Bacteria	Thermotogae	Thermotogae	Thermotogales	Thermotogaceae	Kosmotoga	mrcj	0	0	0	0	0	0	0	0	0	0	0	0	0	0	0	0	0	0	0	0	0	0	0	0	19	0	0
Bacteria	Proteobacteria	Gammaproteobacteria	Thiotrichales	Thiotrichaceae	Thiothrix		0	0	0	0	0	0	0	0	0	0	0	0	0	0	0	0	0	0	0	0	0	0	0	0	9	0	0
Bacteria	Nitrospirae	Nitrospira	Nitrospirales	Nitrospiraceae	Nitrospira	marina	0	0	0	0	0	0	0	0	0	0	0	0	0	0	0	0	0	0	0	0	0	0	0	0	11	0	0
Bacteria	Chloroflexi	Chloroflexi	Chloroflexales	Chloroflexaceae			0	0	0	0	0	0	0	0	0	0	0	0	0	0	0	0	0	0	0	6	0	0	0	0	13	0	2
Bacteria	Proteobacteria	Alphaproteobacteria	Rhizobiales	Methylocystaceae			0	0	0	0	0	0	0	0	0	0	0	0	0	0	0	0	0	0	8	10	0	0	0	0	13	0	0
Bacteria	Bacteroidetes	Bacteroidia	Bacteroidales	Prevotellaceae	Prevotella	copri	0	0	0	0	0	0	0	0	0	0	0	0	0	0	0	0	0	0	0	0	0	0	0	0	23	0	0
Bacteria	Firmicutes	Clostridia	Clostridiales	Veillonellaceae	Anaerosinus	glycerini	0	0	0	0	0	0	0	0	0	0	0	0	0	0	0	0	0	0	3	0	0	0	0	0	7	0	0
Bacteria	Thermi	Deinococci	Deinococcales	Trueperaceae			0	0	0	0	0	0	0	0	4	0	0	0	0	0	0	0	0	0	13	12	0	0	0	0	3	0	1
Bacteria	Proteobacteria	Epsilonproteobacteria	Campylobacterales	Helicobacteraceae			0	0	0	0	0	0	0	0	0	0	0	0	0	0	0	0	0	0	0	0	0	0	0	0	18	0	0
Bacteria	Bacteroidetes	BME43					0	0	0	0	0	0	0	0	0	6	0	0	0	0	0	0	0	0	0	1	0	0	0	0	13	0	0
Bacteria	Proteobacteria	Gammaproteobacteria	Xanthomonadales	Sinobacteraceae	Nevskia	ramosa	0	0	0	0	0	0	0	0	0	0	0	0	0	0	0	0	0	0	0	0	0	0	0	0	29	0	0
Bacteria	Proteobacteria	Gammaproteobacteria	Xanthomonadales	Xanthomonadaceae	Aquimonas		0	0	0	0	0	0	0	0	0	0	0	0	0	0	1	0	0	0	3	5	0	0	0	0	47	0	0
Bacteria	Chloroflexi	Chloroflexi	Chloroflexales	Chloroflexaceae			0	0	0	0	0	0	0	0	0	0	0	0	0	0	0	0	0	0	0	0	0	0	0	0	94	3	3
Bacteria	Actinobacteria	Actinobacteria	Actinomycetales	Nocardiaceae			0	0	0	0	0	5	0	0	4	4	0	0	0	0	3	0	0	0	0	1	0	0	0	0	28	0	0
Bacteria	Proteobacteria	Gammaproteobacteria	Legionellales	Legionellaceae	Legionella	maceachernii	0	0	0	0	0	0	0	0	0	0	0	0	0	0	0	0	0	0	0	0	0	0	0	0	7	0	0
Bacteria	Actinobacteria	Actinobacteria	Actinomycetales	Cellulomonadaceae			0	0	0	0	0	2	1	0	10	0	0	0	0	0	0	0	0	0	2	0	0	0	0	0	8	1	0
Bacteria	Proteobacteria	Betaproteobacteria	Burkholderiales	Comamonadaceae	Tepidimonas		0	0	0	0	0	0	0	0	15	0	0	0	0	0	0	0	0	0	0	0	24	0	0	0	0	0	0
Bacteria	Proteobacteria	Gammaproteobacteria	Oceanospirillales	Halomonadaceae	Cobetia		0	0	0	0	0	0	0	0	0	0	0	0	0	0	0	0	0	0	0	0	0	0	41	0	0	0	0
Bacteria	Firmicutes	Bacilli	Gemellales	Gemellaceae			0	0	0	0	0	0	0	0	0	0	15	0	0	0	0	0	0	0	0	0	0	0	0	0	0	0	0
Bacteria	Proteobacteria	Alphaproteobacteria	Caulobacterales	Caulobacteraceae	Brevundimonas		0	0	4	0	0	3	1	0	0	0	25	0	2	0	0	0	0	0	0	0	0	0	0	0	3	0	1
Bacteria	Actinobacteria	Actinobacteria	Actinomycetales	Frankiaceae	Frankia		0	1	0	0	0	0	0	0	0	0	0	0	0	0	0	0	0	0	0	6	0	0	0	0	0	0	0
Bacteria	Proteobacteria	Deltaproteobacteria	Myxococcales	Polyangiaceae	Sorangium	cellulosum	0	5	0	0	0	0	0	0	0	0	0	0	0	0	0	0	0	0	1	0	0	0	0	0	1	0	0
Bacteria	Actinobacteria	Actinobacteria	Actinomycetales	Microbacteriaceae	Microbacterium	maritypicum	0	4	0	0	0	3	0	0	0	0	0	0	0	0	0	0	0	0	0	0	0	0	0	0	0	0	0
Bacteria	Proteobacteria	Gammaproteobacteria	Enterobacteriales	Enterobacteriaceae	Serratia	rubidaea	20	17	1	7	15	0	32	0	0	0	0	6	0	0	0	0	0	0	0	0	0	0	0	0	0	0	0
Bacteria	Actinobacteria	Actinobacteria	Actinomycetales	Corynebacteriaceae	Corynebacterium		0	22	2	4	0	1	1	1	7	1	0	0	0	0	0	0	0	1	4	0	0	0	0	0	0	0	0
Bacteria	Proteobacteria	Deltaproteobacteria	Desulfovibrionales	Desulfovibrionaceae	Desulfovibrio		0	5	0	0	0	0	0	0	0	0	0	0	0	0	0	0	2	0	0	0	0	0	0	0	0	0	0
Bacteria	Proteobacteria	Betaproteobacteria	Burkholderiales	Comamonadaceae	Paucibacter		0	0	3	0	0	0	0	0	0	0	0	0	0	0	0	0	0	0	9	4	0	0	0	0	0	0	0
Bacteria	Proteobacteria	Gammaproteobacteria	Enterobacteriales	Enterobacteriaceae	Proteus	vulgaris	1	0	10	0	0	0	0	0	0	0	0	4	0	0	0	0	0	0	1	0	0	0	0	0	0	0	0
Bacteria	Proteobacteria	Betaproteobacteria	Burkholderiales	Alcaligenaceae	Rhodobacter	sphaeroides	0	0	33	0	2	0	2	0	3	0	0	0	0	0	0	0	5	0	5	0	0	0	0	0	0	0	0
Bacteria	Proteobacteria	Gammaproteobacteria	Enterobacteriales	Enterobacteriaceae	Citrobacter	koseri	0	0	11	15	0	0	0	0	0	10	0	0	0	0	0	0	0	0	0	0	0	0	0	0	0	0	0
Bacteria	Proteobacteria	Betaproteobacteria	Burkholderiales	Alcaligenaceae	Castellaniella	defragrans	0	0	9	0	0	0	0	0	0	0	0	0	0	0	0	0	0	0	1	0	0	0	0	0	0	0	0
Bacteria	Firmicutes	Erysipelotrichi	Erysipelotrichales	Erysipelotrichaceae	Eubacterium	dolichum	0	0	6	0	0	0	0	0	17	0	0	0	0	0	0	0	9	0	0	0	0	0	0	0	0	0	0
Bacteria	Proteobacteria	Gammaproteobacteria	Alteromonadales	Chromatiaceae	Rheinheimera		0	0	2	0	0	0	0	0	0	0	1	0	0	0	0	0	0	0	1	0	0	0	0	0	0	0	0
Bacteria	Firmicutes	Clostridia	Clostridiales	Lachnospiraceae	Shuttleworthia		0	0	2	0	0	0	0	0	0	0	0	0	0	0	0	0	0	0	1	0	0	0	0	0	1	0	0
Bacteria	Firmicutes	Bacilli	Lactobacillales	Aerococcaceae			0	1	4	2	0	0	0	1	0	0	0	0	0	0	0	1	0	0	0	0	0	0	0	0	0	0	0
Bacteria	Proteobacteria	Alphaproteobacteria	Sphingomonadales	Sphingomonadaceae	Sphingosinicella	microcystinivorans	0	0	4	0	0	0	0	0	0	0	0	0	0	0	0	0	0	0	1	8	0	0	0	0	6	0	0
Bacteria	Proteobacteria	Alphaproteobacteria	Sphingomonadales	Sphingomonadaceae	Sphingobium	estrogenivorans	0	0	3	0	0	0	0	0	0	0	0	0	0	0	1	0	0	0	0	0	0	0	0	0	0	0	0
Bacteria	Proteobacteria	Alphaproteobacteria	Rhizobiales	Rhizobiaceae	Shinella		0	0	3	0	0	0	1	0	0	0	0	0	0	0	0	0	0	0	1	4	0	0	0	0	3	0	0
Bacteria	Actinobacteria	Actinobacteria	Actinomycetales	Nocardioidaceae	Nocardioides	jensenii	0	0	4	0	0	0	0	0	0	0	0	0	0	0	0	0	0	0	0	0	0	0	0	0	1	0	0
Bacteria	Firmicutes	Clostridia	Clostridiales	Lachnospiraceae	Ruminococcus		0	0	1	0	0	0	0	0	10	2	0	1	10	0	0	0	78	54	3	0	113	1	0	35	0	0	0
Bacteria	Firmicutes	Erysipelotrichi	Erysipelotrichales	Erysipelotrichaceae	p-75-a5		0	0	0	0	0	0	0	0	0	0	0	0	0	0	0	0	10	0	0	0	0	0	0	0	0	0	0
Bacteria	Bacteroidetes	Bacteroidia	Bacteroidales	Prevotellaceae			0	0	0	0	0	0	1	0	0	0	0	0	0	0	0	0	28	0	0	0	0	0	0	0	0	0	0
Archaea	Euryarchaeota	Thermoplasmata	E2	Methanomassiliicoccaceae	vadinCA11		0	0	0	0	0	0	0	0	0	0	0	0	0	0	0	0	14	0	0	0	0	0	0	0	0	0	0
Bacteria	Firmicutes	Clostridia	Clostridiales	Lachnospiraceae	Clostridium	piliforme	0	0	0	0	5	0	0	0	4	0	0	0	0	0	0	0	3	0	0	0	0	0	0	0	6	0	1
Bacteria	Proteobacteria	Deltaproteobacteria	Desulfovibrionales	Desulfovibrionaceae			0	0	0	0	0	0	0	0	0	0	0	0	0	0	0	0	14	0	1	0	0	0	0	0	0	0	0
Bacteria	Firmicutes	Clostridia	Clostridiales	Ruminococcaceae	Clostridium	islandicum	0	0	0	0	0	0	0	0	15	0	0	0	0	0	0	0	8	2	2	0	0	0	0	5	1	1	0
Bacteria	Bacteroidetes	Bacteroidia	Bacteroidales	Barnesiellaceae	Barnesiella		0	14	0	0	0	0	0	0	0	2	0	0	0	0	0	0	16	0	0	0	0	2	0	0	0	0	0
Bacteria	Actinobacteria	Actinobacteria	Actinomycetales	Nocardioidaceae	Nocardioides	dubius	0	0	11	18	4	0	1	1	0	4	0	0	0	0	0	0	0	0	0	2	0	0	1	0	19	1	0
Bacteria	Proteobacteria	Alphaproteobacteria	Rhodospirillales	Acetobacteraceae	Commensalibacter	intestini	1	0	0	4	0	0	0	0	0	0	0	2	0	0	0	0	0	0	0	0	0	0	0	0	0	0	0
Bacteria	Actinobacteria	Actinobacteria	Actinomycetales	Microbacteriaceae	Microbacterium	gubbeenense	3	0	0	1	9	0	0	0	0	0	0	0	0	0	0	0	0	0	0	0	0	0	0	0	0	0	0
Bacteria	Bacteroidetes	Flavobacteriia	Flavobacteriales	Weeksellaceae	Elizabethkingia	meningoseptica	0	0	0	1	0	0	5	0	0	0	0	5	0	0	3	0	0	0	0	0	0	0	0	0	0	0	0
Bacteria	Actinobacteria	Actinobacteria	Actinomycetales	Brevibacteriaceae	Brevibacterium	casei	15	24	34	6	38	33	20	2	25	1	0	5	0	0	0	0	0	97	0	0	0	9	0	3	0	1	0
Bacteria	Actinobacteria	Actinobacteria	Actinomycetales	Propionibacteriaceae	Tessaracoccus	profundi	0	0	0	1	23	0	2	0	0	0	0	0	0	0	0	0	0	0	0	0	0	0	0	0	0	0	0
Bacteria	Proteobacteria	Gammaproteobacteria	Enterobacteriales	Enterobacteriaceae	Serratia		11	0	1	0	22	0	4	1	0	0	0	1	0	0	0	0	0	0	0	0	0	0	0	0	0	0	0
Bacteria	Firmicutes	Bacilli	Lactobacillales	Streptococcaceae	Streptococcus		1	0	0	0	8	1	5	3	3	0	0	0	3	0	1	0	0	1	7	2	0	0	0	0	0	0	0
Bacteria	Proteobacteria	Gammaproteobacteria	Enterobacteriales	Enterobacteriaceae	Pantoea	agglomerans	16	0	4	0	18	0	5	0	0	0	0	3	0	0	0	0	0	0	0	0	0	0	0	0	0	0	0
Bacteria	Firmicutes	Bacilli	Lactobacillales	Enterococcaceae	Vagococcus		3	0	0	0	6	0	3	0	0	0	0	2	0	0	0	0	0	0	0	0	0	0	0	0	0	0	0
Bacteria	Proteobacteria	Gammaproteobacteria	Alteromonadales	Chromatiaceae			3	0	0	0	4	8	2	1	0	0	0	0	0	0	0	0	0	0	18	4	0	0	0	0	1	0	0
Bacteria	Proteobacteria	Alphaproteobacteria	Rhizobiales	Brucellaceae			0	0	0	0	9	0	0	0	0	0	0	0	0	0	0	0	0	0	0	0	0	0	0	0	0	0	0
Bacteria	NC10	2023-12-24	Methylomirabiliales	Methylomirabiliaceae			0	0	0	0	0	0	0	0	0	2	0	0	0	0	0	0	0	0	3	8	0	0	0	0	0	0	6
Bacteria	Proteobacteria	Deltaproteobacteria	Sva0485				0	0	0	0	0	0	0	0	0	0	0	0	0	0	0	0	0	0	4	0	0	0	0	0	0	2	3
Archaea	Parvarchaeota	Micrarchaea	Micrarchaeles				4	0	0	0	0	0	4	0	0	9	0	0	0	0	0	0	0	0	8	12	0	0	0	0	11	34	60
Bacteria	Proteobacteria	Deltaproteobacteria	Syntrophobacterales	Syntrophaceae			0	0	0	0	0	0	0	0	0	0	0	0	0	0	0	0	0	0	2	11	0	0	0	0	6	2	2
Bacteria	Proteobacteria	Deltaproteobacteria	Myxococcales	Polyangiaceae	Polyangium		0	0	0	0	0	0	0	0	0	0	0	0	0	0	0	0	0	0	2	0	0	0	0	0	17	4	6
Bacteria	Spirochaetes	GN05	LH041				0	0	0	0	0	0	0	0	0	0	0	0	0	0	0	0	0	0	0	0	0	0	0	0	5	9	10
Bacteria	OP11	OP11-2					0	0	0	0	0	0	0	0	0	0	0	0	0	0	0	0	0	0	0	0	0	0	0	0	0	8	3
Bacteria	Armatimonadetes	Chthonomonadetes	Chthonomonadales	Chthonomonadaceae			0	0	0	0	0	0	0	0	0	7	0	1	0	0	0	0	0	0	17	14	0	0	0	0	1	4	8
Bacteria	Proteobacteria	Alphaproteobacteria	Rickettsiales	mitochondria			0	0	0	0	0	0	0	0	0	0	0	0	0	0	0	0	0	0	0	0	0	0	0	0	0	0	3
Bacteria	Firmicutes	Clostridia	Clostridiales	Peptococcaceae	Desulfurispora		1	0	0	0	0	0	0	0	0	0	0	0	0	0	0	0	0	0	0	0	0	0	0	0	0	0	2
Bacteria	Firmicutes	Bacilli	Bacillales	Thermoactinomycetaceae	Shimazuella		2	0	0	0	5	0	1	0	0	2	0	0	0	0	0	0	0	0	11	0	0	0	0	0	9	6	13
Bacteria	Firmicutes	Bacilli	Bacillales	Paenibacillaceae	Aneurinibacillus		0	0	0	0	0	0	0	0	0	0	0	0	0	0	0	0	0	0	0	0	0	0	0	0	0	4	15
Bacteria	Chloroflexi	Chloroflexi	Roseiflexales	Kouleothrixaceae	Kouleothrix		0	0	0	0	0	0	0	0	0	14	0	0	0	0	0	0	0	0	0	0	0	0	0	0	0	0	2
Bacteria	Firmicutes	Clostridia	Halanaerobiales				0	0	0	0	0	0	0	0	0	0	0	0	0	0	0	0	0	0	0	7	0	0	0	0	2	6	18
Archaea	Euryarchaeota	Methanobacteria	Methanobacteriales	MSBL1	SAGMEG-1		0	0	0	0	0	0	0	0	0	0	0	0	0	0	0	0	0	0	0	2	0	0	0	0	0	3	1
Bacteria	Nitrospirae	Nitrospira	Nitrospirales	Nitrospiraceae	Nitrospira	calida	0	0	0	0	0	0	0	0	0	14	0	4	0	0	0	0	0	0	0	0	0	0	0	0	0	4	5
Bacteria	GN04						0	0	0	0	0	0	0	0	0	0	0	0	0	0	0	0	0	0	0	0	0	0	0	0	0	9	9
Bacteria	Firmicutes	Clostridia					0	0	0	0	0	0	0	0	0	0	0	0	0	0	0	0	1	0	0	0	0	0	0	0	0	1	4
Bacteria	Acidobacteria	Acidobacteria-6	iii1-15				0	0	0	0	0	0	0	0	0	0	0	0	0	0	0	0	0	0	5	2	0	0	0	0	0	6	12
Bacteria	Firmicutes	Bacilli	Bacillales	Paenibacillaceae	Paenibacillus	mucilaginosus	0	0	0	0	0	1	1	0	8	0	0	0	0	0	0	0	0	0	5	0	0	0	0	0	2	8	10
Bacteria	Firmicutes	Clostridia	Clostridiales	Veillonellaceae	G07		0	0	0	0	0	0	0	0	0	0	0	0	0	0	0	0	0	0	7	14	0	0	0	0	2	5	14
Bacteria	Bacteroidetes	Flavobacteriia	Flavobacteriales	Flavobacteriaceae	Vitellibacter	aestuarii	0	0	0	0	0	0	0	0	8	0	0	0	0	0	0	0	0	0	0	0	0	0	0	0	0	5	1
Bacteria	Actinobacteria	Thermoleophilia	Solirubrobacterales	Patulibacteraceae			0	0	0	0	0	0	0	12	0	0	0	0	0	0	0	0	0	0	3	10	0	0	0	0	4	3	6
Bacteria	Actinobacteria	Actinobacteria	Actinomycetales	Micromonosporaceae	Virgisporangium	ochraceum	0	0	0	0	0	0	0	0	0	3	0	0	0	0	0	0	0	0	0	3	0	0	0	0	4	0	3
Bacteria	Proteobacteria	Gammaproteobacteria	Chromatiales	Chromatiaceae			0	0	0	0	0	0	0	0	0	0	0	0	0	0	0	0	0	0	3	0	0	0	0	0	0	6	3
Bacteria	Verrucomicrobia	Methylacidiphilae	Methylacidiphilales				0	0	0	0	0	0	0	0	0	0	0	0	0	0	0	0	0	0	3	4	0	0	0	0	9	1	6
Bacteria	Spirochaetes	GN05					0	0	0	0	0	0	0	0	0	0	0	0	0	0	0	0	0	0	0	4	0	0	0	0	0	4	3
Bacteria	Actinobacteria	Actinobacteria	Actinomycetales	Pseudonocardiaceae	Pseudonocardia	halophobica	0	0	0	0	0	0	0	0	0	0	0	0	0	0	0	0	0	0	1	2	0	0	0	0	4	0	2
Bacteria	Spirochaetes	MVP-15					0	0	0	0	0	0	0	0	0	0	0	0	0	0	0	0	0	0	0	0	0	0	0	0	0	3	5
Bacteria	Firmicutes	Clostridia	Clostridiales	Clostridiaceae	Oxobacter		0	0	0	0	0	0	0	11	0	1	0	0	0	0	0	0	0	0	3	7	0	0	0	0	3	25	29
Bacteria	Actinobacteria	Thermoleophilia	Gaiellales	Gaiellaceae			0	0	0	0	0	0	0	0	0	0	0	0	0	0	0	0	0	0	0	3	0	0	0	0	2	0	2
Bacteria	OP3	koll11					0	0	0	0	0	0	0	0	0	0	0	0	0	0	0	0	0	0	0	0	0	0	0	0	1	1	5
Bacteria	Firmicutes	Clostridia	Clostridiales	Lachnospiraceae	Bacteroides	xylanolyticus	0	0	0	0	0	0	0	0	0	0	0	0	0	0	0	0	0	0	0	2	0	0	0	0	0	2	1
[truncated: 840 more rows]

## Sheet: Sample Taxonomy Data
Bacteria													Bacterial Phyla									Bacterial Genus								Archaea														Archaeal phyla
Kingdom	Phylum	Class	Order	Family	Genus	Species	Feed	Chicken_Gut	Droppings	Fish_Intestine	Sediment		Phylum	Feed	Chicken Gut	Droppings	Fish Intestine	Sediment	Total Percentages			Genus	Chicken Gut	Droppings	Feed	Fish Intestine	Sediment			Kingdom	Phylum	Class	Order	Family	Genus	Species	Feed	Chicken_Gut	Droppings	Fish_Intestine	Sediment	Total Percentager		Phylum	Feed	Chicken_Gut	Droppings	Fish_Intestine	Sediment
Bacteria	Firmicutes	Bacilli	Lactobacillales	Leuconostocaceae	Weissella		33169	7	483942	308001	8545		Firmicutes	166044	2478442	1596965	1214327	261991	31.936			Lactobacillus	32.4065	10.8625	0.40599	1.90976	0.64079			Archaea	Euryarchaeota	Methanomicrobia	Methanosarcinales	Methanosaetaceae	Methanosaeta		0	0	215	335	11847			Euryarchaeota	0.386045	0.128682	2.50214	6.06591	90.9172
Bacteria	Cyanobacteria	Chloroplast	Streptophyta				802809	8903	548715	334259	4494		Proteobacteriota	557846	489497	625456	639354	840740	17.6101			Weissella	0.00028	18.1746	2.44618	11.3092	0.20737			Archaea	Euryarchaeota	Methanomicrobia	Methanosarcinales	ANME-2D			0	0	151	614	1420			Parvarchaeota	0	0	1.21426	0.607129	98.1786
Bacteria	Firmicutes	Bacilli	Lactobacillales	Lactobacillaceae	Lactobacillus	helveticus	1484	817333	119067	17914	7035		Cyanobacteriota	803908	21724	574697	448522	261768	11.7886			Helicobacter	13.4336	0.00544	0.00023	0.00013	0.0003			Archaea	Euryarchaeota	Methanobacteria	Methanobacteriales	Methanobacteriaceae	Methanobacterium		0	0	68	506	2329			Crenarchaeota	0	0	3.99792	10.3323	85.6698
Bacteria	Proteobacteria	Alphaproteobacteria	Rickettsiales	mitochondria			533158	11121	39893	30012	87		Planctomycetota	1964	8688	99984	572570	935165	9.03923			Candidatus	0.11226	0.1303	0.00211	9.44517	0.49871			Archaea	Euryarchaeota	Methanomicrobia	Methanomicrobiales	Methanoregulaceae	Methanolinea		0	0	0	10	1448
Bacteria	Proteobacteria	Epsilonproteobacteria	Campylobacterales	Helicobacteraceae	Helicobacter		4	353639	225	5	14		Bacteroidota	10376	446802	549550	261633	324245	8.89532			Acinetobacter	0.01087	3.03097	0.13089	2.1393	0.17095			Archaea	Euryarchaeota	Methanomicrobia	Methanosarcinales	Methanosarcinaceae	Methanosarcina		0	0	0	21	726
Bacteria	Firmicutes	Bacilli	Lactobacillales	Leuconostocaceae	Weissella	ghanensis	0	1	190764	137982	96		Verrucomicrobiota	1329	35913	40413	483216	426200	5.51317			Bacteroides	2.15312	0.86457	0.03873	0.87181	0.03417			Archaea	Euryarchaeota	Methanobacteria	Methanobacteriales	WSA2			0	0	4	3	245
Bacteria	Firmicutes	Bacilli	Lactobacillales	Lactobacillaceae	Lactobacillus		677	237599	88817	16853	4003		Actinobacteriota	117608	42554	216907	248460	134882	4.24719			Phascolarctobacterium	0.98174	2.29345	0.04981	0.06746	0.0128			Archaea	Euryarchaeota	Thermoplasmata	E2	Methanomassiliicoccaceae			0	0	74	62	1499
Bacteria	Firmicutes	Bacilli	Lactobacillales	Lactobacillaceae	Lactobacillus	vaginalis	437	137190	112523	37940	11886		Chloroflexota	3117	0	22319	38633	437447	2.80116			Leuconostoc	6e-05	1.84127	0.0145	1.48003	0.00052			Archaea	Euryarchaeota	Methanomicrobia	Methanomicrobiales	Methanoregulaceae	Candidatus Methanoregula		0	0	2	5	1245
Bacteria	Firmicutes	Clostridia	Clostridiales				1020	211679	16298	16261	11387		Acidobacteriota	441	62	22447	29455	265888	1.77779			Lactococcus	0.05681	2.04709	0.05948	0.95161	0.0039			Archaea	Euryarchaeota	Methanobacteria	Methanobacteriales	Methanobacteriaceae			0	0	16	13	703
Bacteria	Firmicutes	Bacilli	Lactobacillales	Streptococcaceae	Lactococcus		536	1875	73505	37029	157		Parcubacteria	177	3	7477	14708	181532	1.13884			Brachybacterium	0.07949	2.10183	0.04634	0.69975	0.03347			Archaea	Euryarchaeota	Methanomicrobia	Methanomicrobiales	Methanocorpusculaceae			9	36	147	0	0
Bacteria	Verrucomicrobia	Spartobacteria	Chthoniobacterales	Chthoniobacteraceae	Candidatus	Xiphinematobacter	36	2899	6022	390945	22615		Omnitrophota	0	0	2705	2477	113321	0.661885			Oscillospira	2.56701	0.30766	0.02634	0.01352	0.00559			Archaea	Euryarchaeota	Methanomicrobia	Methanosarcinales	Methanosarcinaceae	Methanosarcina		0	0	1	7	678
Bacteria	Firmicutes	Clostridia	Clostridiales	Clostridiaceae	Clostridium		102	10396	1458	91094	5394		Spirochaetota	13	0	3576	5221	86100	0.530109			Planctomyces	0.00013	0.1176	0.03674	1.32405	1.31591			Archaea	Euryarchaeota	Thermoplasmata	E2	Methanomassiliicoccaceae	Coxiella	burnetii	0	0	0	0	398
Bacteria	Firmicutes	Clostridia	Clostridiales	Peptostreptococcaceae			86	5405	773	88196	1985		Fusobacteriota	270	4323	30448	22674	23029	0.450987			Enterobacter	0.05508	1.3981	0.0998	1.17597	0.01154			Archaea	Crenarchaeota	MCG	pGrfC26				0	0	1	1	1220
Bacteria	Bacteroidetes	Bacteroidia	Bacteroidales	Bacteroidaceae	Bacteroides	fragilis	5	158916	8	1	0		Synergistota	191	52843	18711	414	1419	0.410962			Corynebacterium	0.19477	1.79898	0.36587	0.16576	0.12996			Archaea	Euryarchaeota	Methanomicrobia	Methanomicrobiales	Methanospirillaceae	Methanospirillum		0	0	0	0	169
Bacteria	Bacteroidetes	Bacteroidia	Bacteroidales	Bacteroidaceae	Bacteroides		1817	52530	84986	108514	4329		Nitrospirota	15	0	8625	10752	44540	0.357085			Sphingobacterium	0.00013	1.81309	0.07967	0.47547	0.04269			Archaea	Euryarchaeota	Methanomicrobia	Methanomicrobiales				0	0	0	0	552
Bacteria	Firmicutes	Bacilli	Lactobacillales	Lactobacillaceae	Lactobacillus	salivarius	834	14548	83139	2515	2249		Saccharibacteria	650	39	3299	23526	20487	0.268104			Akkermansia	0.91428	0.04612	0.00533	1.12348	0.0299			Archaea	Crenarchaeota	MCG					0	0	76	185	354
Bacteria	Cyanobacteria	Synechococcophycideae	Synechococcales	Synechococcaceae	Synechococcus		0	3	8522	88954	88938		Chlorobiota	0	0	1785	2293	35960	0.223628			Parabacteroides	1.00472	0.58611	0.01523	0.24605	0.01312			Archaea	Parvarchaeota	Parvarchaea	YLA114				0	0	32	3	3919
Bacteria	Firmicutes	Clostridia	Clostridiales	Peptostreptococcaceae	Clostridium	ruminantium	34	152	2180	90838	2851		Latescibacteria	0	0	5021	5698	29128	0.222561			Methylocaldum	0.00035	0.01026	0	1.72951	0.0926			Archaea	Euryarchaeota	Methanobacteria	Methanobacteriales	Methanobacteriaceae	Methanobrevibacter		0	0	8	29	105
Bacteria	Actinobacteria	Actinobacteria	Actinomycetales	Dermabacteraceae	Brachybacterium		420	1395	63796	21486	892		BRC1	100	2	1693	4880	26028	0.182659			Faecalibacterium	1.69835	0.05044	0.03871	0.00811	0.00405			Archaea	Parvarchaeota	Parvarchaea	WCHD3-30				0	0	30	20	953
Bacteria	Firmicutes	Bacilli	Lactobacillales	Leuconostocaceae	Leuconostoc		246	1	64913	55603	22		Chlamydiota	5	0	1699	10444	16655	0.160876			Pseudomonas	0.03801	0.79906	0.07267	0.79485	0.05333			Archaea	Euryarchaeota	Thermoplasmata	E2	CCA47			0	0	0	0	106
Bacteria	Planctomycetes	Planctomycetia	Gemmatales	Isosphaeraceae			458	0	4495	78918	32794		Aminicenantes	0	0	1425	1390	25156	0.156229			Erwinia	0.00121	0.88135	0.08166	0.77276	0.00177			Archaea	Euryarchaeota	Thermoplasmata	E2	Methanomassiliicoccaceae	Methanomassiliicoccus		0	0	0	1	183
Bacteria	Firmicutes	Clostridia	Clostridiales	Peptostreptococcaceae	Clostridium		2	0	281	78324	3710		Methylomirabilota	2	0	4677	4473	18504	0.15447			Clostridium	0.1451	0.03368	0.01085	1.3591	0.16685			Archaea	Euryarchaeota	Methanomicrobia	Methanosarcinales	Methanosarcinaceae	Methanomethylovorans		0	0	0	0	114
Bacteria	Actinobacteria	Actinobacteria	Actinomycetales				320	181	2198	160983	9540		Fibrobacterota	5	1	98	130	23701	0.133686			Luteolibacter	0.15544	0.11847	0.00026	0.25958	1.16575			Archaea	Euryarchaeota	Thermoplasmata	E2	DHVEG-1			0	0	0	19	502
Bacteria	Cyanobacteria	Chloroplast	Stramenopiles				2	8	8364	17092	108185		Armatimonadota	76	0	1363	2077	20410	0.133636			Synechococcus	2e-05	0.06122	0	0.74122	0.62918			Archaea	Euryarchaeota	Methanobacteria	Methanobacteriales	Methanobacteriaceae	Methanobacterium		0	0	0	60	36
Bacteria	Actinobacteria	Actinobacteria	Actinomycetales	Corynebacteriaceae	Corynebacterium	stationis	490	6542	77188	4901	386		Absconditabacteria	0	11	475	660	19179	0.113523			Barnesiella	1.27038	0.09263	0.00064	0.0024	0.00123			Archaea	Euryarchaeota	Methanomicrobia	Methanomicrobiales	Methanoregulaceae			0	0	0	0	174
Bacteria	Verrucomicrobia	Verrucomicrobiae	Verrucomicrobiales	Verrucomicrobiaceae	Akkermansia	muciniphila	0	28948	930	46347	1194		NKB19	0	0	776	632	14515	0.0889361			Brevibacterium	0.24152	0.61064	0.27055	0.21213	0.008			Archaea	Euryarchaeota	Halobacteria	Halobacteriales	Halobacteriaceae	Halobacterium		50	0	0	0	0
Bacteria	Planctomycetes	Planctomycetia	Planctomycetales	Planctomycetaceae	Planctomyces		639	4	5406	51010	64804		Gemmatimonadota	158	2	1055	1823	12255	0.0854173			Staphylococcus	0.83435	0.11881	0.28896	0.08324	0.00519			Archaea	Euryarchaeota						0	0	0	0	211
Bacteria	Bacteroidetes	Sphingobacteriia	Sphingobacteriales	Sphingobacteriaceae			214	0	62400	20339	1553		Elusimicrobiota	131	0	1656	728	12244	0.0824347			Ruminococcus	1.01167	0.20258	0.05146	0.02469	0.01407			Archaea	Euryarchaeota	Thermoplasmata	E2	TMEG			0	0	0	0	35
Bacteria	Proteobacteria	Gammaproteobacteria	Methylococcales	Methylococcaceae	Methylocaldum		0	9	477	72066	4339		Lentisphaerota	14	1155	805	1330	9744	0.0728781			Turicibacter	0.51469	0.00961	0.00338	0.68404	0.03542			Archaea	Euryarchaeota	Methanomicrobia	Methanocellales				0	0	0	0	130
Bacteria	Proteobacteria	Gammaproteobacteria	Enterobacteriales	Enterobacteriaceae	Enterobacter		1402	1710	43295	37846	484		WS5	1	0	642	2829	9437	0.0721018			Enterococcus	0.80511	0.19557	0.06731	0.09599	0.03442			Archaea	Euryarchaeota	Methanomicrobia	Methanosarcinales	Methanosarcinaceae	Methanosarcina	mazei	0	0	0	5	46
Bacteria	Firmicutes	Clostridia	Clostridiales	Veillonellaceae	Phascolarctobacterium		850	34141	82720	2792	558		Tenericutes	39	9117	865	433	1660	0.0676614			Aeromonas	0.0012	0.55173	0.00148	0.56484	0.06534			Archaea	Euryarchaeota	Methanomicrobia	Methanosarcinales	Methanosarcinaceae			0	0	0	0	20
Bacteria	Proteobacteria	Gammaproteobacteria	Pseudomonadales	Moraxellaceae	Acinetobacter	rhizosphaerae	5	321	29552	30427	14		Cloacimonadota	0	0	320	423	10000	0.0600038			Prevotella	0.00368	1.0303	0.0328	0.03662	0.012			Archaea	Euryarchaeota	Methanomicrobia	Methanomicrobiales	Methanospirillaceae			0	0	0	0	21
Bacteria	Firmicutes	Clostridia	Clostridiales	Clostridiaceae			130	5899	701	43790	18766		Moduliflexota	0	0	10	135	10281	0.0582333			Dechloromonas	0	0.07879	0	0.11314	0.86349			Archaea	Euryarchaeota	Methanobacteria	Methanobacteriales	Methanobacteriaceae	Methanobacterium	beijingense	0	0	0	1	26
Bacteria	Proteobacteria	Gammaproteobacteria	Enterobacteriales	Enterobacteriaceae			4805	8603	89905	81184	925		GAL15	0	0	2365	3069	4090	0.0531952			Gemmata	0	0.07977	0.0074	0.15886	0.78532			Archaea	Euryarchaeota	Methanomicrobia	Methanocellales	Methanocellaceae	Methanocella		0	0	0	0	174
Bacteria	Firmicutes	Clostridia	Clostridiales	Ruminococcaceae	Faecalibacterium		3	57774	35	2	0		Gracilibacteria	0	1	409	536	8105	0.0505534			Campylobacter	0.94139	0.00136	0.00174	3e-05	0.00014			Archaea	Euryarchaeota	Halobacteria	Halobacteriales	Halobacteriaceae			0	0	0	2	29
Bacteria	Bacteroidetes	Bacteroidia	Bacteroidales	Paraprevotellaceae			235	17	39178	171	52		Dependentiae	1	0	363	1116	4798	0.0350651			Alistipes	0.92506	0.00691	0.00041	0.0004	0			Archaea	Euryarchaeota	Thermoplasmata	E2				0	0	0	0	52
Bacteria	Bacteroidetes	Sphingobacteriia	Sphingobacteriales	Sphingobacteriaceae	Sphingobacterium		368	0	52500	16423	1495		WS4	17	0	1011	1258	3934	0.0347411			Anaerolinea	0	0.03094	0.00341	0.01822	0.85152			Archaea	Euryarchaeota	Methanobacteria	Methanobacteriales	Methanobacteriaceae	Methanobacterium	bryantii	0	0	0	0	16
Bacteria	Firmicutes	Clostridia	Clostridiales	Lachnospiraceae			2300	69861	45055	4356	3372		Microgenomates	0	0	740	761	4394	0.0329259			Megamonas	0.4655	0.34331	0.0702	0.0148	0.00535			Archaea	Euryarchaeota	DSEG	ArcA07				0	0	0	0	50
Bacteria	Bacteroidetes	Bacteroidia	Bacteroidales	Barnesiellaceae	Barnesiella	viscericola	2	41991	733	61	45		WS6	1	0	141	417	5116	0.0316971			Shigella	0.306	0.51683	0.00304	0.01995	0.01015			Archaea							19	0	0	0	52
Bacteria	Proteobacteria	Betaproteobacteria	Rhodocyclales	Rhodocyclaceae	Dechloromonas		0	0	3548	4935	39706		AC1	0	0	181	629	4683	0.0306805			Epulopiscium	0.02921	0.00384	0.00031	0.70161	0.06034			Archaea	Euryarchaeota	Halobacteria	Halobacteriales	Halobacteriaceae	Halococcus		31	0	0	0	0
Bacteria	Verrucomicrobia	Verrucomicrobiae	Verrucomicrobiales	Verrucomicrobiaceae	Luteolibacter		5	4014	5297	10677	55359		Deinococcota	1366	3345	154	142	482	0.0306582			Exiguobacterium	0	0.33655	0.01354	0.42254	0.00491			Archaea	Euryarchaeota	Thermoplasmata	E2	Methanomassiliicoccaceae	vadinCA11		0	0	14	0	0
Bacteria	Planctomycetes	Planctomycetia	Pirellulales	Pirellulaceae	planctomycete	MS3071	0	2982	642	20468	5637		GN04	0	0	502	577	3619	0.0262402			Saccharopolyspora	0	0.00011	0.76581	0.00062	0.00263			Archaea	Parvarchaeota	Micrarchaea	Micrarchaeles				0	0	0	8	134
Bacteria	Synergistetes	Synergistia	Synergistales	Synergistaceae			191	52161	18672	401	85		Calditrichota	0	0	94	252	4348	0.0262178			Methylosinus	0	0.04999	0	0.5185	0.18937			Archaea	Euryarchaeota	Methanobacteria	Methanobacteriales	MSBL1	SAGMEG-1		0	0	0	0	6
Bacteria	Proteobacteria	Gammaproteobacteria	Aeromonadales	Aeromonadaceae	Aeromonas		23	31	20714	22133	1786		WS2	0	0	434	603	2829	0.0215931			Streptomyces	3e-05	0.00188	0.72181	0.01054	0.01594			Archaea	Euryarchaeota	Thermococci	Thermococcales	Thermococcaceae	Thermococcus		0	0	0	0	13
Bacteria	Bacteroidetes	Bacteroidia	Bacteroidales				776	1802	69874	14823	164008		FCPU426	0	0	126	113	3436	0.0205263			planctomycete	0.11547	0.0145	0	0.48616	0.11938			Archaea	Euryarchaeota	Methanomicrobia	Methanosarcinales	ANME-2a-2b			0	0	0	0	5
Bacteria	Proteobacteria	Gammaproteobacteria	Pseudomonadales	Moraxellaceae	Acinetobacter	guillouiae	30	0	14177	19055	21		Eremiobacterota	65	0	1101	472	1658	0.0184094			Cetobacterium	0.13452	0.00031	0	0.30775	0.27959			Archaea	Crenarchaeota	MBGA					0	0	0	0	12
Bacteria	Firmicutes	Bacilli	Bacillales	Staphylococcaceae	Staphylococcus		8532	60002	7857	4393	347		LD1	0	0	21	820	1531	0.0132485			Streptococcus	0.62167	0.02676	0.03144	0.02023	0.00173			Archaea	Euryarchaeota	Methanomicrobia	Methanomicrobiales	Methanoregulaceae	Methanosphaerula	palustris	0	0	0	0	9
Bacteria	Firmicutes	Bacilli	Bacillales				8942	50426	10002	3411	1043		SBR1093	0	0	303	394	1427	0.0118634			Geobacter	2e-05	0.04851	0	0.05772	0.58395			Archaea	Crenarchaeota						0	0	0	0	10
Bacteria	Firmicutes	Clostridia	Clostridiales				542	187448	18990	1452	6357		TPD-58	0	0	65	346	1643	0.0114724			Kluyvera	0	0.35753	0.0014	0.30477	0.00146			Archaea	Crenarchaeota	MBGB					0	0	0	0	22
Bacteria	Firmicutes	Clostridia	Clostridiales	Lachnospiraceae	Ruminococcus		1575	62689	11505	1243	809		Caldisericota	0	0	289	113	1513	0.010696			Megasphaera	0	0.61325	0.03525	0.0108	0.00347			Archaea	Crenarchaeota	Thermoprotei					0	0	0	0	16
Bacteria	Planctomycetes	Planctomycetia	Pirellulales	Pirellulaceae			409	5540	57128	365856	442005		Deferribacterota	12	1652	168	5	1	0.0102659			Comamonas	2e-05	0.43577	0.00573	0.16488	0.0454			Archaea	Euryarchaeota	Methanobacteria	Methanobacteriales	Methanobacteriaceae	Methanothermobacter	tenebrarum	0	0	0	0	2
Bacteria	Proteobacteria	Gammaproteobacteria	Enterobacteriales	Enterobacteriaceae	Shigella		55	10534	22112	830	452		ZB3	0	0	1	17	1335	0.00755703			Bacillus	0.00066	0.00771	0.5627	0.02319	0.042			Archaea	Crenarchaeota	Thaumarchaeota	Nitrososphaerales	Nitrososphaeraceae	Candidatus Nitrososphaera	gargensis	0	0	0	7	0
Bacteria	Proteobacteria	Gammaproteobacteria	Pseudomonadales	Pseudomonadaceae	Pseudomonas		939	1021	27087	29475	332		TA06	0	0	272	117	682	0.00598195			Mycobacterium	0.01249	0.07332	0.01747	0.30549	0.21652			Archaea	Euryarchaeota	DSEG	DHVE3				0	0	0	0	20
Bacteria	Bacteroidetes	Bacteroidia	Bacteroidales	Bacteroidaceae	Bacteroides	uniformis	0	33532	28	0	0		H-178	0	0	4	6	834	0.00471407			Sutterella	0.29072	0.30761	0.02085	0.00073	0.00076			Archaea	Euryarchaeota	Methanobacteria	Methanobacteriales	pMC1	pMC1A4		0	0	0	0	4
Bacteria	Actinobacteria	Actinobacteria	Actinomycetales	Brevibacteriaceae	Brevibacterium		3612	9427	11961	3738	198		SC4	0	0	6	44	609	0.00368077			Paracoccus	0.41423	0.03801	0.08377	0.01043	0.03825			Archaea	Euryarchaeota	DSEG	104A5				0	0	0	0	16
Bacteria	Firmicutes	Bacilli	Lactobacillales	Enterococcaceae	Enterococcus		1474	28010	7722	1978	1074		Hyd24-12	0	0	21	36	465	0.00291557			Caldilinea	0	0.02325	0.00094	0.05049	0.48167			Archaea	Euryarchaeota	Methanomicrobia					0	0	0	0	32
Bacteria	Bacteroidetes	Bacteroidia	Bacteroidales	Prevotellaceae	Prevotella		1124	265	74404	2980	1010		OC31	0	0	1	1	423	0.00237379			Subdoligranulum	0.54327	0.00321	0.0007	0.00039	4e-05			Archaea	Euryarchaeota	DSEG					0	0	0	0	5
Bacteria	Proteobacteria	Alphaproteobacteria	Rhizobiales	Methylocystaceae	Methylosinus		0	0	2230	20287	8166		LCP-89	0	0	8	1	334	0.00191579			Citrobacter	0	0.30443	0.00281	0.23755	0.00066			Archaea	Euryarchaeota	Halobacteria	Halobacteriales	Halobacteriaceae	Halolamina		9	0	0	0	0
Bacteria	Bacteroidetes	Bacteroidia	Bacteroidales	Porphyromonadaceae	Parabacteroides		260	41318	21138	10258	543		GOUTA4	0	0	58	13	186	0.00143544			Wautersiella	0.00064	0.33972	0.01122	0.15164	0.01924			Archaea	Euryarchaeota	Halobacteria	Halobacteriales	Halobacteriaceae			7	0	0	0	0
Bacteria	Firmicutes	Bacilli	Lactobacillales	Enterococcaceae	Enterococcus	cecorum	397	31781	4513	350	331		MVS-104	0	0	1	1	157	0.000888077			Glycomyces	0	0	0.51687	0	6e-05			Archaea	Euryarchaeota	DSEG					0	0	0	0	7
Bacteria	Proteobacteria	Gammaproteobacteria	Pseudomonadales	Moraxellaceae	Acinetobacter	johnsonii	49	0	17596	17353	32		Atribacterota	0	0	0	3	139	0.000793125			Luteimonas	3e-05	0.42995	0.00322	0.07389	0.00969			Archaea	Euryarchaeota	Methanomicrobia	Methanomicrobiales	Methanomicrobiaceae	Methanoculleus	bourgensis	0	0	0	0	4
Bacteria	Bacteroidetes	Bacteroidia	Bacteroidales	Rikenellaceae	Alistipes	onderdonkii	6	26542	73	2	0		Acetothermia	0	0	1	1	124	0.000703759			Acetobacter	0	0.27862	0.00063	0.19293	0			Archaea	Crenarchaeota	Thaumarchaeota	Nitrososphaerales	Nitrososphaeraceae	Candidatus Nitrososphaera		0	0	0	1	8
Bacteria	Proteobacteria	Alphaproteobacteria	Rhodospirillales	Acetobacteraceae	Acetobacter		12	0	10100	7765	0		FBP	22	0	34	0	10	0.000368636			Treponema	0	0.00366	0.00041	0.00736	0.44724			Archaea	Crenarchaeota						0	0	0	0	7
Bacteria	Proteobacteria	Epsilonproteobacteria	Campylobacterales	Campylobacteraceae	Campylobacter		32	30708	44	1	0		Poribacteriota	0	0	0	0	62	0.000346294			Butyricicoccus	0.41532	0.02858	0.00621	0.00605	0.00114			Archaea	Euryarchaeota	Thermoplasmata	E2				0	0	0	2	4
Bacteria	Actinobacteria	Actinobacteria	Actinomycetales				27946	151	361	412	1421		Kazan-3B-28	0	0	0	0	54	0.000301611			Paludibacter	0.00255	0.00239	0	0.15146	0.29927			Archaea	Parvarchaeota	Micrarchaea	pMC2A384				0	0	0	0	7
Bacteria	Fusobacteria	Fusobacteriia	Fusobacteriales	Fusobacteriaceae			270	837	30206	27	81		BHI80-139	0	0	0	0	28	0.000156391			Chryseobacterium	0	0.25173	0.03196	0.14778	0.01299			Archaea	Euryarchaeota	Methanomicrobia	Methanomicrobiales	Methanoregulaceae			0	0	0	0	1
Bacteria	Chloroflexi	Anaerolineae	GCA004				10	0	2157	3877	78291		AD3	19	0	0	2	0	0.000117293			Pirellula	0	0.03066	0	0.07713	0.33287			Archaea	Euryarchaeota	Methanobacteria	Methanobacteriales				0	0	0	0	2
Bacteria	Firmicutes	Bacilli	Turicibacterales	Turicibacteraceae	Turicibacter		64	21592	411	28597	1703		Thermotogota	0	0	0	0	20	0.000111708			u114	0	0.00235	0	0.25766	0.15964			Archaea	Crenarchaeota	THSCG					0	0	0	0	1
Bacteria	Firmicutes	Clostridia	Clostridiales	Tissierellaceae	Gallicola		0	0	397	171	17171		MVP-21	4	0	0	0	9	7.261e-05			Gallicola	0	0.00928	0	0.00409	0.38036			Archaea	Crenarchaeota	Thaumarchaeota	Cenarchaeales	Cenarchaeaceae	Nitrosopumilus		0	0	0	5	0
Bacteria	Actinobacteria	Actinobacteria	Actinomycetales	Brevibacteriaceae	Brevibacterium		350	143	12342	4381	123		PAUC34f	0	0	0	0	3	1.67562e-05			Opitutus	0	0.00255	0.00382	0.00654	0.3706			Archaea	Euryarchaeota	Methanobacteria	Methanobacteriales	Methanobacteriaceae	Methanosphaera		0	0	0	2	3
Bacteria	Firmicutes	Clostridia	Clostridiales	Ruminococcaceae	Subdoligranulum	variabile	12	22451	136	15	2											Blautia	0.35411	0.00111	0.02635	0.00031	0.00119			Archaea	Euryarchaeota	Methanomicrobia	YC-E6				0	0	0	0	8
Bacteria	Fusobacteria	Fusobacteriia	Fusobacteriales	Fusobacteriaceae	u114		0	0	115	9768	7914											Rummeliibacillus	3e-05	0.0003	0.38052	0.00037	0.00071			Archaea	Euryarchaeota	Methanobacteria	Methanobacteriales	Methanobacteriaceae	Methanobrevibacter		0	0	0	0	1
Bacteria	Firmicutes	Clostridia	Clostridiales	Veillonellaceae	Megasphaera		604	0	22048	432	154											Propionivibrio	0	0.00039	0	0.00314	0.35743			Archaea	Euryarchaeota	Halobacteria	Halobacteriales	Halobacteriaceae	Halorubrum		2	0	0	0	0
Bacteria	Firmicutes	Bacilli	Bacillales	Exiguobacteraceae	Exiguobacterium		248	0	12471	16442	234											Oligella	0	0.26969	0	0.07317	0.00575			Archaea	Euryarchaeota	Methanomicrobia	Methanomicrobiales	Methanospirillaceae			0	0	0	0	2
Bacteria	Actinobacteria	Actinobacteria	Actinomycetales	Dermabacteraceae	Brachybacterium	conglomeratum	360	1249	18814	5738	509											Anaeromyxobacter	0	0.04105	0.00079	0.05475	0.24578			Archaea	Euryarchaeota	Methanomicrobia	Methanosarcinales	Methanosarcinaceae			0	0	0	0	1
Bacteria	Firmicutes	Bacilli	Lactobacillales	Leuconostocaceae	Weissella	paramesenteroides	13319	0	766	394	6											Unclassified	0.02973	0.04427	0.1062	0.05332	0.09571			Archaea	Euryarchaeota	Methanomicrobia	Methanomicrobiales				0	0	0	0	1
Bacteria	Firmicutes	Clostridia	Clostridiales	Lachnospiraceae	Epulopiscium		6	928	162	29291	2890											Stenotrophomonas	0.00012	0.18782	0.05632	0.05395	0.00738
Bacteria	OD1						0	0	3701	7636	71440											Thermoactinomyces	6e-05	0.00031	0.30111	8e-05	0.00293
Bacteria	Firmicutes	Clostridia	Clostridiales	Ruminococcaceae			781	98457	12485	4902	4051											SJA-88	0	0.01217	0	0.02189	0.2449
Bacteria	Firmicutes	Clostridia	Clostridiales	Tissierellaceae			0	0	20	17	13180											Syntrophobacter	0	0.00565	0.00029	0.01146	0.25725
Bacteria	Firmicutes	Clostridia	Clostridiales	Ruminococcaceae	Oscillospira		449	101601	11092	559	260											Cytophaga	0	0.00075	0	0.00206	0.24846
Bacteria	Proteobacteria	Deltaproteobacteria	Desulfuromonadales	Desulfuromonadaceae			0	0	2412	3060	42047											Methanosaeta	0	0.00445	0	0.00759	0.23685
Bacteria	Proteobacteria	Betaproteobacteria	Burkholderiales	Alcaligenaceae	Oligella		0	0	10335	2884	240											Novosphingobium	0.07207	0.07182	0.00619	0.02533	0.0703
Bacteria	Bacteroidetes	Bacteroidia	Bacteroidales	Porphyromonadaceae			0	0	202	23658	1693											Rothia	0.00552	0.01122	0.20938	0.00916	0.00071
Bacteria	Proteobacteria	Gammaproteobacteria	Xanthomonadales	Xanthomonadaceae	Luteimonas		56	1	17017	2949	435											Sciscionella	0	0	0.2183	0	0
Bacteria	Proteobacteria	Gammaproteobacteria	Xanthomonadales	Sinobacteraceae			10	2	2622	2764	33594											human	0.21213	0	0	0	0
Bacteria	Proteobacteria	Gammaproteobacteria	Enterobacteriales	Enterobacteriaceae	Erwinia		354	0	10597	10848	3											Kocuria	0.00078	0.00907	0.17751	0.00759	0.01325
Bacteria	Firmicutes	Clostridia	Clostridiales	Veillonellaceae	Megamonas		189	14853	2354	431	150											HB118	0	0.00837	0	0.01086	0.18853
Bacteria	Firmicutes	Erysipelotrichi	Erysipelotrichales	Erysipelotrichaceae			0	959	98	12003	76											Klebsiella	0.00444	0.09113	0.00738	0.09537	0
Bacteria	Proteobacteria	Gammaproteobacteria	Enterobacteriales	Enterobacteriaceae	Citrobacter		53	0	11415	9196	19											Hydrogenophaga	0.06859	0.00556	0.0025	0.0119	0.1075
Bacteria	Verrucomicrobia	Methylacidiphilae	Methylacidiphilales	LD19			0	0	828	3199	6962											Halomonas	0	0.00956	0.00028	0.01152	0.16691
Bacteria	Bacteroidetes	Bacteroidia	Bacteroidales				455	4799	6997	16961	6886											Syntrophus	0	0.00422	0	0.00444	0.17622
Bacteria	Firmicutes	Bacilli	Bacillales	Bacillaceae	Bacillus		20196	9	270	479	1013											Elizabethkingia	0	0.16445	0.00022	0.00983	0.00621
Bacteria	Proteobacteria	Deltaproteobacteria	Desulfovibrionales	Desulfovibrionaceae			24	14871	469	3161	55											Dehalobacterium	0.14789	0.0081	0.00146	0.00281	0.01732
Bacteria	Planctomycetes	Phycisphaerae	WD2101				128	0	4326	6061	98799											Desulfococcus	0	0.01548	0	0.02216	0.13818
Bacteria	Proteobacteria	Gammaproteobacteria	Alteromonadales	125ds10			0	0	303	364	15503											Deinococcus	0.10467	0.00013	0.0674	3e-05	0.00239
Bacteria	Chloroflexi	Anaerolineae	Caldilineales	Caldilineaceae			0	0	701	941	12771											Vagococcus	0	0.08638	0	0.08629	4e-05
Bacteria	Firmicutes	Clostridia	Clostridiales	Clostridiaceae	Clostridium	subterminale	1	1315	4	11258	439											Flavobacterium	0	0.03291	0.0156	0.01412	0.10927
Bacteria	Proteobacteria	Gammaproteobacteria	Enterobacteriales	Enterobacteriaceae	Kluyvera	ascorbata	24	0	13118	11718	60											C39	0	0.02751	0	0.04659	0.0908
Bacteria	Fibrobacteres						0	0	3	30	10644											Coprococcus	0.09433	0.02351	0.01627	0.00736	0.02027
Bacteria	Proteobacteria	Gammaproteobacteria	Enterobacteriales	Enterobacteriaceae	Erwinia	aroideae	0	22	10506	8884	0											Rubrivivax	0	0.01519	0.00176	0.01547	0.12602
Bacteria	Firmicutes	Bacilli	Lactobacillales	Streptococcaceae	Streptococcus	alactolyticus	401	20726	861	614	57											Desulfovibrio	0.00289	0.12795	0.00586	0.01102	0.00931
Bacteria	Verrucomicrobia	Opitutae	Opitutales	Opitutaceae			0	0	29	138	13756											Fluviicola	0	0.0052	0	0.00713	0.1434
Bacteria	Firmicutes	Bacilli	Lactobacillales	Lactobacillaceae	Lactobacillus		1219	15658	13374	1310	785											AF12	0.15474	0	0	0.00013	0
Bacteria	Verrucomicrobia	Pedosphaerae	Pedosphaerales	Ellin515			9	0	3536	4265	65406											Paenibacillus	3e-05	0.02509	0.07162	0.03146	0.02052
Bacteria	Firmicutes	Bacilli	Lactobacillales	Lactobacillaceae	Lactobacillus	agilis	670	484	12552	644	474											Trichococcus	2e-05	0.09949	0.00387	0.0323	0.01036
Bacteria	Acidobacteria	Acidobacteria-6	iii1-15				132	62	13477	15111	139398											Desulfobulbus	0	0.01648	0	0.01476	0.10926
Bacteria	Fusobacteria	Fusobacteriia	Fusobacteriales	Fusobacteriaceae	Cetobacterium	somerae	0	1780	6	12479	5907											Odoribacter	0.074	0.04422	0.00246	0.01667	0.00286
Bacteria	TM7	TM7-3	I025	Rs-045			0	0	0	6337	21											Oscillatoria	0	0	0	0	0.14016
Bacteria	Actinobacteria	Actinobacteria	Actinomycetales	Glycomycetaceae	Glycomyces		9869	0	0	0	3											Butyricimonas	0.1373	0.00181	0	0.0001	0
Bacteria	Firmicutes	Clostridia	Clostridiales	Peptostreptococcaceae			22	4892	1120	3241	5188											Nitrospira	0	0.00982	0	0.01975	0.10911
Bacteria	Firmicutes	Clostridia	Clostridiales	Veillonellaceae	Megamonas	hypermegale	1006	0	10045	173	83											Saccharomonospora	0	0	0.12846	5e-05	0.00728
Bacteria	Proteobacteria	Gammaproteobacteria	Pseudomonadales	Moraxellaceae	Acinetobacter		1068	0	18512	3389	695											Planococcus	0.12864	8e-05	0	5e-05	0.00675
Bacteria	Bacteroidetes	Bacteroidia	Bacteroidales	S24-7			253	9	22927	1310	203											Rhodobacter	0	0.01995	0.00064	0.02781	0.08621
Bacteria	Proteobacteria	Gammaproteobacteria	Enterobacteriales	Enterobacteriaceae	Enterobacter	gergoviae	0	0	4969	5003	0											Thauera	0	0.11224	0	0.00409	0.01655
Bacteria	Proteobacteria	Alphaproteobacteria	Rhodobacterales	Rhodobacteraceae	Paracoccus		651	12606	415	47	1129											Jeotgalicoccus	0.01991	0.07738	0.01055	0.01997	0.00309
Bacteria	Proteobacteria	Betaproteobacteria	Burkholderiales				9	1	86	9294	1342											Burkholderia	0.0333	0.0357	0.0134	0.0434	8e-05
Bacteria	Chloroflexi	Anaerolineae	Caldilineales	Caldilineaceae	Caldilinea		18	0	1060	2225	23276											vadinHB04	0	0.00016	0	0	0.11885
Bacteria	Bacteroidetes	Flavobacteriia	Flavobacteriales	Weeksellaceae			615	0	13358	484	1140											Serratia	0	0.05935	0.00545	0.05031	0.00132
Bacteria	Proteobacteria	Gammaproteobacteria	Enterobacteriales	Enterobacteriaceae	Erwinia	soli	934	14	7307	6986	71											Methylomonas	0	0	0	0	0.11325
Bacteria	Bacteroidetes	Sphingobacteriia	Sphingobacteriales	Sphingobacteriaceae	Sphingobacterium	mizutaii	150	0	17189	465	286											Nonomuraea	0	0	0.10539	0.00233	0.00061
Bacteria	Proteobacteria	Betaproteobacteria	Burkholderiales	Comamonadaceae	Comamonas		99	1	16552	6278	2075											Hylemonella	0	0.0338	0.00082	0.01304	0.05942
Bacteria	Planctomycetes	Planctomycetia	Gemmatales	Gemmataceae			126	162	15168	27049	81971											Facklamia	0.00379	0.0586	0.00205	0.01667	0.02271
Bacteria	Firmicutes	Clostridia	Clostridiales	Clostridiaceae	Clostridium	perfringens	3	4768	429	9304	11428											Blvii28	0	0.00613	0	0.00411	0.09141
Bacteria	Verrucomicrobia	Opitutae	Opitutales	Opitutaceae	Opitutus		70	0	110	290	19400											Rhodoplanes	0	0.00908	0.00041	0.00914	0.08204
Bacteria	Firmicutes	Clostridia	Clostridiales	Lachnospiraceae	Blautia		449	14047	40	12	53											A17	0	0.00163	0	0.00581	0.09265
Bacteria	Planctomycetes	OM190	CL500-15				1	0	1050	1453	13270											Alcaligenes	0	0.07118	0.00679	0.01778	0.00216
Bacteria	Proteobacteria	Deltaproteobacteria	Syntrophobacterales	Syntrophaceae			0	0	1792	7371	29384											Arcobacter	0	0.01622	0.001	0.00255	0.07807
Bacteria	OP3	PBS-25					0	0	1686	1032	84525											Brevundimonas	0.06256	0.02625	0.00363	0.00208	0.00291
Bacteria	Firmicutes	Clostridia	Clostridiales	Ruminococcaceae	Butyricicoccus	pullicaecorum	106	16992	1060	253	52											Prosthecobacter	0	0.00565	0	0.01085	0.07866
Bacteria	OD1	ZB2					169	3	1805	4792	69854											LCP-6	0	0.01544	0	0.0181	0.06122
Bacteria	Proteobacteria	Gammaproteobacteria	Pseudomonadales	Moraxellaceae	Acinetobacter		1127	12	35364	12294	7090											Slackia	0.08887	0.00112	0.00158	0.00018	0.0002
Bacteria	Proteobacteria	Betaproteobacteria	Rhodocyclales	Rhodocyclaceae	C39		0	0	1272	2010	4028											Bdellovibrio	0	0.00179	0.00099	0.04462	0.03925
Bacteria	Bacteroidetes	Bacteroidia	Bacteroidales	Rikenellaceae	human	gut metagenome	0	8835	0	0	0											Ureibacillus	0	6e-05	0.08566	0	0.00022
Bacteria	Bacteroidetes	Bacteroidia	Bacteroidales	Rikenellaceae	Alistipes	putredinis	0	7417	0	0	0											Uliginosibacterium	0	0.00134	0.00018	0.00688	0.07706
Bacteria	Cyanobacteria	4C0d-2	YS2				275	8598	6014	919	2984											Leptolyngbya	0	0.00028	0.01294	0.00396	0.06747
Bacteria	Proteobacteria	Alphaproteobacteria	Rhodobacterales	Rhodobacteraceae			44	9	285	6516	602											Succinatimonas	0.01719	0.06628	0.0007	5e-05	0.00011
Bacteria	Proteobacteria	Gammaproteobacteria	Enterobacteriales	Enterobacteriaceae	Klebsiella	oxytoca	60	40	3236	3544	0											Tuberibacillus	0	0	0.08161	0	0
Bacteria	Verrucomicrobia	Pedosphaerae	Pedosphaerales	auto67			31	0	815	1281	34279											Planifilum	0	0	0.07556	0	8e-05
Bacteria	Proteobacteria	Alphaproteobacteria	Rhizobiales				28	0	1883	16423	8909											Azorhizophilus	0	0	0.00064	0.00068	0.07364
Bacteria	Bacteroidetes	Flavobacteriia	Flavobacteriales	Weeksellaceae	Wautersiella		211	27	13422	5949	871											Gluconobacter	0	0.0505	0	0.02424	0
Bacteria	Fusobacteria	Fusobacteriia	Fusobacteriales	Fusobacteriaceae	Cetobacterium		0	1679	5	381	7396											Sulfuritalea	0	0.01073	0	0.01251	0.05126
Bacteria	Firmicutes	Bacilli	Bacillales	Staphylococcaceae	Staphylococcus	sciuri	1411	86	2313	2213	7											Trabulsiella	0	0.04832	0.00075	0.02532	4e-05
Bacteria	Bacteroidetes	Flavobacteriia	Flavobacteriales	Weeksellaceae	Chryseobacterium		539	0	9816	5766	587											Dysgonomonas	0	0.05145	0.00031	0.00132	0.02019
Bacteria	Bacteroidetes	Bacteroidia	Bacteroidales	Porphyromonadaceae	Paludibacter		0	66	106	6333	13906											Veillonella	0.00366	0.03947	0.02377	0.00092	0.0015
Bacteria	Proteobacteria	Betaproteobacteria	Rhodocyclales	Rhodocyclaceae	Propionivibrio		0	0	14	140	18341											Devosia	0	0.0142	0.00717	0.02776	0.01579
Bacteria	Proteobacteria	Alphaproteobacteria					32	7911	423	249	2534											Sphingomonas	0.01911	0.00444	0.03157	0.00466	0.00326
Bacteria	NC10	wb1-A12					0	0	1069	1775	3579											Methanobacterium	0	0.0015	0	0.01271	0.0487
Bacteria	TM7	SC3					0	0	421	10352	1843											Geobacillus	0	7e-05	0.06272	0	0
Bacteria	Bacteroidetes	Bacteroidia	Bacteroidales	Bacteroidaceae	Bacteroides	plebeius	51	17954	184	32	1											Aerococcus	0.0071	0.04006	0.0026	0.00665	0.00534
Bacteria	Proteobacteria	Gammaproteobacteria	Oceanospirillales	Halomonadaceae	Halomonas	phosphatis	0	0	428	510	8007											Natronobacillus	0	0.04053	0.00173	0.01677	0.00183
Bacteria	Bacteroidetes	Flavobacteriia	Flavobacteriales	Weeksellaceae	Elizabethkingia		0	0	6812	403	266											Desulfobacca	0	0.0013	0	0.00801	0.05036
Bacteria	Bacteroidetes	Flavobacteriia	Flavobacteriales	Flavobacteriaceae			126	0	17773	4742	1901											Brevibacillus	0	0.00026	0.05502	0	0.00415
Bacteria	Proteobacteria	Deltaproteobacteria	Entotheonellales				0	0	3900	6195	31190											Proteiniphilum	0	0.04558	0	0.00068	0.01293
Bacteria	Proteobacteria	Gammaproteobacteria	HOC36				4	0	865	5114	54527											Perlucidibaca	0	0.00634	6e-05	0.01035	0.03932
Bacteria	Actinobacteria	OPB41					5	14	2493	6056	30430											Longilinea	0	0	0	0.00014	0.05529
Bacteria	NC10	2023-12-24	JH-WHS47				2	0	2776	2112	13353											Micrococcus	0.01977	0.00113	0.03291	0.00079	0.00053
Bacteria	Proteobacteria	Alphaproteobacteria	Rhodospirillales	Acetobacteraceae			34	0	20	5062	1144											SHD-14	0	0.00227	0	0.00023	0.0505
Bacteria	Proteobacteria	Gammaproteobacteria	Enterobacteriales	Enterobacteriaceae	Enterobacter	cowanii	312	0	3833	2974	1											Methylosarcina	0	3e-05	0	0.00032	0.05202
Bacteria	Bacteroidetes	Bacteroidia	Bacteroidales	Marinilabiaceae	Cytophaga	xylanolytica	0	0	72	179	23224											Mucispirillum	0.04594	0.00469	0.0007	0.00012	2e-05
Bacteria	Firmicutes	Clostridia	Clostridiales	Mogibacteriaceae			14	7828	740	922	5302											Anaerostipes	0.02528	0.01209	0	0.00031	0.01356
Bacteria	Proteobacteria	Betaproteobacteria	Ellin6067				0	0	513	1151	6704											Pedomicrobium	0	0.00223	0.00023	0.01056	0.03753
Bacteria	Actinobacteria	Actinobacteria	Actinomycetales	Pseudonocardiaceae			7682	8	0	122	12											Agrobacterium	3e-05	0.00927	0.02198	0.01208	0.00507
Bacteria	Firmicutes	Clostridia	OPB54				87	0	684	1337	13175											Saccharibacillus	0	0.02024	0.00342	0.02458	2e-05
Bacteria	Firmicutes	Bacilli	Bacillales	Bacillaceae	Bacillus	flexus	4886	1	253	524	754											Leptospira	0	0.00362	0.00021	0.00445	0.03899
Bacteria	Firmicutes	Bacilli	Lactobacillales	Enterococcaceae	Vagococcus		0	0	3172	3342	2											Tatumella	0	0.04024	0	0.00674	0
Bacteria	Firmicutes	Bacilli	Lactobacillales	Leuconostocaceae	Leuconostoc	mesenteroides	22	0	2603	2204	0											Cloacibacterium	0.00053	0.00141	0	0.00139	0.04343
Bacteria	SR1						0	11	475	660	19179											Nocardioides	7e-05	0.00319	0.028	0.00383	0.01162
Bacteria	Chlamydiae	Chlamydiia	Chlamydiales				2	0	765	7914	8155											Anoxybacillus	0.00035	0	0.04536	5e-05	0.00014
Bacteria	Bacteroidetes	Bacteroidia	Bacteroidales	Porphyromonadaceae			12	1197	1107	11067	1201											Rikenella	0.04536	0.00019	0	0.00016	0
Bacteria	Bacteroidetes	Bacteroidia	Bacteroidales	Rikenellaceae	AF12		0	6496	0	5	0											Hyphomicrobium	0	0.00279	0	0.00402	0.03875
Bacteria	Tenericutes	Mollicutes					3	7763	18	359	1608											Arthrobacter	2e-05	0.01171	0.01614	0.01191	0.00504
Bacteria	Firmicutes	Clostridia	SHA-98				3	21	687	169	10162											Leucobacter	0	0.00679	0.01578	0.00327	0.01883
Bacteria	Actinobacteria	Actinobacteria	Actinomycetales	Pseudonocardiaceae	Saccharopolyspora		13369	0	4	26	112											C1	0	0.00435	0	0.00572	0.0344
Bacteria	Verrucomicrobia	Pedosphaerae	Pedosphaerales	R4-41B			290	0	4542	431	3483											Crenothrix	0	0.00078	0	0.00039	0.04278
Bacteria	Proteobacteria	Gammaproteobacteria	Chromatiales				0	0	10	129	3866											T78	0	0.00029	0	0.00258	0.04095
Bacteria	TM7	TM7-3	EW055				16	0	1416	2603	3780											Anaerofustis	0.03847	3e-05	0	0	0.00531
Bacteria	Acidobacteria	Holophagae	Holophagales	Holophagaceae			0	0	0	0	3980											Syntrophomonas	0	0.00165	0	0.00053	0.04158
Bacteria	WWE1	Cloacamonae	Cloacamonales	SHA-116			0	0	243	348	6711											Oceanobacillus	8e-05	0.00501	0.03645	0.00073	0.001
Bacteria	Firmicutes	Bacilli	Bacillales	Bacillaceae	Bacillus	ginsengihumi	4441	0	0	0	0											Pantoea	6e-05	0.00788	0.02429	0.01074	0
Bacteria	Cyanobacteria	Oscillatoriophycideae	Oscillatoriales	Phormidiaceae	Oscillatoria	acuminata	0	0	0	0	6982											WCHB1-05	0	0.00627	0	0.00182	0.03333
Bacteria	Firmicutes	Bacilli	Bacillales	Planococcaceae	Planococcus		0	4110	3	2	336											Roseomonas	0	0.0062	0.0048	0.00738	0.02288
Bacteria	Actinobacteria	Thermoleophilia	Solirubrobacterales				30	0	2045	3573	6461											Macellibacteroides	0	0.00297	0.00029	0.0002	0.0376
Bacteria	Proteobacteria	Deltaproteobacteria	Desulfarculales	Desulfarculaceae			0	0	458	643	10760											Formivibrio	0	0.00066	0	0.00317	0.03721
Bacteria	Chloroflexi	Thermomicrobia	JG30-KF-CM45				2083	0	1683	4002	9299											Virgibacillus	0	0	0.03869	0	0.00157
Bacteria	Proteobacteria	Alphaproteobacteria	Rickettsiales				7	53	244	6642	1428											Candidatus Rhabdochlamydia	0	0.00081	0	0.00542	0.03336
Bacteria	Actinobacteria	Coriobacteriia	Coriobacteriales	Coriobacteriaceae			625	10490	829	545	554											Balneimonas	0	0.00214	0.00194	0.00654	0.02788
Bacteria	Verrucomicrobia	Verrucomicrobiae	Verrucomicrobiales	Verrucomicrobiaceae			111	2	1710	4517	19666											Desulfomonile	0	0.00313	0	0.00604	0.02855
Bacteria	Proteobacteria	Alphaproteobacteria	Sphingomonadales				241	2	4829	198	676											Sporomusa	0	0.0052	0.00764	0.00375	0.02079
Bacteria	Proteobacteria	Alphaproteobacteria	Rhodobacterales	Rhodobacteraceae	Rhodobacter		18	0	1720	2420	7711											Alicyclobacillus	0	0.00093	0.02474	0.00205	0.00908
Bacteria	Proteobacteria	Gammaproteobacteria	Pseudomonadales	Pseudomonadaceae			61	0	400	379	7821											Calothrix	0.03562	0	0.00106	0	2e-05
Bacteria	Proteobacteria	Epsilonproteobacteria	Campylobacterales	Campylobacteraceae	Arcobacter	cryaerophilus	19	0	581	50	3349											Methylomicrobium	0	0.00044	0	0.00281	0.03318
Bacteria	Chloroflexi	Anaerolineae	SJA-15				0	0	1692	6482	34462											N09	0	0.00023	0.00069	5e-05	0.0346
Bacteria	Bacteroidetes	Bacteroidia	Bacteroidales	Bacteroidaceae	Bacteroides	barnesiae	113	1150	8601	513	261											Serinicoccus	0	0.00012	0.03475	0.00013	0.00051
Bacteria	Bacteroidetes	Flavobacteriia	Flavobacteriales	Cryomorphaceae	Fluviicola		0	0	222	315	6918											Aminobacter	0	0.00197	0.00066	0.02827	0.00444
Bacteria	Proteobacteria	Betaproteobacteria	Burkholderiales	Comamonadaceae	Hylemonella		14	0	1474	575	2647											Caloramator	0	0.00055	0.00076	0.00082	0.03279
Bacteria	Proteobacteria	Gammaproteobacteria	Legionellales	Legionellaceae			0	0	80	9583	299											Macrococcus	0.00693	0.00378	0.01762	0.00623	6e-05
Bacteria	Fibrobacteres	TG3	TG3-1	TSCOR003-O20			5	1	42	7	7318											Marmoricola	0	0.00243	0.00035	0.00251	0.02822
Bacteria	Proteobacteria	Betaproteobacteria	Burkholderiales	Alcaligenaceae	Sutterella		356	11974	11030	29	33											Polynucleobacter	0	0.00414	0	0.00671	0.02245
Bacteria	Armatimonadetes	SHA-37					11	0	204	416	3420											Desulfomicrobium	0	0.00109	0	0.00435	0.02779
Bacteria	Bacteroidetes	Bacteroidia	Bacteroidales	Rikenellaceae			66	17537	3106	472	222											Dermacoccus	0	0	0.02954	0.002	0.00144
Bacteria	Proteobacteria	Gammaproteobacteria	Aeromonadales	Succinivibrionaceae	Succinatimonas	hippei	12	710	2375	2	5											Symbiobacterium	0	0.00139	0.01731	0.00315	0.0108
Bacteria	Chloroflexi	Anaerolineae	SHA-20				0	0	1117	1703	40866											Candidatus Accumulibacter	0	0.00081	0	0.00093	0.03058
Bacteria	Proteobacteria	Gammaproteobacteria	Pseudomonadales	Pseudomonadaceae	Azorhizophilus		11	0	0	30	3705											Curtobacterium	0	0.00116	0.02963	0.00131	8e-05
Bacteria	Cyanobacteria	Oscillatoriophycideae	Oscillatoriales	Phormidiaceae			0	0	313	1611	5168											Cronobacter	0	0.01234	0.01062	0.00765	0.00155
Bacteria	Nitrospirae	Nitrospira	Nitrospirales	FW			2	0	2793	3689	11157											Phycicoccus	0.01907	0.0014	0.00348	0.00046	0.00775
Bacteria	Spirochaetes	Leptospirae	Leptospirales	Sediment-4			0	0	595	1510	15033											Ramlibacter	0	0.00442	0.00059	0.01069	0.01642
Bacteria	Planctomycetes	Phycisphaerae	Pla1				1	0	1136	2186	33869											Kaistobacter	0	0.00256	0.00113	0.00444	0.02277
Bacteria	Verrucomicrobia	Methylacidiphilae	S-BQ2-57				0	0	1651	2486	29056											Candidatus Solibacter	0	0.00049	0.00035	0.0006	0.02895
Bacteria	Firmicutes	Clostridia	Clostridiales	Veillonellaceae	vadinHB04		0	0	6	0	5697											Coprobacillus	0.02187	0.00694	0.00059	0.00049	0.0002
Bacteria	Bacteroidetes	Saprospirae	Saprospirales	Saprospiraceae			48	0	1275	1585	11126											Methanolinea	0	0	0	0.00026	0.02949
Bacteria	Proteobacteria	Deltaproteobacteria	Syntrophobacterales	Syntrophorhabdaceae			0	0	562	1131	12648											Runella	0.02721	0	0	3e-05	0.00244
Bacteria	Firmicutes	Bacilli	Lactobacillales	Carnobacteriaceae	Trichococcus		74	1	3750	1308	453											GOUTA19	0	0.0003	0	0.00235	0.02636
Bacteria	Actinobacteria	Actinobacteria	Actinomycetales	Micrococcaceae	Rothia	nasimurium	3043	28	339	249	30											SHD-231	0	3e-05	0	0.00064	0.02776
Bacteria	Firmicutes	Bacilli	Bacillales	Planococcaceae	Rummeliibacillus		7035	1	12	14	34											Methanosarcina	0	2e-05	0	0.00079	0.02724
Bacteria	Firmicutes	Bacilli	Bacillales	Bacillaceae	Bacillus	coagulans	3646	0	3	0	1											Myroides	0	0.00966	0.00827	0.0088	0.00105
Bacteria							311	9284	1735	2873	19884											Thermomonas	0	0.01414	0.00932	3e-05	0.0039
Bacteria	OP8	OP8					0	0	731	429	9895											Lysobacter	0	0.00436	0.01124	0.00406	0.00746
Bacteria	Proteobacteria	Deltaproteobacteria					12	0	2451	6237	33148											Pseudoxanthomonas	0	0.01118	0.0126	0.0002	0.00284
Bacteria	Planctomycetes	Planctomycetia	Pirellulales	Pirellulaceae	Pirellula		0	0	1362	3409	16116											Providencia	0	0.0098	0.00651	0.00997	4e-05
Bacteria	Thermi	Deinococci	Deinococcales	Deinococcaceae	Deinococcus		1147	3345	5	1	111											TS34	0	0.00173	0	0.01166	0.01267
Bacteria	Chloroflexi	Anaerolineae	Anaerolineales	Anaerolinaceae	Longilinea		0	0	0	6	2805											Acidovorax	0.00075	0.00603	0.00011	0.00544	0.0132
Bacteria	Actinobacteria	Actinobacteria	Actinomycetales	Actinomycetaceae			11	0	325	102	5411											Bordetella	3e-05	0.00084	0.01206	0.0099	0.00259
Bacteria	Proteobacteria	Betaproteobacteria	Burkholderiales	Alcaligenaceae	Alcaligenes	faecalis	125	0	2832	706	91											Laceyella	3e-05	0	0.02505	0	6e-05
Bacteria	TM7	TM7-1					30	10	1133	3738	9282											Cylindrospermopsis	0	0.00041	0	0.00024	0.02442
Bacteria	Proteobacteria	Deltaproteobacteria	Desulfovibrionales	Desulfovibrionaceae	Desulfovibrio		51	116	3612	432	153											Candidatus Methanoregula	0	6e-05	0	0.00012	0.02488
Bacteria	Proteobacteria	Deltaproteobacteria	Desulfobacterales	Desulfobulbaceae	Desulfobulbus		0	0	769	654	5240											Thiobacillus	0	0	0	0.00201	0.0225
Bacteria	Proteobacteria	Deltaproteobacteria	MIZ46				9	0	304	78	4864											Collinsella	0.0053	0.00393	0.01464	0.00018	0.00045
Bacteria	Actinobacteria	Actinobacteria	Actinomycetales	Mycobacteriaceae	Mycobacterium		190	9	3376	12546	9246											Pediococcus	0.00022	0.00245	0.01928	0.00226	0
Bacteria	Bacteroidetes	Bacteroidia	Bacteroidales	Bacteroidaceae			0	0	0	264	9287											GW-34	0	0.00019	0	0	0.02364
Bacteria	Firmicutes	Clostridia	Clostridiales	Ruminococcaceae	Faecalibacterium	prausnitzii	658	11451	1785	333	187											Agromyces	0.01158	0.00114	0.00192	0.00096	0.00774
Bacteria	Proteobacteria	Betaproteobacteria	Rhodocyclales	Rhodocyclaceae	Thauera		0	0	4683	180	827											Allochromatium	0	0.00141	0	3e-05	0.02172
Bacteria	Firmicutes	Clostridia	Clostridiales	Christensenellaceae			104	5059	1604	2172	5313											Anaerotruncus	0.01789	0.00448	6e-05	0.00036	0
Bacteria	Firmicutes	Clostridia	Clostridiales	Ruminococcaceae	Ruminococcus		175	15825	2908	798	385											Pseudonocardia	3e-05	0	0.01902	0.00098	0.00271
Bacteria	Chloroflexi	Anaerolineae	Anaerolineales	Anaerolinaceae			0	0	1115	1923	36040											Micromonospora	0	0.00255	0.00108	0.00496	0.01357
Bacteria	Proteobacteria	Betaproteobacteria	Methylophilales	Methylophilaceae			5	0	142	309	7295											Steroidobacter	0	0.00161	0.00094	0.00142	0.01763
Bacteria	Proteobacteria	Deltaproteobacteria	MBNT15				0	0	1236	2277	7165											Victivallis	0.01668	0.00444	0.00023	0.00018	0
Bacteria	Bacteroidetes	Bacteroidia	Bacteroidales	Rikenellaceae	Alistipes	finegoldii	0	3395	0	0	0											Bilophila	0.01808	0.00046	0.0007	0.00211	4e-05
Bacteria	Actinobacteria	Actinobacteria	Actinomycetales	Corynebacteriaceae	Corynebacterium		3370	325	4253	1282	5365											Sphingobium	0.0158	0.00137	0.00093	0.00211	0.00085
Bacteria	Bacteroidetes	Bacteroidia	Bacteroidales	Barnesiellaceae	Barnesiella	intestinihominis	9	298	2662	34	5											Ruania	0	2e-05	0.02062	0	0.00015
Bacteria	Nitrospirae	Nitrospira	Nitrospirales	0319-6A21			13	0	3855	3709	11697											Citricoccus	8e-05	0.01206	0.00563	0.0024	0.00052
Bacteria	Proteobacteria	Betaproteobacteria	Burkholderiales	Alcaligenaceae			85	0	1878	1000	561											Chloronema	0	0.00217	0.00495	0.00103	0.0125
Bacteria	BRC1	PRR-11					100	2	1387	4748	22375											Curvibacter	0.01759	0.00276	0	9e-05	2e-05
Bacteria	Proteobacteria	Gammaproteobacteria	Enterobacteriales	Enterobacteriaceae	Erwinia	chrysanthemi	0	0	3399	3304	0											Anaerobiospirillum	0	0.01861	0.00176	0	0
Bacteria	Proteobacteria	Deltaproteobacteria	Desulfuromonadales	Geobacteraceae	Geobacter		0	1	1971	2298	27994											Peptococcus	0.01401	0.00029	0.00474	0	0.00097
Bacteria	Firmicutes	Clostridia	Clostridiales	Dehalobacteriaceae			4	3497	8	1	265											Kurthia	0	0.00631	0.00655	0.00456	0.00243
Bacteria	Proteobacteria	Betaproteobacteria	Burkholderiales	Alcaligenaceae			80	1	1270	1324	21358											Solibacillus	0	0.00408	0.00248	0.00767	0.00536
Bacteria	Planctomycetes	Planctomycetia	Gemmatales	Gemmataceae	Gemmata		137	0	3593	6781	38043											Planktothricoides	0	0.00086	0	0.00299	0.01546
Bacteria	Proteobacteria	Alphaproteobacteria	Sphingomonadales	Sphingomonadaceae	Novosphingobium		26	2686	2647	888	2669											Ornithinimicrobium	0	5e-05	0.01766	5e-05	0.00124
Bacteria	Verrucomicrobia	Pedosphaerae	Pedosphaerales				0	0	4275	5294	85344											Nostoc	0	0	0.00073	5e-05	0.01755
Bacteria	Planctomycetes	Phycisphaerae	CPla-3				0	0	38	65	9984											Fusibacter	0	0.00064	0	0.00236	0.01508
Bacteria	Firmicutes	Bacilli	Lactobacillales	Enterococcaceae	Enterococcus		282	3459	2765	3209	1621											Leptothrix	0	5e-05	0.00123	0.00015	0.01663
Bacteria	Firmicutes	Bacilli	Lactobacillales	Aerococcaceae	Aerococcus		43	294	1751	258	257											Zoogloea	0	0.0001	0	0	0.01773
Bacteria	Actinobacteria	Actinobacteria	Actinomycetales	Pseudonocardiaceae	Sciscionella	marina	4147	0	0	0	0											Pusillimonas	0	0.01035	0.00353	0.00261	0.0013
Bacteria	Firmicutes	Clostridia	Clostridiales	Lachnospiraceae			555	18246	5511	2714	908											Flavisolibacter	0	0.00077	5e-05	0.00091	0.0159
Bacteria	Cyanobacteria	Chloroplast					7	0	395	1645	3163											Gracilibacillus	0	3e-05	0.0062	0	0.01097
Bacteria	OP3	BD4-9					0	0	569	692	9525											Microbispora	0.00806	0	0.00856	0	0.00048
Bacteria	Proteobacteria	Betaproteobacteria	Burkholderiales	Burkholderiaceae	Burkholderia		38	915	878	990	2											Enhydrobacter	0.00013	0.00198	0.01242	0.00226	0.00026
Bacteria	GAL15						0	0	2365	3069	4090											Schlegelella	0.01608	0	0.00088	0	2e-05
Bacteria	Proteobacteria	TA18	PHOS-HD29				0	0	160	3175	2420											Dietzia	0.0001	0.00369	0.01041	0.00143	0.00133
Bacteria	Proteobacteria	Deltaproteobacteria	Myxococcales	Myxococcaceae	Anaeromyxobacter		15	0	1879	2421	11425											Pilimelia	0	0.00052	0.00023	0.00462	0.01159
Bacteria	Verrucomicrobia	Pedosphaerae	Pedosphaerales				1	0	594	1806	6755											Peredibacter	0	0.00049	0	0.00018	0.01616
Bacteria	Actinobacteria	Actinobacteria	Actinomycetales	Streptomycetaceae	Streptomyces	radiopugnans	3906	0	5	25	24											Pseudochrobactrum	0	0.00806	0	0.0036	0.00502
Bacteria	Chloroflexi	Anaerolineae	Anaerolineales	Anaerolinaceae	SHD-14		0	0	103	9	2548											Lysinibacillus	0	0.00068	0.01011	0.00079	0.00477
Bacteria	Bacteroidetes	Bacteroidia	Bacteroidales	Odoribacteraceae	Odoribacter		42	3090	1597	690	124											Merismopedia	0	0.00057	0	0.00217	0.01354
Bacteria	Bacteroidetes	Bacteroidia	Bacteroidales	SB-1			0	0	281	358	17001											Methylibium	0	6e-05	0	0.00239	0.0138
Bacteria	Actinobacteria	Actinobacteria	Actinomycetales	Streptomycetaceae	Streptomyces		2951	0	6	95	92											Microbacterium	0	0.00165	0.01244	0.00076	0.00132
Bacteria	Nitrospirae	Nitrospira	Nitrospirales	Thermodesulfovibrionaceae	HB118		0	0	383	479	9116											Leadbetterella	0	0.01072	0	5e-05	0.00538
Bacteria	Bacteroidetes	Saprospirae	Saprospirales	Chitinophagaceae			308	0	886	1255	8626											Aeriscardovia	0	0.0046	0.00592	0.0041	0.00139
Bacteria	Chloroflexi	Anaerolineae	Caldilineales	Caldilineaceae			93	0	1225	2271	22808											Nostocoida	0	0.00088	0	0.00326	0.01157
Bacteria	Actinobacteria	Actinobacteria	Actinomycetales	Nocardioidaceae			108	3	132	392	3040											Pelotomaculum	0	0.00131	0.00011	0.00376	0.0105
Bacteria	Actinobacteria	Actinobacteria	Actinomycetales	Micrococcaceae	Kocuria	palustris	1546	20	168	108	22											Truepera	0	0.00223	0.00614	0.00308	0.00416
Bacteria	Bacteroidetes	Bacteroidia	Bacteroidales	Rikenellaceae			32	3607	1388	86	54											PSB-M-3	0	0.00052	0	0.00062	0.01426
Bacteria	Spirochaetes	Spirochaetes	Spirochaetales	Spirochaetaceae	Treponema		7	0	157	324	22088											Proteiniclasticum	0	5e-05	0.0004	3e-05	0.01488
Bacteria	Actinobacteria	Coriobacteriia	Coriobacteriales	Coriobacteriaceae			330	3009	246	92	62											Ammoniphilus	0	4e-05	0.00203	0.003	0.01027
Bacteria	Chlorobi	Ignavibacteria	Ignavibacteriales	Ignavibacteriaceae			0	0	273	436	9052											Gordonia	0	6e-05	0.01381	8e-05	0.00134
Bacteria	Bacteroidetes	Flavobacteriia	Flavobacteriales	Flavobacteriaceae	Flavobacterium		290	0	1333	506	3854											Anaerovorax	0	0.00054	0	0.00071	0.01399
Bacteria	Firmicutes	Clostridia	Clostridiales	Ruminococcaceae			366	12867	2250	1245	1841											Rhodococcus	0	5e-05	0.01049	0.00016	0.00445
Bacteria	Firmicutes	Bacilli	Lactobacillales	Enterococcaceae	Enterococcus	casseliflavus	303	35	1678	1881	30											Verrucomicrobium	0	0.00212	0	0.00151	0.01126
Bacteria	WS3	PRR-12	Sediment-1				0	0	1346	2435	8296											Nitrosomonas	0	0.00094	0	0.00035	0.01357
Bacteria							49	673	4909	4618	56209											Cellvibrio	0	0.00508	0.00032	0.00144	0.00801
Bacteria	Chloroflexi	Anaerolineae	envOPS12				0	0	789	1272	25035											Massilia	0	0.00037	0.01183	0.00013	0.00249
Bacteria	Proteobacteria	Betaproteobacteria	Burkholderiales	Comamonadaceae			360	1454	5740	2744	9061											Vitreoscilla	0	0.01047	0	0.00234	0.00191
Bacteria	Bacteroidetes	Sphingobacteriia	Sphingobacteriales				36	0	538	474	7779											DA101	0	0.00236	0	0.00229	0.00992
Bacteria	Chloroflexi	Ellin6529					24	0	1640	2853	11957											Spirochaeta	0	0.00039	0	0.0031	0.01105
Bacteria	Planctomycetes	Planctomycetia	Pirellulales	Pirellulaceae	A17		0	0	71	255	4626											Ochrobactrum	3e-05	0.00139	0.01135	0.00127	0.00025
Bacteria	Actinobacteria	Actinobacteria	Actinomycetales	Streptosporangiaceae	Nonomuraea		1980	0	0	100	25											Nesterenkonia	0	0.00123	0.0119	0.00034	0.00078
Bacteria	Proteobacteria	Betaproteobacteria	Burkholderiales	Comamonadaceae	Hydrogenophaga	palleronii	10	2496	4	42	225											Plesiocystis	0	0.00088	0	0.00099	0.01222
Bacteria	Spirochaetes	Leptospirae	Leptospirales	Sediment-4	SJA-88		0	0	562	969	12128											Saprospira	0	0.00125	0	0.00226	0.01057
Bacteria	Planctomycetes	Phycisphaerae	Phycisphaerales				4	0	664	1017	11128											Phenylobacterium	0	0.00119	0.00044	0.0042	0.00823
Bacteria	Proteobacteria	Alphaproteobacteria	Caulobacterales	Caulobacteraceae	Brevundimonas	vesicularis	12	2006	11	9	22											Nocardiopsis	0	0	0.01308	0	0.00085
Bacteria	Verrucomicrobia	Opitutae	Cerasicoccales	Cerasicoccaceae			118	36	1165	5	849											Azoarcus	0	0.00105	0.00087	0.00051	0.01135
Bacteria	Verrucomicrobia	Verruco-5	WCHB1-41				279	0	5829	6749	30832											Acetobacterium	0	0	0	8e-05	0.01306
Bacteria	Proteobacteria	Gammaproteobacteria					129	0	769	1163	7861											OR-59	0	0.0016	0	0.00013	0.01116
Bacteria	Proteobacteria	Alphaproteobacteria	Rhodospirillales	Acetobacteraceae	Gluconobacter		0	0	1822	942	0											Lacibacter	0	0.00035	6e-05	0.00018	0.01226
Bacteria	Firmicutes	Bacilli	Bacillales	Thermoactinomycetaceae	Thermoactinomyces		3452	1	11	2	138											Salinicoccus	0.00453	0.0002	0.00723	0.00055	0.00034
Bacteria	Cyanobacteria	Chloroplast	CAB-I				0	2421	1	0	2											Eubacterium	0.00471	0.0038	0.00187	0.00197	0.00042
Bacteria	Firmicutes	Bacilli	Lactobacillales	Lactobacillaceae	Lactobacillus	reuteri	109	419	1570	269	156											Sphaerochaeta	0	0.01164	0.00012	0.00059	7e-05
Bacteria	Proteobacteria	Gammaproteobacteria	Pseudomonadales	Pseudomonadaceae	Pseudomonas	stutzeri	8	6	1301	342	67											Prauserella	0	0	0.0124	0	0
Bacteria	Proteobacteria	Gammaproteobacteria	Enterobacteriales	Enterobacteriaceae			0	0	1670	435	0											Geothrix	0	0.00165	0	0.00253	0.00818
Bacteria	Planctomycetes	Phycisphaerae	AKAU3564				0	0	2220	3211	15839											Rheinheimera	0	0.00294	0	0.00349	0.00575
Bacteria	Firmicutes	Bacilli	Lactobacillales	Aerococcaceae	Facklamia		35	159	2252	672	1026											Arthronema	0	0	0	5e-05	0.01211
Bacteria	Actinobacteria	Actinobacteria	Actinomycetales	Pseudonocardiaceae	Saccharomonospora		2358	0	0	2	345											Pseudoclavibacter	0.00119	0.00217	0	0.0005	0.00828
Bacteria	Firmicutes	Bacilli	Bacillales	Sporolactobacillaceae	Tuberibacillus	calidus	1552	0	0	0	0											FFCH10602	0	0.00424	0	0.00164	0.00609
Bacteria	OD1	ABY1					2	0	1850	2152	35829											Gallibacterium	0.00417	0.00249	0.00527	0	0
Bacteria	Proteobacteria	Gammaproteobacteria	Methylococcales	Methylococcaceae			0	0	148	15	4523											Piscicoccus	0.0045	5e-05	0.00241	0	0.00466
Bacteria	Firmicutes	Clostridia	Clostridiales	Veillonellaceae	Veillonella		421	131	1614	26	67											Paulinella	0	0.00079	0	0.00127	0.00933
Bacteria	Proteobacteria	Deltaproteobacteria	GW-28				0	0	581	420	6295											Aneurinibacillus	0	0	0.01082	0	0.00054
Bacteria	Planctomycetes	Phycisphaerae	S-70				0	0	40	55	3662											Sphingopyxis	0	0.01027	0	0.00048	0.00054
Bacteria	Proteobacteria	Gammaproteobacteria	Enterobacteriales	Enterobacteriaceae	Serratia	marcescens	84	0	1729	1368	55											Rubrobacter	0	0.00038	0.00786	0.00036	0.00268
Bacteria	WS4						17	0	1011	1258	3934											KD1-23	0	0.00057	0	0.00414	0.00651
Bacteria	Proteobacteria	Alphaproteobacteria					226	1955	25	200	691											Chryseomicrobium	6e-05	0.00042	0.00608	0.00141	0.00314
Bacteria	Proteobacteria	Betaproteobacteria	Rhodocyclales	Rhodocyclaceae			2	0	1656	1411	7272											Pseudoramibacter	0.00387	0	0	0.00014	0.00693
Bacteria	Firmicutes	Bacilli	Bacillales	Thermoactinomycetaceae	Thermoactinomyces	sanguinis	1934	1	0	1	3											LCP-26	0	2e-05	0	5e-05	0.01085
Bacteria	Proteobacteria	Deltaproteobacteria	Bdellovibrionales	Bdellovibrionaceae	Bdellovibrio		15	0	26	1926	1707											Tissierella	0	0.00052	0.00278	0.00031	0.0073
Bacteria	Proteobacteria	Gammaproteobacteria	Pseudomonadales	Moraxellaceae	Perlucidibaca		1	0	303	464	1853											Roseburia	0.01018	0.00036	0	0	0.00013
Bacteria	Firmicutes	Clostridia	Clostridiales	Veillonellaceae			18	658	343	825	7528											Tepidibacter	0	0.00263	0	0.00094	0.00676
Bacteria	Chlamydiae	Chlamydiia	Chlamydiales				0	0	305	1036	2324											Erysipelothrix	0	0.00822	0	0.0017	0.00029
Bacteria	Acidobacteria	BPC102	MVS-40				4	0	1263	1194	28419											Pedobacter	0	0.00218	0.00319	0.00149	0.00326
Bacteria	Elusimicrobia	Elusimicrobia	Elusimicrobiales	Elusimicrobiaceae			129	0	1441	190	4											ph2	0	0	0	0	0.00982
Bacteria	Proteobacteria	Betaproteobacteria	SC-I-84				0	0	290	886	6391											Azospira	0	8e-05	0	0.0004	0.00924
Bacteria	Actinobacteria	Actinobacteria	Actinomycetales	Streptomycetaceae	Streptomyces		6671	1	69	283	622											Peptoniphilus	0	0	0	0	0.00968
Bacteria	Actinobacteria	Actinobacteria	Actinomycetales	ACK-M1			0	1204	385	763	2584											CL0-1	0	0.00094	0	0.0039	0.00475
Bacteria	Bacteroidetes	Bacteroidia	Bacteroidales	Porphyromonadaceae	Proteiniphilum	acetatigenes	0	0	1880	26	580											Caldicoprobacter	0	0	0.0091	0	0.00037
Bacteria	Actinobacteria	Actinobacteria	Actinomycetales	Corynebacteriaceae	Corynebacterium	variabile	2043	1019	1549	374	89											Sporanaerobacter	0	0	0.00864	0	0.00079
Bacteria	Firmicutes	Bacilli	Lactobacillales	Lactobacillaceae	Lactobacillus	pontis	7	13	1842	547	230											Sediminibacterium	0.00329	2e-05	0.00126	5e-05	0.00477
Bacteria	Proteobacteria	Deltaproteobacteria	Desulfobacterales	Desulfobacteraceae	Desulfococcus		0	0	719	984	6417											Reyranella	0	0.00297	0	0.00231	0.00402
Bacteria	Bacteroidetes	Bacteroidia	Bacteroidales	Porphyromonadaceae	Macellibacteroides	fermentans	5	0	122	9	1836											Actinomadura	0	8e-05	0.00485	0.00238	0.00191
Bacteria	Actinobacteria	Actinobacteria	Actinomycetales	Microbacteriaceae			288	2	274	1998	529											Neochlamydia	0	0.0003	0	0.00208	0.0068
Bacteria	Verrucomicrobia	Verrucomicrobiae	Verrucomicrobiales	Verrucomicrobiaceae	Akkermansia		91	0	1011	502	153											Rubellimicrobium	0	0.0025	0.00205	0.00024	0.00436
Bacteria	Proteobacteria	Gammaproteobacteria	Alteromonadales				0	0	15	120	1975											Caulobacter	0.00826	0.00034	0	8e-05	0.00045
Bacteria	Firmicutes	Bacilli	Bacillales	Bacillaceae	Bacillus		4048	2	196	1214	2581											Sporosarcina	0	0.00016	0.00491	0.00021	0.00362
Bacteria	Proteobacteria	Betaproteobacteria	Rhodocyclales	Rhodocyclaceae	Uliginosibacterium		3	0	52	307	3836											Desulfovirga	0	0.00092	0	0.00313	0.0048
Bacteria	Actinobacteria	MB-A2-108	0319-7L14				5	0	1231	1637	5013											Candidatus Cloacamonas	0	0	0	3e-05	0.0088
Bacteria	Firmicutes	Bacilli	Bacillales	Exiguobacteraceae			218	0	338	434	804											Propionibacterium	0.00782	0	0	0.0008	0.00011
Bacteria	Acidobacteria	Acidobacteria-6	CCU21				0	0	1221	2627	16917											Leptolinea	0	0	0	0.00018	0.00846
Bacteria	Proteobacteria	Gammaproteobacteria	Xanthomonadales	Xanthomonadaceae			181	0	2242	357	1749											Frateuria	0	0.0066	0	0.00201	0
Bacteria	Actinobacteria	Actinobacteria	Actinomycetales	Actinomycetaceae	N09		13	0	8	2	1613											Aquabacterium	0	0.00144	0.00041	0.00013	0.00662
Bacteria	Chloroflexi	Anaerolineae					2	0	823	1704	19837											Propionicimonas	0	0.0007	0.00026	5e-05	0.00758
Bacteria	OP8	OP8					0	0	585	669	11283											Fimbriimonas	0	0.00081	0.00152	0.00013	0.00609
Bacteria	Planctomycetes	Phycisphaerae					0	0	17	587	1121											Gallionella	0	0	0	0.00087	0.00764
Bacteria	Firmicutes	Bacilli	Bacillales	Staphylococcaceae	Jeotgalicoccus		172	824	2567	580	102											Flavihumibacter	0	0.00059	0	0.00061	0.00727
Bacteria	Firmicutes	Clostridia	Clostridiales	Lachnospiraceae	Clostridium		2	2241	40	2	21											Catellatospora	0	3e-05	0.00014	0.00306	0.00522
Bacteria	Proteobacteria	Betaproteobacteria	Rhodocyclales	Rhodocyclaceae	TS34		0	0	80	519	543											Desulfosporosinus	0	0	0.00204	0.00201	0.00437
Bacteria	Bacteroidetes	Bacteroidia	Bacteroidales	Odoribacteraceae	Butyricimonas		0	5765	65	4	0											Achromobacter	0	0.00292	0.00234	0.00248	0.00063
Bacteria	Firmicutes	Clostridia	Clostridiales	Dehalobacteriaceae	Dehalobacterium		25	5194	299	120	879											Candidatus Protochlamydia	0	0.00242	0	0.00015	0.00576
Bacteria	Firmicutes	Bacilli	Bacillales				2666	0	48	407	1050											Nocardia	0	0.0001	0.00546	0.00089	0.00181
Bacteria	Bacteroidetes	Bacteroidia	Bacteroidales	Rikenellaceae	Rikenella		0	1904	7	6	0											Quadrisphaera	0	3e-05	0.00808	8e-05	4e-05
Bacteria	Firmicutes	Bacilli	Lactobacillales	Lactobacillaceae	Lactobacillus	coleohominis	10	3393	541	123	87											Simkania	0	0.00041	0	0.0002	0.0075
Bacteria	Proteobacteria	Alphaproteobacteria	RF32				56	1988	823	7	22											Coxiella	0	0	0	0	0.00799
Bacteria	Actinobacteria	Coriobacteriia	Coriobacteriales	Coriobacteriaceae	Slackia		27	3639	47	7	9											Arenimonas	0	0	0.00087	0	0.00703
Bacteria	Spirochaetes	Spirochaetes	Spirochaetales	Spirochaetaceae			0	0	1082	1415	22550											Methylobacterium	0	8e-05	0.00736	0.0001	0.0003
Bacteria	Planctomycetes	C6	MVS-107				0	0	70	190	4681											Tepidimicrobium	0	0	0.00716	0	0.00055
Bacteria	Caldithrix	Caldithrixae	Caldithrixales	BA059			0	0	9	139	1159											Olivibacter	0	0	0.0076	0	2e-05
Bacteria	Proteobacteria	Gammaproteobacteria	Xanthomonadales	Xanthomonadaceae	Stenotrophomonas		396	2	1077	1123	1											Sulfuricurvum	0	0.00283	0	0.00084	0.00395
Bacteria	Proteobacteria	Betaproteobacteria	Thiobacterales				3	0	435	491	1886											Niabella	0	0.00563	0.00094	3e-05	0.00102
Bacteria	Chloroflexi	S085					1	0	1154	1501	4958											Thermobifida	0	0	0.00673	0	0.00088
Bacteria	Proteobacteria	Betaproteobacteria	Methylophilales	Methylophilaceae			0	0	89	7	1421											Actinomycetospora	0	0.00016	0.00652	2e-05	0.00086
Bacteria	Chloroflexi	Anaerolineae	Anaerolineales	Anaerolinaceae	Anaerolinea		61	0	1457	792	42168											Bifidobacterium	7e-05	0.00154	0.00144	0.00436	0.00014
Bacteria	Proteobacteria	Betaproteobacteria	Burkholderiales	Burkholderiaceae	Burkholderia	gladioli	200	0	573	678	0											Levilinea	0	0	0	0	0.00754
Bacteria	Proteobacteria	Gammaproteobacteria	Xanthomonadales	Xanthomonadaceae	Stenotrophomonas	acidaminiphila	9	0	5408	54	115											Cystobacter	0	2e-05	0.00369	5e-05	0.00374
Bacteria	Chlamydiae	Chlamydiia	Chlamydiales	Rhabdochlamydiaceae	Candidatus Rhabdochlamydia		0	0	38	226	1632											Acutodesmus	0	0.00044	0	0.00075	0.0063
Bacteria	WS5						1	0	642	2829	9437											Silanimonas	0	0	0	0.00016	0.00725
Bacteria	LD1						0	0	21	820	1531											Shinella	0	0.00299	0.00219	5e-05	0.00214
Bacteria	Proteobacteria	Betaproteobacteria	Burkholderiales	Oxalobacteraceae	Polynucleobacter		0	0	188	285	907											Avibacterium	0	0	0.0072	0	0
Bacteria	Proteobacteria	Gammaproteobacteria	Methylococcales	Methylococcaceae	Methylomonas		0	0	0	0	5560											Chroococcidiopsis	0.00107	0	0.00483	0	0.00127
Bacteria	Firmicutes	Clostridia	Clostridiales	Lachnospiraceae	Clostridium	colinum	4	0	1265	21	0											Actinotalea	0	0.00137	0.00349	0	0.00231
Bacteria	Proteobacteria	Deltaproteobacteria	Desulfovibrionales	Desulfovibrionaceae	Desulfovibrio	D168	49	0	925	20	0											Candidatus Brocadia	0	0.00028	0	0.00045	0.00634
Bacteria	Planctomycetes						17	0	307	693	6512											Cohnella	0	0	0.00489	0	0.00213
Bacteria	Chlamydiae						0	0	161	277	937											Alkaliphilus	0.00617	0.00019	0.00026	3e-05	0.00028
Bacteria	WS3	PRR-12	Sediment-1	PRR-10			0	0	2589	2127	7733											Cellulomonas	0	0.0002	0.00631	0.00018	0.00024
Bacteria	Bacteroidetes	Flavobacteriia	Flavobacteriales	Weeksellaceae	Cloacibacterium		0	22	63	62	1962											Anaeromusa	0	0	0	3e-05	0.00688
Bacteria	Firmicutes	Clostridia	Clostridiales	Eubacteriaceae	Anaerofustis		0	1603	1	0	259											Candidatus Aquiluna	0	0.00099	6e-05	0.00164	0.00409
Bacteria	Firmicutes	Clostridia	Clostridiales	Ruminococcaceae	Ruminococcus		0	1259	175	7	67											Methylophaga	0	0.00532	0	0.00137	6e-05
Bacteria	Chlorobi	OPB56					0	0	313	679	4038											Chelativorans	0	0.00223	0.00372	3e-05	0.00076
Bacteria	Acidobacteria	Acidobacteria-6	iii1-15	mb2424			4	0	626	983	6524											Acidaminobacter	0	0.00301	0.00047	8e-05	0.00308
Bacteria	Cyanobacteria	Chloroplast	Chlorophyta				0	0	782	1523	11848											Phormidium	0	0	0.00147	0	0.00505
Bacteria	Fusobacteria	Fusobacteriia	Fusobacteriales				0	0	5	4	1481											Oceanimonas	0	0.00499	0	0.00136	0.00013
Bacteria	Armatimonadetes	SJA-176	RB046				0	0	708	843	9414											Georgenia	0	0.00134	0.00383	0.00065	0.00064
Bacteria	Firmicutes	Clostridia	Clostridiales	Peptococcaceae			26	470	34	2235	743											Delftia	0	0.00278	0.00029	0.00326	0.0001
Bacteria	Proteobacteria	Alphaproteobacteria	Rhizobiales	Phyllobacteriaceae	Aminobacter		12	0	81	1070	208											Nannocystis	0	8e-05	0	0.00122	0.0051
Bacteria	Firmicutes	Bacilli	Lactobacillales	Streptococcaceae	Lactococcus	garvieae	548	0	222	143	8											Amaricoccus	0	6e-05	0	0.00124	0.00504
Bacteria	Firmicutes	Bacilli	Lactobacillales	Lactobacillaceae	Lactobacillus	delbrueckii	1049	448	2230	140	237											Microcystis	0	0.00105	0	0.00024	0.00493
Bacteria	Firmicutes	Bacilli	Bacillales	Bacillaceae	Bacillus	fumarioli	819	0	211	871	1192											Pseudaminobacter	0	0	0.00601	5e-05	6e-05
Bacteria	Nitrospirae	Nitrospira	Nitrospirales	Nitrospiraceae	Nitrospira		0	0	447	874	5178											Pseudofulvimonas	0	0.00499	0.00012	0.00016	0.0007
Bacteria	Proteobacteria	Betaproteobacteria	Rhodocyclales	Rhodocyclaceae			0	0	933	872	2864											Gemmatimonas	0	0.00058	0	0.0005	0.00488
Bacteria	Chlorobi	BSV26	PK329				0	0	676	709	13539											Pseudanabaena	0	0	0	0.00111	0.00482
Bacteria	Planctomycetes	Planctomycetia	Gemmatales	Gemmataceae	Gemmata	obscuriglobus	0	0	0	173	474											Agrococcus	0	0.00452	0	0.00132	4e-05
Bacteria	Actinobacteria	Acidimicrobiia	Acidimicrobiales	C111			2	0	1293	2300	6847											Petrimonas	0	0.00234	0	5e-05	0.00348
Bacteria	Firmicutes	Clostridia	Clostridiales	Lachnospiraceae	Coprococcus		287	3437	844	314	979											Nodosilinea	0	0.00027	0.00267	5e-05	0.00284
Bacteria	Proteobacteria	Betaproteobacteria	ASSO-13				0	0	23	32	3382											Cyanobacterium	0	2e-05	0	0.00073	0.00506
Bacteria	Actinobacteria	Actinobacteria	Actinomycetales	Micrococcaceae	Kocuria		797	0	9	6	480											Succinispira	0	0.00576	0	0	4e-05
Bacteria	Planctomycetes	Phycisphaerae	mle1-8				0	0	206	450	9849											Clavibacter	0	0.00109	0	0.00351	0.0012
Bacteria	WS6	B142					1	0	103	104	2404											Demequina	0	0	5e-05	0.00045	0.00527
Bacteria	Actinobacteria	Thermoleophilia					0	0	149	467	5604											HA73	0	0.00034	0	3e-05	0.00539
Bacteria	Acidobacteria	Sva0725	Sva0725				31	0	137	1081	1078											Tepidiphilus	6e-05	0	0.00568	0	0
Bacteria	Nitrospirae	Nitrospira	Nitrospirales	Thermodesulfovibrionaceae	LCP-6		0	0	725	801	2781											Bellilinea	0	0	0	5e-05	0.00566
Bacteria	Chloroflexi	Anaerolineae	Anaerolineales	Anaerolinaceae	T78		0	0	11	114	2064											Yaniella	0	0.00025	0.00139	0.00319	0.00088
Bacteria	Proteobacteria	Alphaproteobacteria	Rhizobiales	Hyphomicrobiaceae	Devosia		126	0	601	1058	759											Patulibacter	0	0	0.00555	0	7e-05
Bacteria	Deferribacteres	Deferribacteres	Deferribacterales	Deferribacteraceae	Mucispirillum	schaedleri	12	1652	168	5	0											Terrimonas	0	0.00545	0	2e-05	6e-05
Bacteria	WS3	PRR-12	wb1				0	0	801	530	3185											g	0	0.00078	0	0.00103	0.00371
Bacteria	Proteobacteria	Deltaproteobacteria	Syntrophobacterales	Syntrophobacteraceae	Syntrophobacter		4	0	247	505	12649											Bradyrhizobium	0	0.00141	0	0.00069	0.00339
Bacteria	Firmicutes	Bacilli	Bacillales	Bacillaceae	Bacillus	longiquaesitum	180	0	22	257	615											Oxalobacter	0	0.00467	0	8e-05	0.00069
Bacteria	Lentisphaerae	Lentisphaeria	Z20				0	0	347	411	5978											Aquirestis	0	0.00189	0	0.00016	0.00335
Bacteria	Proteobacteria	Alphaproteobacteria	Rhizobiales	Hyphomicrobiaceae	Hyphomicrobium		0	0	8	115	1223											Fontibacter	0	0	0.00064	0	0.00474
Bacteria	Chloroflexi	Dehalococcoidetes	GIF9				0	0	83	40	2910											Wohlfahrtiimonas	0	0.0038	0	0.00115	0.00041
Bacteria	Verrucomicrobia	Pedosphaerae	Pedosphaerales	OPB35			0	0	280	305	2790											Methylobacter	0	0.00092	0	2e-05	0.00441
Bacteria	Proteobacteria	Deltaproteobacteria	Myxococcales				141	0	2041	2894	37380											Anabaena	0	0	0.00085	0	0.00439
Bacteria	NKB19	TSBW08					0	0	567	316	5507											Aurantimonas	0	0.00018	0.00381	0.00034	0.00076
Bacteria	Proteobacteria	Alphaproteobacteria	Rhodospirillales	Rhodospirillaceae			9	1170	118	473	6696											BSV43	0	0.00015	0	0.00031	0.00463
Bacteria	Proteobacteria	Betaproteobacteria					15	0	301	2147	2938											Cellulosimicrobium	0	0	0.00465	0	0.00044
Bacteria	Proteobacteria	Betaproteobacteria	Burkholderiales	Comamonadaceae	Hydrogenophaga		31	0	194	399	4665											Thiothrix	0	6e-05	0	0.0004	0.0046
Bacteria	Firmicutes	Bacilli	Bacillales	Staphylococcaceae	Jeotgalicoccus	psychrophilus	5	0	594	209	29											Haemophilus	0	0	0	0.00501	0
Bacteria	Actinobacteria	Actinobacteria	Actinomycetales	Micrococcaceae			171	8	1008	417	69											Ruminofilibacter	0	0	0	0	0.00499
Bacteria	Firmicutes	Bacilli	Lactobacillales	Lactobacillaceae	Lactobacillus	plantarum	46	0	722	472	0											Giesbergeria	0	0	0	0	0.00498
Bacteria	Proteobacteria	Gammaproteobacteria	Pseudomonadales	Pseudomonadaceae	Pseudomonas		69	148	937	909	1260											Paenochrobactrum	0	0.00184	0.00022	0.00244	0.00044
Bacteria	Bacteroidetes	Bacteroidia	Bacteroidales	Marinilabiaceae			0	0	34	17	2158											Inhella	0	0	0	2e-05	0.00492
Bacteria	OP3	koll11	GIF10				0	0	210	580	13870											Afifella	0	0	0.00225	4e-05	0.00264
Bacteria	Verrucomicrobia	Opitutae					0	0	7	60	1843											Seinonella	0	0	0.00477	0	8e-05
Bacteria	Chloroflexi	Anaerolineae	OPB11				0	0	66	6	1740											Shewanella	0	0.00201	0	0.00207	0.00074
Bacteria	Chloroflexi	Anaerolineae	S0208				0	0	376	826	16678											PW3	0	0.00124	0	0.00085	0.00272
Bacteria	Proteobacteria	Deltaproteobacteria	BPC076				0	0	449	483	7595											Aquicella	0	0.00017	0	0.00192	0.00265
Bacteria	Proteobacteria	Gammaproteobacteria					122	0	306	482	2672											Roseococcus	0	0.00464	0	0	4e-05
Bacteria	Actinobacteria	Actinobacteria	Actinomycetales	Micrococcaceae	Kocuria	koreensis	471	0	60	97	71											Brachymonas	0	0	0	0.00237	0.00224
Bacteria	Nitrospirae	Nitrospira	Nitrospirales	Leptospirillaceae			0	0	213	430	837											Thermus	0	0	0.00458	0	0
Bacteria	Spirochaetes	Leptospirae	Leptospirales	Leptospiraceae	Leptospira		4	0	166	196	1820											Thermovum	0	0	0.00456	0	0
Bacteria	Bacteroidetes	Flavobacteriia	Flavobacteriales	Flavobacteriaceae	Flavobacterium	columnare	0	0	6	103	1241											Oscillochloris	0	0	0.00031	0.00041	0.0038
Bacteria	Verrucomicrobia	Verruco-5	LD1-PB3				0	0	486	1495	9285											Moraxella	0	0.00088	0.00357	0	0
Bacteria	Firmicutes	Clostridia	Clostridiales	Lachnospiraceae	Anaerostipes		0	809	446	12	634											W22	0	0	0	5e-05	0.00439
Bacteria	WS3	PRR-12					0	0	114	119	3741											Sporotomaculum	0	0.00139	0	0.00114	0.00182
Bacteria	Actinobacteria	Acidimicrobiia	Acidimicrobiales				119	2	291	1039	2270											Lampropedia	0	0.00183	0	0.00167	0.0008
Bacteria	Firmicutes	Bacilli	Bacillales	Bacillaceae	Natronobacillus		33	0	1589	675	82											Chthoniobacter	0	0	0	0	0.00426
Bacteria	Gemmatimonadetes	Gemm-1					0	2	731	1070	5483											Parachlamydia	0	2e-05	0	0.00178	0.00245
Bacteria	Cyanobacteria	Synechococcophycideae	Pseudanabaenales	Pseudanabaenaceae	Leptolyngbya		247	0	12	177	3419											Actinopolymorpha	0	0	0.00262	8e-05	0.00154
Bacteria	Bacteroidetes	Cytophagia	Cytophagales	Cytophagaceae	Runella		0	1068	0	1	114											Mesorhizobium	0	0.00027	0.00042	0.0001	0.00344
Bacteria	OP8	OP8					0	0	109	292	3842											Legionella	0	0.00072	0	0.00181	0.00165
Bacteria	Proteobacteria	Gammaproteobacteria	Methylococcales	Methylococcaceae	Methylosarcina	lacus	0	0	1	12	2434											Janibacter	0	0	0.00414	0	2e-05
Bacteria	BRC1	NPL-UPA2					0	0	306	131	3494											Craurococcus	0	0	0.00409	0	6e-05
Bacteria	Firmicutes	Clostridia	Clostridiales	Peptococcaceae			0	0	0	0	930											Morganella	0	0.00186	0.00116	0.00109	0
Bacteria	Proteobacteria	Betaproteobacteria					1	0	572	947	11262											Aeromicrobium	0	0.00082	0.0029	5e-05	0.00032
Bacteria	OD1						0	0	97	18	1830											Frigoribacterium	0	0	0.004	0	6e-05
Bacteria	Lentisphaerae	Lentisphaeria					0	0	19	113	1451											Erythromicrobium	0	4e-05	0.00035	0.00044	0.00321
Bacteria	Proteobacteria	Alphaproteobacteria	Rickettsiales	Rickettsiaceae			0	0	209	217	876											Plesiomonas	0	0.00023	0.00094	0.00016	0.0027
Bacteria	Proteobacteria	Gammaproteobacteria	Enterobacteriales	Enterobacteriaceae	Serratia		10	0	522	492	0											Tessaracoccus	0	0.00161	6e-05	0.00059	0.00175
Bacteria	TM7	TM7-3	I025				7	0	4	118	667											Kushneria	0	0	0.00398	0	0
Bacteria	Spirochaetes	Brachyspirae	Brachyspirales	A0-023			0	0	187	12	423											Defluvibacter	0	3e-05	0.00047	0	0.00346
Bacteria	Proteobacteria	Alphaproteobacteria	Rhodobacterales	Rhodobacteraceae	Paracoccus		631	1	941	282	382											Ensifer	0	0	0.00076	3e-05	0.00317
Bacteria	Firmicutes	Clostridia	Clostridiales	Ruminococcaceae	Clostridium	methylpentosum	0	978	5	0	1											Virgisporangium	0	0.0002	0	0.0024	0.00135
Bacteria	Actinobacteria	Actinobacteria	Actinomycetales	Micrococcaceae	Micrococcus		438	755	39	31	19											Diaphorobacter	5e-05	0.00101	0.00146	0	0.00142
Bacteria	Acidobacteria	Acidobacteria-6	iii1-15	RB40			0	0	182	266	4638											Hyphomonas	0	0.00065	0	0	0.00329
Bacteria	Verrucomicrobia	Spartobacteria	Chthoniobacterales	zEL20			0	0	106	53	775											Parapedobacter	0	0	0.00369	0	0.00024
Bacteria	Actinobacteria	Actinobacteria	Actinomycetales	Nocardioidaceae	Marmoricola		5	0	97	84	1258											Candidatus Arthromitus	0	0.00265	0	0.00065	0.0006
Bacteria	Bacteroidetes	Saprospirae	Saprospirales				0	0	9	31	1821											Wolbachia	0	0.00037	0	0.00063	0.0029
Bacteria	Proteobacteria	Alphaproteobacteria	Rhizobiales	Hyphomicrobiaceae	Pedomicrobium		4	0	100	473	1827											Woodsholea	0	0	0.00218	0	0.00169
Bacteria	Firmicutes	Bacilli	Lactobacillales	Streptococcaceae	Streptococcus		129	714	169	175	13											Geodermatophilus	0	3e-05	0.00277	3e-05	0.00102
Bacteria	Cyanobacteria	Chloroplast	Chlorophyta	Chlamydomonadaceae			0	0	408	718	5011											Sinorhizobium	0	8e-05	0.00171	0.00037	0.00169
Bacteria	Proteobacteria	Betaproteobacteria	Rhodocyclales	Rhodocyclaceae	Sulfuritalea		0	0	490	551	2302											Kineococcus	0	0	0.00377	0	0
Bacteria	Firmicutes	Clostridia	Clostridiales	Clostridiaceae	Clostridium		303	307	699	908	11012											Sedimentibacter	0	0.00046	0	0.00072	0.00258
Bacteria	Firmicutes	Bacilli	Bacillales	Bacillaceae	Anoxybacillus	kestanbolensis	743	9	0	2	0											Iamia	0	0.00255	0.0007	0	0.00045
Bacteria	Bacteroidetes	Bacteroidia	Bacteroidales	Bacteroidaceae	Bacteroides	caccae	0	1771	5	2	0											Methanomassiliicoccus	0	0	0	3e-05	0.00367
Bacteria	Cyanobacteria	Oscillatoriophycideae	Chroococcales	Gomphosphaeriaceae			0	0	139	273	1388											Aquamicrobium	0	0.00124	0	0.00049	0.00189
Bacteria	Acidobacteria	Holophagae	Holophagales	Holophagaceae	Geothrix		0	0	71	112	374											Skermanella	0	0.0002	0.00012	0.00143	0.00182
Bacteria	Acidobacteria	Acidobacteriia	Acidobacteriales	Koribacteraceae			35	0	51	419	1347											Dok59	0	4e-05	0	3e-05	0.00348
Bacteria	Firmicutes	Clostridia	Clostridiales	Clostridiaceae	Clostridium	butyricum	257	124	44	311	1177											Dermatophilus	0	0	0	0	0.00353
Bacteria	OP11	WCHB1-64					0	0	387	210	1582											Listeria	0	0	0.00347	0	0
Bacteria	Cyanobacteria	Synechococcophycideae	Synechococcales	Synechococcaceae	Paulinella		0	0	34	54	422											Christensenella	0.0021	0	0	0.00116	0.00016
Bacteria	Cyanobacteria						63	749	102	111	897											Algoriphagus	0	0.00085	0	0	0.00254
Bacteria	Bacteroidetes	Saprospirae	Saprospirales	Chitinophagaceae	Lacibacter	cauensis	1	0	17	8	610											Larkinella	0	0	0.00333	0	4e-05
Bacteria	Firmicutes	Erysipelotrichi	Erysipelotrichales	Erysipelotrichaceae	Coprobacillus		10	902	250	21	9											Methanobrevibacter	0	0.00021	0	0.00074	0.00241
Bacteria	Actinobacteria						0	0	86	630	1335											Methanocella	0	0	0	0	0.00335
Bacteria	Chloroflexi	Anaerolineae					0	0	444	616	5394											Luteibacter	0	0	0.00332	0	2e-05
Bacteria	Proteobacteria	Gammaproteobacteria	Chromatiales	Chromatiaceae	Allochromatium		0	0	0	1	899											B-42	0	0.0008	0	8e-05	0.00243
Bacteria	Bacteroidetes	Sphingobacteriia	Sphingobacteriales	Sphingobacteriaceae	Sphingobacterium	multivorum	848	4	1694	1629	2											Desemzia	0	0	0.0033	0	0
Bacteria	Lentisphaerae	Lentisphaeria	Victivallales	Victivallaceae			10	458	272	794	1734											Alkalibacterium	0	0	0.00267	0.00062	0
Bacteria	Acidobacteria	iii1-8	DS-18				1	0	304	710	4323											DCE29	0	0.00055	0	0.00017	0.00256
Bacteria	Actinobacteria	Actinobacteria	Micrococcales				1	0	406	268	610											Methanospirillum	0	0	0	0	0.00327
Bacteria	Proteobacteria	Alphaproteobacteria	Rhizobiales	Rhizobiaceae	Agrobacterium		386	1	333	461	136											Thermobispora	0	0	0.00327	0	0
Bacteria	Cyanobacteria	Nostocophycideae	Stigonematales	Rivulariaceae	Calothrix		18	920	0	0	1											Candidatus Rhodoluna	0	0.00025	0	0.0001	0.00285
Bacteria	Proteobacteria	Betaproteobacteria	Burkholderiales	Comamonadaceae	Leptothrix		0	0	1	5	803											Pseudacidovorax	0	0	0.00319	0	0
Bacteria	Firmicutes	Bacilli	Bacillales	Bacillaceae	Geobacillus	thermodenitrificans	778	0	3	0	0											Haloferula	4e-05	2e-05	0.00147	2e-05	0.00163
Bacteria	Proteobacteria	Deltaproteobacteria	Desulfuromonadales	Pelobacteraceae			0	0	42	236	741											Herbaspirillum	0.00194	0.00044	0.00049	5e-05	0.00024
Bacteria	Actinobacteria	Actinobacteria	Actinomycetales	Intrasporangiaceae	Phycicoccus		66	789	65	19	390											Planktothrix	0	0	0	0	0.00312
Bacteria	Bacteroidetes	Bacteroidia	Bacteroidales	Rikenellaceae	Blvii28		0	0	282	180	4450											Hymenobacter	0	0	0.00155	0.00036	0.00118
Bacteria	Synergistetes	Synergistia	Synergistales	Dethiosulfovibrionaceae			0	682	0	0	1											Dongia	0	0	0	3e-05	0.00305
Bacteria	Acidobacteria	S035					0	0	444	1524	3573											Actinocatenispora	0	0	0.00306	0	0
Bacteria	Armatimonadetes	Fimbriimonadia	Fimbriimonadales	Fimbriimonadaceae			0	0	96	197	901											Advenella	0	0.00183	0	0.00055	0.00065
Bacteria	Caldiserica	OP5	WCHB1-02				0	0	64	22	1084											Jonesia	0	2e-05	0	0.00054	0.00247
Bacteria	AC1	SHA-114					0	0	181	580	3602											Chondromyces	0	0.0002	0.00011	0.00043	0.00229
Bacteria	Proteobacteria	Gammaproteobacteria	Enterobacteriales	Enterobacteriaceae	Tatumella	punctata	0	0	1073	184	0											Cryocola	0	0	0.00293	0	8e-05
Bacteria	Proteobacteria	Deltaproteobacteria	Desulfuromonadales	Pelobacteraceae			0	0	177	197	3008											Holophaga	0	0	0	0.00033	0.00268
Bacteria	Actinobacteria	Actinobacteria	Actinomycetales	Micromonosporaceae	Micromonospora		18	0	113	217	669											Ardenscatena	0	0	0.00159	0	0.00141
Bacteria	Actinobacteria	Actinobacteria	Actinomycetales	Microbacteriaceae	Agromyces	mediolanus	19	370	44	33	266											Pontibacter	0	0	0	8e-05	0.00288
Bacteria	Actinobacteria	Actinobacteria	Actinomycetales	Pseudonocardiaceae	Saccharopolyspora	hirsuta	592	0	0	1	13											Candidatus Entotheonella	0	0.0007	0	0.00029	0.00196
Bacteria	GN02	BD1-5					0	0	41	15	1237											Halobacterium	0	0	0.00293	0	0
Bacteria	Firmicutes	Clostridia	Clostridiales	Ruminococcaceae	Clostridium	thermosuccinogenes	9	11	11	130	486											Dehalogenimonas	0	0.00014	0	0.00118	0.0016
Bacteria	Planctomycetes	Phycisphaerae	CCM11a				0	0	225	46	3708											Halomicronema	0	0	0	0	0.00288
Bacteria	Cyanobacteria	Oscillatoriophycideae	Oscillatoriales	Phormidiaceae			0	0	0	0	941											Alishewanella	0	0.00012	0	0	0.00276
Bacteria	Proteobacteria	Betaproteobacteria	MND1				3	0	536	322	5018											Candidatus Koribacter	0	0.00023	0.00047	0.00045	0.00173
Bacteria	Proteobacteria	Alphaproteobacteria	Rhizobiales	Hyphomicrobiaceae			9	0	360	677	2876											Fusobacterium	0	0.00259	0	3e-05	0.00023
Bacteria	Chloroflexi	Anaerolineae	SB-34				0	0	225	291	1354											Dehalobacter	0	6e-05	0	0.00255	0.00021
Bacteria	Proteobacteria	Gammaproteobacteria	Thiotrichales	Piscirickettsiaceae			11	0	44	118	1916											Methylotenera	0	0.00017	0	0.00028	0.00236
Bacteria	Bacteroidetes	Bacteroidia	Bacteroidales	Marinilabiaceae			0	0	1	5	1438											Turneriella	0	0.00013	0	0.00057	0.0021
Bacteria	Tenericutes	Mollicutes	RF39				3	911	826	31	4											Azovibrio	0	0	0	0	0.00279
Bacteria	Proteobacteria	Alphaproteobacteria	Sphingomonadales	Sphingomonadaceae	Sphingomonas	azotifigens	156	672	17	112	10											Mycoplana	0	0.001	0.00157	8e-05	0.00013
Bacteria	Chloroflexi	Anaerolineae	CFB-26				0	0	518	732	2771											Brooklawnia	0	0.0019	0	0.00024	0.00064
Bacteria	Firmicutes	Clostridia	Clostridiales	Syntrophomonadaceae	Syntrophomonas		0	0	74	23	2195											Adhaeribacter	0	0	0.00085	0.00038	0.00154
Bacteria	Planctomycetes	Pla3					0	0	342	258	7877											Beijerinckia	0	0.00145	0	7e-05	0.00121
Bacteria	WPS-2						65	0	1101	472	1658											Lutibacterium	0	0	0.00048	3e-05	0.00221
Bacteria	WWE1	Cloacamonae	Cloacamonales	Cloacamonaceae			0	0	62	71	2268											Anaerospora	0	0.00017	0.00056	0.00047	0.00147
Bacteria	Fibrobacteres	Fibrobacteria	Fibrobacterales	Fibrobacteraceae			0	0	8	55	4097											Stanieria	0	0	0	0	0.00266
Bacteria	Actinobacteria	Rubrobacteria	Rubrobacterales	Rubrobacteraceae			6	0	405	799	1655											Aquimonas	0	0	7e-05	2e-05	0.00254
Bacteria	Proteobacteria	Alphaproteobacteria	Rhizobiales	Brucellaceae	Pseudochrobactrum		0	0	337	142	228											Chitinophaga	0	0	0.00258	0	0
Bacteria	Acidobacteria	BPC102	B110				0	0	475	426	4406											Meiothermus	0	0.00028	0.00152	0	0.00078
Bacteria	Firmicutes	Bacilli	Bacillales	Paenibacillaceae	Saccharibacillus	kuerlensis	54	0	681	889	1											Variovorax	0	0.00066	0	0.00074	0.00116
Bacteria	Acidobacteria	Chloracidobacteria	RB41	Ellin6075			63	0	164	416	2349											vadinCA02	0	0	0	0	0.00253
Bacteria	Proteobacteria	Deltaproteobacteria	Syntrophobacterales	Syntrophaceae	Syntrophus		0	0	174	194	7753											Actinotelluria	0	0	0.00242	3e-05	4e-05
Bacteria	KSB3						0	0	10	135	10271											Ornithobacterium	0	0	0.0024	3e-05	6e-05
Bacteria	Bacteroidetes	Bacteroidia	Bacteroidales	Porphyromonadaceae	Dysgonomonas		6	0	2133	54	753											Gloeotrichia	0	0	0	0.00206	0.00038
Bacteria	Verrucomicrobia	Verruco-5	WCHB1-41	RFP12			0	0	94	143	2916											Simplicispira	0	5e-05	0	0.00095	0.00144
Bacteria	Chloroflexi	Anaerolineae	Anaerolineales	Anaerolinaceae	C1		0	0	202	251	1642											Roseateles	0	4e-05	0	0.00086	0.00153
Bacteria	Chlorobi	BSV26	C20				0	0	14	169	4856											Crocinitomix	0	6e-05	0	0.00023	0.00213
Bacteria	Firmicutes	Clostridia	Clostridiales	Ruminococcaceae	Clostridium		17	0	95	172	1388											Telmatospirillum	0	0	0	0.00192	0.00046
Bacteria	Firmicutes	Erysipelotrichi	Erysipelotrichales	Erysipelotrichaceae	PSB-M-3		0	0	19	27	678											Xanthomonas	0	0.00023	0.002	0.00013	2e-05
Bacteria	Bacteroidetes	Bacteroidia	Bacteroidales	Barnesiellaceae			24	790	207	2	6											HTCC	0	0.00073	0	3e-05	0.00162
Bacteria	Firmicutes	Bacilli	Bacillales	Bacillaceae	Bacillus	muralis	11	0	50	230	239											Proteocatella	0	0.0009	0	3e-05	0.00145
Bacteria	Firmicutes	Bacilli	Bacillales	Staphylococcaceae	Staphylococcus		157	732	374	259	79											Yonghaparkia	0	0	0.00185	0	0.0005
Bacteria	Actinobacteria	Actinobacteria	Actinomycetales	Intrasporangiaceae			514	14	236	199	1395											Smithella	0	0	0	0	0.00234
Bacteria	Proteobacteria	Alphaproteobacteria	Caulobacterales	Caulobacteraceae	Brevundimonas	diminuta	39	1	1056	47	105											Salana	0	0.0002	0.00127	0.00029	0.00055
Bacteria	Actinobacteria	Actinobacteria	Actinomycetales	Mycobacteriaceae	Mycobacterium		78	314	32	145	391											Methanomethylovorans	0	0	0	0	0.00231
Bacteria	Spirochaetes	MVP-15	PL-11B10				0	0	62	69	2964											Cryptosporangium	0	0.00184	0	0	0.00043
Bacteria	Acidobacteria	Holophagae	Holophagales	Holophagaceae			16	0	452	201	6131											Spironema	0	0	0	0.00096	0.00131
Bacteria	Proteobacteria	Gammaproteobacteria	Pseudomonadales	Pseudomonadaceae	Pseudomonas	caeni	0	0	173	0	404											Halococcus	0	0	0.00224	0	0
Bacteria	Firmicutes	Bacilli	Bacillales	Bacillaceae			1476	25	36	283	1076											SMB53	0.0006	0.00078	5e-05	0.00062	0.00018
Bacteria	Verrucomicrobia	Verruco-5	WCHB1-41				0	0	24	768	208											YRC22	0	0.0014	0.00023	0.00049	0.00011
Bacteria	WS2	Kazan-3B-09					0	0	372	336	604											Pimelobacter	0	0.0001	0.00201	3e-05	8e-05
Bacteria	Gemmatimonadetes	Gemm-2					0	0	37	73	1290											Terribacillus	0	0	0.00208	0	0.00014
Bacteria	Proteobacteria	Betaproteobacteria	Burkholderiales				0	0	373	328	2304											Myxococcus	0	0	0.0008	0	0.00141
Bacteria	Proteobacteria	Betaproteobacteria	Burkholderiales	Alcaligenaceae	Bordetella		84	1	30	423	122											Cupriavidus	0	0	0.0015	0	0.00069
Bacteria	Firmicutes	Bacilli	Bacillales	Planococcaceae	Ureibacillus		1563	0	3	0	11											Adlercreutzia	0.00053	0.00018	0	0.00143	2e-05
Bacteria	Firmicutes	Bacilli	Bacillales	Staphylococcaceae	Macrococcus	caseolyticus	301	271	148	59	1											Thermobacillus	0	0	0.00145	0.00064	6e-05
Bacteria	Chlorobi	SJA-28					0	0	481	124	2090											BD2-6	0	0	0	0.00018	0.00194
Bacteria	Planctomycetes	Planctomycetia	Gemmatales	Isosphaeraceae			3	0	32	204	1216											cc	0.00079	0.00109	0.00012	0	9e-05
Bacteria	Proteobacteria	Betaproteobacteria	SBla14				8	0	5	696	225											Rubricoccus	0	0	0.00169	0	0.00033
Bacteria	Firmicutes	Erysipelotrichi	Erysipelotrichales	Erysipelotrichaceae			14	839	415	762	589											Serinibacter	0	0	0.00041	0	0.00159
Bacteria	Verrucomicrobia	Spartobacteria	Chthoniobacterales	Chthoniobacteraceae			236	0	310	458	4481											Fritschea	0	0.00023	0	5e-05	0.00166
Bacteria	Cyanobacteria	4C0d-2	MLE1-12				0	77	30	75	1133											Marinibacillus	0	0	0.00068	2e-05	0.00124
Bacteria	Proteobacteria	Gammaproteobacteria	HTCC2188	HTCC2089			0	0	162	181	2203											Spirosoma	0	7e-05	0.0018	3e-05	2e-05
Bacteria	TPD-58						0	0	65	346	1643											Telluria	0	0	0.00188	0	4e-05
Bacteria	TM7	TM7-3	Blgi18				0	0	10	74	2370											Guggenheimella	0	7e-05	0	0	0.00184
Bacteria	Actinobacteria	Actinobacteria	Actinomycetales	Brevibacteriaceae	Brevibacterium	aureum	992	17	39	76	23											Chitinilyticum	0	0.00045	0	0	0.00143
Bacteria	Firmicutes	Bacilli	Bacillales	Bacillaceae	Bacillus	thermoamylovorans	817	87	0	27	3											Anabaenopsis	0	0	0	3e-05	0.00183
Bacteria	GN04	GN15					0	0	326	237	2143											Dyadobacter	0	0.00019	0.00135	0.0001	0.00022
Bacteria	Planctomycetes	OM190	agg27				0	0	153	274	2991											Ignavibacterium	0	0	0	0	0.00186
Bacteria	Proteobacteria	Gammaproteobacteria	Aeromonadales	Succinivibrionaceae	Anaerobiospirillum	thomasii	30	0	667	0	0											Tetragenococcus	2e-05	3e-05	0.00176	3e-05	0
Bacteria	Acidobacteria	Solibacteres	Solibacterales				42	0	430	327	5788											Pleomorphomonas	0	0	0	9e-05	0.00174
Bacteria	Bacteroidetes	Flavobacteriia	Flavobacteriales	Cryomorphaceae			6	0	124	199	1492											Sphaerotilus	0	0.00018	0	5e-05	0.00159
Bacteria	Proteobacteria	Deltaproteobacteria	Desulfuromonadales	Geobacteraceae	Geobacter		0	0	259	115	274											Tepidimonas	0.00093	0	0.00088	0	0
Bacteria	Actinobacteria	Actinobacteria	Actinomycetales	Dermabacteraceae			673	0	39	11	6											Alcanivorax	0	0	0.00168	0	0.00012
Bacteria	Firmicutes	Clostridia	Clostridiales	Peptococcaceae	Peptococcus		81	573	11	0	45											Pseudoburkholderia	0	0	0	3e-05	0.00175
Bacteria	Planctomycetes	C6	Ucm1571				0	0	46	135	2029											Amycolatopsis	0	0	0.00173	0	1e-05
Bacteria	Actinobacteria	Actinobacteria	Actinomycetales	Nocardioidaceae			226	1	191	347	2687											Tolumonas	0	0.00034	0	0.00023	0.00117
Bacteria	Proteobacteria	Gammaproteobacteria	Pseudomonadales	Pseudomonadaceae	Pseudomonas	viridiflava	112	0	293	320	3											Gracilibacter	0	0	0	0.00018	0.00155
Bacteria	Proteobacteria	Betaproteobacteria	Rhodocyclales	Rhodocyclaceae	Azospira	restricta	0	0	3	15	421											Olsenella	3e-05	2e-05	0	0.00166	2e-05
Bacteria	Cyanobacteria	Oscillatoriophycideae	Chroococcales				0	0	13	26	791											Psychrobacter	0	0	0.00164	2e-05	7e-05
Bacteria	Chloroflexi	Anaerolineae	Anaerolineales	Anaerolinaceae	SHD-231		0	0	1	28	1389											Xylanimicrobium	0	0	0.00166	0	0
Bacteria	Verrucomicrobia	Spartobacteria	Chthoniobacterales	Chthoniobacteraceae	DA101		0	0	110	100	442											Tsukamurella	0	0	0.00162	0	2e-05
Bacteria	Actinobacteria	Actinobacteria	Bifidobacteriales	Bifidobacteriaceae	Aeriscardovia	aeriphila	101	0	177	171	63											Oxobacter	0	0	0	0.00024	0.00138
Bacteria	Proteobacteria	Gammaproteobacteria	Methylococcales	Crenotrichaceae	Crenothrix		0	0	38	17	2097											Vogesella	0	3e-05	6e-05	0.00031	0.00122
Bacteria	Firmicutes	Bacilli	Lactobacillales	Lactobacillaceae	Lactobacillus	brevis	1	0	354	151	0											Lachnospira	0.0016	0	0	0	0
Bacteria	Proteobacteria	Gammaproteobacteria	Enterobacteriales	Enterobacteriaceae	Trabulsiella	farmeri	0	0	482	604	1											Limnobacter	0	0	0	0	0.0016
Bacteria	Chloroflexi	TK17	mle1-48				0	0	317	67	1618											Proteus	0	0.00069	0.00052	0.00035	2e-05
Bacteria	Proteobacteria	Betaproteobacteria	Burkholderiales	Comamonadaceae	Schlegelella		15	631	0	0	1											Jiangella	0	0	0.00156	0	0
Bacteria	Bacteroidetes	Bacteroidia	Bacteroidales	Rikenellaceae	Alistipes	indistinctus	1	1380	173	14	0											za29	0	0	0	0	0.00156
Bacteria	Acidobacteria	OS-K					0	0	352	343	3014											Camelimonas	0	0.00052	0	0.00022	0.0008
Bacteria	Spirochaetes	GN05	LG048				0	0	121	23	654											Pseudogulbenkiania	0	0	0	0	0.00154
Bacteria	Cyanobacteria	Chloroplast	Chlorophyta	Trebouxiophyceae			0	0	76	4	297											Xylella	0	0	0.00147	0	7e-05
Bacteria	Firmicutes	Clostridia	Clostridiales	Tissierellaceae	GW-34		0	0	8	0	1075											Phaeospirillum	0	3e-05	0.00029	0	0.00121
Bacteria	Elusimicrobia	Elusimicrobia	IIb				0	0	24	92	2220											Actinomyces	0	0.0003	0.00102	5e-05	0.00015
Bacteria	Firmicutes	Clostridia	Clostridiales	Clostridiaceae	Caloramator		13	0	23	36	1715											Paucisalibacillus	0	0	0.00126	0	0.00023
Bacteria	Cyanobacteria	Nostocophycideae	Nostocales	Nostocaceae	Cylindrospermopsis		0	0	20	11	1027											Trueperella	0	0	0	0	0.00148
Bacteria	Firmicutes	Bacilli	Lactobacillales	Leuconostocaceae			403	0	759	585	4											Chelatococcus	0	0	0.00145	0	0
Bacteria	Firmicutes	Clostridia	Clostridiales	Lachnospiraceae	Roseburia		0	420	13	0	4											Tetrasphaera	0	0	0.00129	0	0.00012
Bacteria	Proteobacteria	Deltaproteobacteria	Desulfobacterales	Desulfobulbaceae			12	0	714	534	2866											heteroC45	0	0.00033	0.00042	5e-05	0.00061
Bacteria	Proteobacteria	Gammaproteobacteria	Chromatiales				0	0	112	115	946											5-7N15	0	0	0	0	0.0014
Bacteria	Bacteroidetes	Cytophagia	Cytophagales	Cytophagaceae	Leadbetterella		0	0	441	2	243											KSA1	0	0	0.00099	0	0.00041
Bacteria	Actinobacteria	KIST-JJY010					0	0	42	388	137											Ignatzschineria	0	0.0011	0	0.00028	0
Bacteria	Acidobacteria	AT-s54					0	0	22	154	1176											Alkalibacter	0	0	0	7e-05	0.00126
Bacteria	Planctomycetes	vadinHA49	p04				0	0	8	10	2256											Parasegitibacter	0	2e-05	0	5e-05	0.00126
Bacteria	Proteobacteria	Gammaproteobacteria	Xanthomonadales	Xanthomonadaceae	Stenotrophomonas		350	2	1013	708	224											Rhodoferax	0	0	0	0.00043	0.00089
Bacteria	Cyanobacteria	Chloroplast	Chlorophyta	Trebouxiophyceae			0	0	2	0	394											Selenomonas	0	0	0.00109	0	0.0002
Bacteria	GN04						0	0	75	248	797											Pseudorhodoferax	0	7e-05	0.00111	0	0.0001
Bacteria	Proteobacteria	Betaproteobacteria	Neisseriales	Neisseriaceae	Vitreoscilla		0	0	871	201	32											Candidatus Phlomobacter	0	0	0.00126	0	0
Bacteria	Actinobacteria	Actinobacteria	Actinomycetales	Micrococcaceae	Rothia	amarae	456	125	34	24	0											Defluviicoccus	0	0	0	0	0.00124
Bacteria	Acidobacteria	RB25					0	0	327	576	5812											Halobacillus	0	0	0.00079	0	0.00045
Bacteria	Proteobacteria	Gammaproteobacteria	Methylococcales	Methylococcaceae			0	0	149	27	2475											Nakamurella	0	0	0.0012	0	4e-05
Bacteria	WS3	PRR-12	SSS58A				0	0	10	70	1144											Solitalea	0	0	0	0	0.00124
Bacteria	Firmicutes	Clostridia	Clostridiales	Clostridiaceae	Clostridium	colicanis	0	21	0	387	144											Isosphaera	0	0	0	0	0.00123
Bacteria	Actinobacteria	Actinobacteria	Actinomycetales	Corynebacteriaceae	Corynebacterium	simulans	349	0	397	46	0											Pelobacter	0	0	0	0	0.00119
Bacteria	Chloroflexi	Anaerolineae	A31				4	0	390	483	3337											Aquaspirillum	0	0	0	0	0.00118
Bacteria	Proteobacteria	Betaproteobacteria	Burkholderiales	Comamonadaceae	Curvibacter		0	487	134	3	1											Anaerobacillus	0	0	0.00117	0	0
Bacteria	Proteobacteria	Gammaproteobacteria	Enterobacteriales	Enterobacteriaceae	Trabulsiella		1	0	1252	341	1											Asticcacaulis	0	0.00111	0	0	6e-05
Bacteria	Cyanobacteria	Nostocophycideae	Nostocales	Nostocaceae			18	0	2	2	1378											Enterovibrio	0	6e-05	0	0.00024	0.00086
Bacteria	Acidobacteria	BPC102					0	0	200	49	2421											Erythrobacter	0	0.00048	0.00016	0	0.00052
Bacteria	Firmicutes	Bacilli	Bacillales	Bacillaceae	Oceanobacillus	chironomi	435	0	220	26	30											Kineosporia	0	0	0	0.00013	0.00103
Bacteria	Firmicutes	Bacilli	Bacillales	Paenibacillaceae	Paenibacillus		844	1	761	1030	638											Acholeplasma	0	0.00047	0	0.00031	0.00037
Bacteria	Proteobacteria	Gammaproteobacteria	Enterobacteriales	Enterobacteriaceae	Pantoea	ananatis	88	1	176	341	0											Niastella	0	0	0	0.00038	0.00077
Bacteria	Caldiserica	OP5					0	0	225	91	424											Emticicia	0	3e-05	0	0	0.00109
Bacteria	Firmicutes	Bacilli	Bacillales	Planococcaceae	Kurthia	gibsonii	110	0	225	176	110											Piscibacillus	0	0	0.0011	0	0
Bacteria	Proteobacteria	Deltaproteobacteria	Desulfovibrionales	Desulfomicrobiaceae	Desulfomicrobium		0	0	52	195	1393											Solwaraspora	0	0	0	0.00032	0.00078
Bacteria	OP11	OP11-3					0	0	335	385	2068											Carnobacterium	0	0	0.00089	0.00021	0
Bacteria	Proteobacteria	Gammaproteobacteria	Xanthomonadales	Xanthomonadaceae	Thermomonas		61	0	496	1	70											Cobetia	0	0	0	0.00109	0
Bacteria	Caldithrix	Caldithrixae	Caldithrixales	Caldithrixaceae	LCP-26		0	0	1	2	508											Desulfarculus	0	0	0	0.00026	0.00083
Bacteria	NKB19						0	0	209	316	8705											Serpens	0	0	0.00012	0	0.00097
Bacteria	Actinobacteria	Actinobacteria	Actinomycetales	Nocardiopsaceae			488	0	0	0	303											Azohydromonas	0	0	0	0	0.00108
Bacteria	Actinobacteria	Actinobacteria	Actinomycetales	Ruaniaceae	Ruania	albidiflava	393	0	1	0	7											Estrella	0	0	0	0	0.00108
Bacteria	NC10	2023-12-24	MIZ17				0	0	454	401	425											Haliangium	0	0	0	0	0.00108
Bacteria	Actinobacteria	Thermoleophilia	Gaiellales	Gaiellaceae			53	0	1409	1552	4414											Shimazuella	0	0.00014	0	8e-05	0.00086
Bacteria	Bacteroidetes	Cytophagia	Cytophagales	Cytophagaceae			57	0	170	310	3935											Sandarakinorhabdus	0	0.00014	0.00026	0.00018	0.00048
Bacteria	Actinobacteria	Actinobacteria	Actinomycetales	Micrococcaceae	Citricoccus		100	3	455	93	24											Tetrathiobacter	0	0	0.001	3e-05	0
Bacteria	Proteobacteria	Deltaproteobacteria	Myxococcales	Cystobacteraceae			4	0	118	252	1300											Ellin506	0	0	0.00094	0	8e-05
Bacteria	Verrucomicrobia	Verrucomicrobiae	Verrucomicrobiales	Verrucomicrobiaceae	Prosthecobacter	debontii	0	0	194	317	1524											Sorangium	0	0.00062	0	2e-05	0.00031
Bacteria	Proteobacteria	Deltaproteobacteria					0	0	454	940	6535											Conexibacter	0	0	0.00012	0.00075	8e-05
Bacteria	SBR1093						0	0	302	393	981											Limnohabitans	0	6e-05	0	3e-05	0.00085
Bacteria	FCPU426						0	0	126	113	3436											Siphonobacter	0	0.00057	5e-05	0.00029	2e-05
Bacteria	Chloroflexi	Anaerolineae	Anaerolineales	Anaerolinaceae	Levilinea	saccharolytica	0	0	0	0	381											Azospirillum	0	0	0.00011	0	0.00081
Bacteria	Actinobacteria	Acidimicrobiia	Acidimicrobiales	koll13			0	0	3	42	1395											Bosea	0	0	0	7e-05	0.00085
Bacteria	WS2	SHA-109					0	0	62	267	2219											Dolichospermum	0	0	0.00063	0	0.00028
Bacteria	Cyanobacteria	Oscillatoriophycideae	Chroococcales	Gomphosphaeriaceae	Merismopedia	glauca	0	0	20	97	625											K82	0	0	0	0	0.00089
Bacteria	Chloroflexi	Thermomicrobia	AKYG1722				69	0	168	294	1028											Kribbella	0	7e-05	0	0	0.00082
Bacteria	Firmicutes	Bacilli	Bacillales	Bacillaceae	Bacillus	acidicola	566	0	0	0	2											Belnapia	0	0	0	0	0.00088
Bacteria	Lentisphaerae	Lentisphaeria	Victivallales	Victivallaceae	Victivallis	vadensis	4	695	159	7	0											Novispirillum	0	6e-05	0	2e-05	0.0008
Bacteria	Chloroflexi	Anaerolineae	Anaerolineales	Anaerolinaceae	Bellilinea		0	0	0	2	296											Myceligenerans	0	0	0.00087	0	0
Bacteria	Nitrospirae	Nitrospira	Nitrospirales	Thermodesulfovibrionaceae			0	0	99	210	901											Microlunatus	0	0	0.00073	0	0.00014
Bacteria	Chloroflexi	Chloroflexi	Roseiflexales	Kouleothrixaceae			0	0	298	263	937											Desulfotomaculum	0	0	0	0	0.00086
Bacteria	Armatimonadetes	SJA-176	GAB-B06				0	0	71	227	2657											Gemmiger	0.00018	8e-05	0	0.0006	0
Bacteria	Firmicutes	Bacilli	Lactobacillales	Lactobacillaceae	Lactobacillus	mucosae	324	0	385	26	3											Lentibacillus	0	0	0.00029	0.00053	4e-05
Bacteria	Proteobacteria	Betaproteobacteria	Rhodocyclales	Rhodocyclaceae	Dechloromonas		0	0	13	28	547											Paraeggerthella	0	7e-05	0	0	0.00079
Bacteria	Elusimicrobia	Elusimicrobia	Elusimicrobiales				2	0	78	303	3209											Thalassobacillus	0	0	0.00026	3e-05	0.00056
Bacteria	Cyanobacteria	Chloroplast	Euglenozoa				0	0	228	146	1079											Dorea	7e-05	0	0	0	0.00076
Bacteria	Thermi	Deinococci	Deinococcales	Trueperaceae	Truepera		117	0	109	138	184											G07	0	0	0	0	0.00083
Bacteria	Proteobacteria	Deltaproteobacteria	Myxococcales	OM27			2	1	371	612	3217											Thermocrispum	0	0	0.00082	0	0
Bacteria	Proteobacteria	Alphaproteobacteria	Sphingomonadales	Sphingomonadaceae	Sphingomonas	yabuuchiae	200	92	29	51	0											Rhodocytophaga	0	0	0	0.00036	0.00045
Bacteria	Actinobacteria	Actinobacteria	Actinomycetales	Microbacteriaceae	Curtobacterium		537	0	43	50	4											Sporocytophaga	0	0	0	0	0.0008
Bacteria	Actinobacteria	Thermoleophilia	Gaiellales				0	0	484	1112	3276											Kerstersia	0	0.00014	0.00047	0.00016	0
Bacteria	Proteobacteria	Alphaproteobacteria	Rhizobiales	Bradyrhizobiaceae	Balneimonas		36	0	100	293	1396											Leptonema	0	0	0	0	0.00077
Bacteria	Acidobacteria	iii1-8	32-20				0	0	171	354	1227											TG5	0	0	0	0	0.00075
Bacteria	Acidobacteria	Chloracidobacteria	PK29				0	0	514	613	4761											Woronichinia	0	0	0	0	0.00075
Bacteria	Chlamydiae	Chlamydiia	Chlamydiales	Parachlamydiaceae			2	0	114	276	320											Annamia	0	0	0	0	0.00074
Bacteria	Proteobacteria	Betaproteobacteria	Neisseriales	Neisseriaceae	Formivibrio	citricus	0	0	31	142	1806											Pigmentiphaga	0	0	0.00017	3e-05	0.00054
Bacteria	Chlamydiae	Chlamydiia					0	0	0	2	506											Methylobacillus	0	0.0001	0	0	0.00063
Bacteria	GN02	GKS2-174					0	0	6	217	3062											Terracoccus	0	0.00067	0	0	6e-05
Bacteria	WS6	SC72	A-2AF				0	0	0	0	314											Salinisphaera	0	0	0.00073	0	0
Bacteria	H-178						0	0	4	6	834											Singulisphaera	0	3e-05	0	0.00018	0.00052
Bacteria	Chloroflexi	Anaerolineae	Anaerolineales	Anaerolinaceae	WCHB1-05		0	0	303	80	1621											Armatimonas	0	6e-05	0	0	0.00066
Bacteria	Proteobacteria	Alphaproteobacteria	Sphingomonadales	Sphingomonadaceae	Sphingobium	xenophagum	0	414	0	0	0											Chthonomonas	0	0	0	0	0.00072
Bacteria	Proteobacteria	Deltaproteobacteria	Syntrophobacterales	Syntrophobacteraceae			0	0	818	1567	7104											Inquilinus	0	0	0.00058	0	0.00014
Bacteria	Firmicutes	Clostridia	Clostridiales	Peptostreptococcaceae	Tepidibacter		0	0	120	40	323											Solimonas	0	0	0.00061	0	0.00011
Bacteria	Proteobacteria	Betaproteobacteria	Burkholderiales	Comamonadaceae	Rubrivivax		2	0	339	415	4085											Porifericola	0	0	0.00047	0	0.00022
Bacteria	Armatimonadetes	Armatimonadia	Armatimonadales	Armatimonadaceae	CL0-1		0	0	46	175	214											Escherichia	0	0.00027	0.00011	0.00016	0.00014
Bacteria	Proteobacteria	Betaproteobacteria	Burkholderiales	Comamonadaceae			13	0	155	138	998											Congregibacter	0	3e-05	0	2e-05	0.00062
Bacteria	Cyanobacteria	Oscillatoriophycideae	Oscillatoriales	Phormidiaceae	Planktothricoides		0	0	39	133	745											Paracraurococcus	0	8e-05	0	0	0.00059
Bacteria	TM7						4	0	54	188	799											Streptosporangium	0	0	0	3e-05	0.00064
Bacteria	Proteobacteria	Alphaproteobacteria	Rhodobacterales	Hyphomonadaceae			11	0	10	34	2025											Vibrio	0	0.00026	0	0.00034	7e-05
Bacteria	Firmicutes	Clostridia	Clostridiales	Peptostreptococcaceae	Clostridium	glycolicum	5	3	63	660	490											Helcococcus	0	0.00025	0.00023	0	0.00018
Bacteria	Planctomycetes	Planctomycetia	Gemmatales	Gemmataceae			0	0	108	145	511											WCHB1-84	0	0	0	0	0.00066
Bacteria	Proteobacteria	Deltaproteobacteria	Desulfovibrionales	Desulfovibrionaceae	Bilophila		12	756	17	88	2											Ralstonia	0	0.00052	0.00011	0	2e-05
Bacteria	Actinobacteria	Actinobacteria	Bifidobacteriales	Bifidobacteriaceae	Bifidobacterium	pseudolongum	0	2	72	195	1											Zhouia	0	0	0	0	0.00065
Bacteria	WS3	PRR-12	GN03	KSB4			0	0	10	243	2444											Gaetbulibacter	0	0	0	0	0.00064
Bacteria	Actinobacteria	Actinobacteria	Actinomycetales	Actinosynnemataceae			1255	0	1	0	15											Trachelomonas	0	2e-05	0	3e-05	0.00059
Bacteria	Actinobacteria	Actinobacteria	Actinomycetales	Micrococcaceae	Microbispora	rosea	155	334	0	0	24											Neisseria	0	0.00045	6e-05	8e-05	2e-05
Bacteria	Firmicutes	Clostridia	Clostridiales	Tissierellaceae	Peptoniphilus		0	0	0	0	435											Vitellibacter	0	0	0.00047	0	0.00013
Bacteria	Planctomycetes	ODP123	T8-B82				0	0	343	252	1701											Rhizobium	0	3e-05	0.00039	0.0001	6e-05
Bacteria	Verrucomicrobia	Verrucomicrobiae	Verrucomicrobiales	Verrucomicrobiaceae	Prosthecobacter		0	0	70	166	1892											Nevskia	0	0	0	0	0.00058
Bacteria	WS3	PRR-12	LD1-PA13				0	0	99	136	951											Nitrosovibrio	0	0	0	0.00056	2e-05
Bacteria	Proteobacteria	Alphaproteobacteria	Rhizobiales	Hyphomicrobiaceae	Rhodoplanes		7	0	423	404	4061											Proteiniborus	0	0	0.00053	0	4e-05
Bacteria	Spirochaetes	Spirochaetes	M2PT2-76				0	0	17	205	2180											Scytonema	0	0	5e-05	0.0001	0.00042
Bacteria	Firmicutes	Bacilli	Bacillales	Bacillaceae	Gracilibacillus	halotolerans	91	0	1	0	507											Dickeya	0	0.00028	0	0.00026	0
Bacteria	Firmicutes	Bacilli	Lactobacillales	Leuconostocaceae	Leuconostoc	fallax	0	0	117	154	0											Salmonella	0	0.00043	0	8e-05	2e-05
Bacteria	GN04	5bav					0	0	1	15	528											Halolamina	0	0	0.00053	0	0
Bacteria	Actinobacteria	Actinobacteria	Actinomycetales	Dietziaceae			256	1	25	3	136											Polyangium	0	0	0	1e-05	0.00051
Bacteria	Firmicutes	Clostridia	Clostridiales	Clostridiaceae	Clostridium	paraputrificum	0	3	23	454	185											PD-UASB-13	0	0	0	0	0.00052
Bacteria	Proteobacteria	Betaproteobacteria	Burkholderiales	Comamonadaceae	Rubrivivax	gelatinosus	28	0	367	259	1697											Halorhodospira	0	0	0.00041	0	9e-05
Bacteria	Armatimonadetes	Chthonomonadetes	SJA-22				0	0	77	68	2479											Solirubrobacter	0	0	0	8e-05	0.00042
Bacteria	Chloroflexi	TK17					0	0	128	162	346											Alkanindiges	0	0	0.00012	3e-05	0.00034
Bacteria	Bacteroidetes	Sphingobacteriia	Sphingobacteriales	Sphingobacteriaceae	Sphingobacterium		7	0	565	4	27											Methylovorus	0	4e-05	0	0	0.00044
Bacteria	OD1	SM2F11					6	0	16	26	1491											Kytococcus	0	0	0.00047	0	0
Bacteria	Chloroflexi	Anaerolineae	Anaerolineales	Anaerolinaceae			0	0	2	14	1026											Mycetocola	0	0	0.00047	0	0
Bacteria	WS3	PRR-12	Sediment-1	CV106			0	0	22	22	555											Deefgea	0	0	0	0.0004	6e-05
Bacteria	Firmicutes	Clostridia	Clostridiales	Eubacteriaceae	Acetobacterium		0	0	0	3	635											Pelomonas	0	0	0	0	0.00046
Bacteria	Actinobacteria	Actinobacteria	Actinomycetales	Actinopolysporaceae			290	0	0	0	19											Rhodoblastus	0	0	0.00046	0	0
Bacteria	Bacteroidetes	Saprospirae	Saprospirales	Saprospiraceae	Saprospira		0	0	61	100	491											Sandaracinobacter	0	0.00026	0	0	0.0002
Bacteria	Bacteroidetes						48	0	1136	359	2138											JG37-AG-70	0	0	0	3e-05	0.00042
Bacteria	Proteobacteria	Alphaproteobacteria	Caulobacterales	Caulobacteraceae	Caulobacter		0	323	0	3	2											Dactylosporangium	0	0	0	0	0.00045
Bacteria	Bacteroidetes	Flavobacteriia	Flavobacteriales	Weeksellaceae			279	0	294	7	50											Magnetospirillum	0	0	0.00029	0	0.00016
Bacteria	Proteobacteria	Gammaproteobacteria	Methylococcales	Methylococcaceae	Methylomicrobium		0	0	21	126	1124											Mucilaginibacter	0	0	0.00041	0	4e-05
Bacteria	Proteobacteria	Gammaproteobacteria	Pseudomonadales	Moraxellaceae	Enhydrobacter		211	5	71	87	11											Actinoallomurus	0	0.00016	0	0	0.00028
Bacteria	Firmicutes	Bacilli	Bacillales	Planococcaceae	Chryseomicrobium	imtechense	106	2	15	57	150											Caldinitratiruptor	0	0	0.00035	0	8e-05
Bacteria	Proteobacteria	Deltaproteobacteria	NB1-j				0	0	203	375	2523											Desulfopila	0	0	0	0	0.00043
Bacteria	Proteobacteria	Betaproteobacteria	Burkholderiales	Comamonadaceae	Hydrogenophaga		0	19	28	84	299											Lawsonia	0	0	0	0.00043	0
Bacteria	Proteobacteria	Gammaproteobacteria	Pseudomonadales	Moraxellaceae	Acinetobacter	schindleri	3	1	439	665	11											Smaragdicoccus	0	0	0.00012	0	0.0003
Bacteria	Planctomycetes	Planctomycetia	Pirellulales	Pirellulaceae			12	0	28	7	1130											Brenneria	0	0.00031	0	0.0001	0
Bacteria	Firmicutes	Bacilli	Bacillales	Planococcaceae	Solibacillus		46	0	153	319	254											Fibrobacter	0	0	0	0	0.00041
Bacteria	TM7	TM7-3					546	29	162	59	1344											Desulfofustis	0	0	0	0	0.0004
Bacteria	Spirochaetes	Leptospirae	Leptospirales	Sediment-4			0	0	70	158	897											Aquincola	0	0	0	5e-05	0.00034
Bacteria	Synergistetes	Synergistia	Synergistales	TTA			0	0	27	8	663											Dethiobacter	0	0	0.00035	0	4e-05
Bacteria	Bacteroidetes	Bacteroidia	Bacteroidales	Porphyromonadaceae	Petrimonas	sulfuriphila	0	0	99	2	161											Ethanoligenens	0	0	0	0	0.00039
Bacteria	Planctomycetes	Pla4					0	0	60	125	728											Gaiella	0	0	0	0	0.00039
Bacteria	Acidobacteria	Solibacteres	Solibacterales	Bryobacteraceae			0	0	6	23	413											Sphingosinicella	0	0.0001	0	0	0.00029
Bacteria	Proteobacteria	Gammaproteobacteria	Enterobacteriales	Enterobacteriaceae	Tatumella		0	0	359	88	0											vadinCA11	0	0.00039	0	0	0
Bacteria	Firmicutes	Erysipelotrichi	Erysipelotrichales	Erysipelotrichaceae	Erysipelothrix		0	0	331	65	13											Kosmotoga	0	0	0	0	0.00038
Bacteria	Proteobacteria	Betaproteobacteria	Rhodocyclales	Rhodocyclaceae	KD1-23		0	0	25	186	291											Butyrivibrio	0	0	0	0	0.00037
Bacteria	Proteobacteria	Alphaproteobacteria	Rhizobiales	Methylocystaceae	Methylosinus	sporium	0	0	63	230	454											Kouleothrix	0	0	0	0	0.00037
Bacteria	Actinobacteria	Thermoleophilia	Solirubrobacterales	Conexibacteraceae			0	0	115	54	32											Blastococcus	0	0	0.00016	0	0.0002
Bacteria	Planctomycetes	Phycisphaerae	Phycisphaerales	Phycisphaeraceae			0	0	161	100	1498											Bryobacter	0	0	0	0	0.00036
Bacteria	Proteobacteria	Alphaproteobacteria	Caulobacterales	Caulobacteraceae			4	335	29	73	77											Dermabacter	0	0	0.00036	0	0
Bacteria	Proteobacteria	Epsilonproteobacteria	Campylobacterales	Helicobacteraceae	Sulfuricurvum	kujiense	0	0	138	37	187											Desulforegula	0	0	0	0	0.00036
Bacteria	Proteobacteria	Gammaproteobacteria	Enterobacteriales	Enterobacteriaceae	Providencia		107	0	360	387	2											Marinimicrobium	0	0	0	0	0.00036
Bacteria	Proteobacteria	Deltaproteobacteria	Desulfuromonadales				0	0	127	140	1817											Spirulina	0	0	0	0	0.00036
Bacteria	Planctomycetes	vadinHA49					0	0	0	149	979											Sulfurospirillum	0	0	0	0	0.00036
Bacteria	Firmicutes	Clostridia	Clostridiales	Acidaminobacteraceae			0	0	16	19	532											Candidatus Nitrososphaera	0	0	0	0.00018	0.00017
Bacteria	Proteobacteria	Deltaproteobacteria	FAC87				1	0	5	448	233											Acaryochloris	0	0	0.00031	0	4e-05
Bacteria	Firmicutes	Bacilli	Bacillales	Bacillaceae	Bacillus	marisflavi	54	0	80	49	240											Actinopolyspora	0	0	0.00033	0	2e-05
Bacteria	Gemmatimonadetes	Gemmatimonadetes	KD8-87				0	0	157	112	1035											Haliscomenobacter	0	0	0	0	0.00035
Bacteria	Proteobacteria	Betaproteobacteria	Burkholderiales	Oxalobacteraceae			19	0	205	49	995											Phaselicystis	0	0	0.00035	0	0
Bacteria	Proteobacteria	Alphaproteobacteria	Sphingomonadales	Sphingomonadaceae	Novosphingobium		22	15	311	223	496											Prochlorothrix	0	0	0	0	0.00035
Bacteria	Firmicutes	Clostridia	Clostridiales	Acidaminobacteraceae	Acidaminobacter		8	0	147	3	145											Sporobacter	0	0	0	0	0.00035
Bacteria	Planctomycetes	Planctomycetia	Gemmatales	Isosphaeraceae	Nostocoida	limicola	0	0	36	145	483											Desulfoglaeba	0	0	0	0	0.00034
Bacteria	Proteobacteria	Deltaproteobacteria	Syntrophobacterales	Syntrophaceae	Desulfomonile		0	0	132	267	1348											Dokdonella	0	0	0.00023	0	0.00011
Bacteria	Proteobacteria	Betaproteobacteria	Rhodocyclales	Rhodocyclaceae	Candidatus Accumulibacter		0	0	39	42	1461											Garciella	0	0	0.00022	0	0.00012
Bacteria	Proteobacteria	Alphaproteobacteria	Rhizobiales	Brucellaceae			193	0	203	219	18											Paucibacter	0	7e-05	0	0	0.00027
Bacteria	Proteobacteria	Gammaproteobacteria	Enterobacteriales	Enterobacteriaceae	Cronobacter		3	0	306	195	65											Sarcina	0	2e-05	0	0	0.00032
Bacteria	Proteobacteria	Deltaproteobacteria	Spirobacillales				23	0	539	656	5383											Syntrophorhabdus	0	2e-05	0	2e-05	0.0003
Bacteria	Proteobacteria	Deltaproteobacteria	Myxococcales	Haliangiaceae			0	0	194	91	1106											Hafnia	0	0.0002	0	0.00013	0
Bacteria	Proteobacteria	Alphaproteobacteria	Rhizobiales	Hyphomicrobiaceae			0	0	162	103	425											Kozakia	0	0.00017	0	0.00016	0
Bacteria	Firmicutes	Bacilli	Bacillales	Bacillaceae	Bacillus	asahii	4	0	104	37	286											Peptostreptococcus	0	0	0.00011	0.00018	4e-05
Bacteria	Firmicutes	Bacilli	Bacillales	Planococcaceae			815	4	13	88	347											Euzebya	0	0	0.00022	0	0.0001
Bacteria	Proteobacteria	Gammaproteobacteria	Methylococcales	Methylococcaceae	Methylomicrobium	agile	0	0	0	0	515											Rahnella	0	0	0.00029	3e-05	0
Bacteria	Firmicutes	Clostridia	Clostridiales	Mogibacteriaceae	Anaerovorax		0	0	24	31	709											Sanguibacter	0	0	0.00029	3e-05	0
Bacteria	Proteobacteria	Alphaproteobacteria	Rhodospirillales	Acetobacteraceae			8	549	24	52	189											Thermoanaerovibrio	0	0	0	0	0.00032
Bacteria	Firmicutes	Bacilli	Lactobacillales	Lactobacillaceae	Pediococcus		109	0	92	53	0											Blastomonas	0	0	0	0	0.00031
Bacteria	Proteobacteria	Alphaproteobacteria	Caulobacterales	Caulobacteraceae	Phenylobacterium		8	0	54	188	401											Pelosinus	0	0	7e-05	0	0.00024
Bacteria	Firmicutes	Clostridia	Clostridiales	Tissierellaceae	ph2		0	0	0	0	445											Actinocorallia	0	0	0	5e-05	0.00025
Bacteria	Actinobacteria	Actinobacteria	Actinomycetales	Actinosynnemataceae			246	0	0	0	0											Candidatus Methylomirabilis	0	0	0	3e-05	0.00027
Bacteria	Proteobacteria	Deltaproteobacteria	Syntrophobacterales	Syntrophobacteraceae			0	0	28	79	1467											Ornithinibacillus	0	0	0.00023	3e-05	4e-05
Bacteria	Proteobacteria	Alphaproteobacteria	Rhizobiales	Bradyrhizobiaceae			0	0	17	120	206											CF231	0	0	0	0	0.0003
Bacteria	Bacteroidetes	Saprospirae	Saprospirales	Chitinophagaceae			7	0	140	29	641											Hahella	0	0	0	0	0.0003
Bacteria	Bacteroidetes	Saprospirae	Saprospirales	Saprospiraceae	Aquirestis	calciphila	0	0	88	6	160											Chitinibacter	0	0	0	0	0.00029
Bacteria	Chloroflexi	Chloroflexi	Roseiflexales				71	0	349	329	1164											Anaerorhabdus	0	0	0	0.00021	7e-05
Bacteria	Chloroflexi	Thermobacula	Thermobaculales	Thermobaculaceae			0	0	188	76	1475											Synechocystis	0	0	0	0	0.00028
Bacteria	Bacteroidetes	At12OctB3					0	0	54	78	863											p-75-a5	0	0.00028	0	0	0
Bacteria	Chloroflexi						40	0	46	279	1467											Alicycliphilus	0	0	0	0	0.00027
Bacteria	Firmicutes	Clostridia	Clostridiales	Ruminococcaceae	Anaerotruncus		1	742	167	16	0											Aquamonas	6e-05	0	0	0	0.00021
Bacteria	Spirochaetes	Brevinematae	Brevinematales				0	0	54	53	1734											Cellulosibacter	0	0	0	0	0.00027
Bacteria	Proteobacteria	Alphaproteobacteria	Rhizobiales	Bradyrhizobiaceae			12	0	4	58	265											Thermococcus	0	0	0	0	0.00027
Bacteria	Firmicutes	Clostridia	Clostridiales	Veillonellaceae	Anaeromusa		0	0	0	1	339											Duganella	0	0	0	0	0.00026
Bacteria	Planctomycetes	Phycisphaerae	Phycisphaerales				0	0	51	96	407											Mitsuokella	0	0	0.00026	0	0
Bacteria	Proteobacteria	Gammaproteobacteria	Xanthomonadales	Xanthomonadaceae	Frateuria	aurantia	0	0	266	80	0											RFN20	0	0	0	0	0.00026
Bacteria	Chlamydiae	Chlamydiia	Chlamydiales	Simkaniaceae			0	0	2	147	88											Sporolactobacillus	0	2e-05	0.00021	0	2e-05
Bacteria	Proteobacteria	Alphaproteobacteria	Rhizobiales	Brucellaceae	Paenochrobactrum	glaciei	4	0	71	97	20											Polaromonas	0	0	0	8e-05	0.00016
Bacteria	Actinobacteria	Actinobacteria	Actinomycetales	Microbacteriaceae	Pseudoclavibacter		0	15	20	5	302											Castellaniella	0	0.00022	0	0	2e-05
Bacteria	Actinobacteria	Actinobacteria	Actinomycetales	Intrasporangiaceae	Serinicoccus		623	0	5	5	24											Stella	0	0	0	0	0.00024
Bacteria	Acidobacteria	Acidobacteria-6	BPC015				0	0	358	257	1782											Elbe	0	0	0	0	0.00023
Bacteria	TA06						0	0	272	117	682											Kuenenia	0	8e-05	0	4e-05	0.00011
Bacteria	Elusimicrobia	Elusimicrobia	MVP-88				0	0	95	70	2761											Z-35	0	0	0	4e-05	0.00019
Bacteria	Firmicutes	Bacilli	Bacillales	Thermoactinomycetaceae	Planifilum		1304	0	0	0	4											Byssovorax	0	0	0	0	0.00022
Bacteria	Planctomycetes	Phycisphaerae	MSBL9				0	0	122	38	2856											Natronincola	0	0	0	0.00012	0.0001
Bacteria	Actinobacteria	Actinobacteria	Actinomycetales	Propionibacteriaceae	Propionibacterium	acnes	0	250	0	33	0											Rathayibacter	0	0	0.00022	0	0
Bacteria	Firmicutes	Clostridia	Clostridiales	Clostridiaceae	Proteiniclasticum		7	0	2	1	720											Swaminathania	0	0	0.00022	0	0
Bacteria	Proteobacteria	Gammaproteobacteria	Alteromonadales	OM60			0	0	17	70	227											Anaerosinus	0	0	0	0	0.00021
Bacteria	Firmicutes	Clostridia	Clostridiales	Veillonellaceae	Succinispira	mobilis	0	0	247	0	2											Nitrobacteria	0	0.00019	0	0	2e-05
Bacteria	Actinobacteria	Acidimicrobiia	Acidimicrobiales	AKIW874			0	0	250	270	420											Salimicrobium	0	0	0.00021	0	0
Bacteria	Verrucomicrobia	Methylacidiphilae					0	0	74	164	622											Williamsia	0	0.00019	0	0	2e-05
Bacteria	Chloroflexi	Dehalococcoidetes	Dehalococcoidales	Dehalococcoidaceae			0	0	12	149	2076											Chlamydomonas	0	8e-05	0	4e-05	8e-05
Bacteria	Proteobacteria	Betaproteobacteria	Burkholderiales	Comamonadaceae	Comamonas	terrigena	0	0	560	196	9											Commensalibacter	0	0.00017	0	3e-05	0
Bacteria	OD1	Mb-NB09					0	0	8	84	1088											Muricauda	0	0	0	0	0.0002
Bacteria	Planctomycetes	Planctomycetia	B97				0	0	21	125	1259											Rickettsiella	0	0	0	0.0002	0
Bacteria	Firmicutes	Bacilli	Bacillales	Bacillaceae	Bacillus	selenatarsenatis	5	0	97	41	352											BF311	0	0	0	0	0.00018
Bacteria	Proteobacteria	Deltaproteobacteria	Myxococcales	0319-6G20			0	0	86	0	758											Defluviitalea	0	0	0.00012	0	6e-05
Bacteria	Cyanobacteria	Oscillatoriophycideae	Chroococcales	Cyanobacteriaceae	Cyanobacterium		0	0	1	33	228											Flectobacillus	0	0	0	2e-05	0.00016
Bacteria	Acidobacteria	iii1-8	SJA-36				0	0	22	81	1125											Labrys	0	0	0	0.00016	2e-05
Bacteria	Proteobacteria	Betaproteobacteria	Nitrosomonadales				0	337	32	3	0											Lechevalieria	0	0	0	0	0.00018
Bacteria	Proteobacteria	Betaproteobacteria	Burkholderiales	Comamonadaceae	Aquabacterium		7	0	59	5	305											Methanosphaerula	0	0	0	0	0.00018
Bacteria	Actinobacteria	Actinobacteria	Actinomycetales	Beutenbergiaceae			0	2	268	51	3											Mycoplasma	0	0	0.00018	0	0
Bacteria	Proteobacteria	Alphaproteobacteria	Rickettsiales	Rickettsiaceae	Wolbachia		0	0	13	27	121											Weeksella	0	0	0	0.00018	0
Bacteria	Firmicutes	Clostridia	Clostridiales	Peptococcaceae	Pelotomaculum		2	0	62	167	519											Chlamydia	0	0	0	0	0.00017
Bacteria	Proteobacteria	Alphaproteobacteria	Rhodospirillales	Acetobacteraceae	Roseomonas	lacus	0	0	251	239	966											Hydrodictyon	0	0	0	0	0.00017
Bacteria	Bacteroidetes	Flavobacteriia	Flavobacteriales	Flavobacteriaceae	Myroides		120	0	156	242	24											Thermosynechococcus	0	0	0	0	0.00017
Bacteria	Proteobacteria	Gammaproteobacteria	Enterobacteriales	Enterobacteriaceae	Pantoea		331	1	80	73	0											Atopobium	0	0	0.00012	0	4e-05
Bacteria	Proteobacteria	Alphaproteobacteria	Sphingomonadales	Erythrobacteraceae			109	1	169	136	640											Blastochloris	0	0	0	0	0.00016
Bacteria	Acidobacteria	Chloracidobacteria	RB41				55	0	155	191	1838											Cedecea	0	8e-05	0	8e-05	0
Bacteria	Actinobacteria	Actinobacteria	Actinomycetales	Pseudonocardiaceae	Pseudonocardia		332	1	0	43	113											Cryomorpha	0	0	0	0	0.00016
Bacteria	Proteobacteria	Gammaproteobacteria	Pasteurellales	Pasteurellaceae	Haemophilus	influenzae	0	0	0	208	0											Dyella	0	0	0.00016	0	0
Bacteria	Firmicutes	Bacilli	Bacillales	Staphylococcaceae	Macrococcus	brunensis	0	0	0	194	0											Georgfuchsia	0	0	0	0	0.00016
Bacteria	Hyd24-12						0	0	21	36	464											Sodalis	0	0	0.00016	0	0
Bacteria	Actinobacteria	Actinobacteria	Actinomycetales	Cryptosporangiaceae	Cryptosporangium		0	0	90	0	18											Zhihengliuella	0	0	0.00016	0	0
Bacteria	Proteobacteria	Betaproteobacteria	MWH-UniP1				0	0	207	143	305											Aliihoeflea	0	0	0	0	0.00015
Bacteria	Proteobacteria	Gammaproteobacteria	Legionellales	Coxiellaceae			81	0	98	392	2730											Paenisporosarcina	0	0	0	0	0.00015
Bacteria	Bacteroidetes	Cytophagia	Cytophagales	Cyclobacteriaceae			38	0	320	11	456											Albidovulum	4e-05	2e-05	6e-05	0	2e-05
Bacteria	Proteobacteria	Deltaproteobacteria	Desulfobacterales	Desulfobacteraceae			0	0	179	331	1932											Candidatus Azobacteroides	0	0.00012	0	0	2e-05
Bacteria	Proteobacteria	Gammaproteobacteria	Aeromonadales	Aeromonadaceae			0	0	5	110	608											Waddlia	0	0	6e-05	0	8e-05
Bacteria	Cyanobacteria	Nostocophycideae	Nostocales	Nostocaceae	Nostoc	ellipsosporum	0	0	0	1	257											Aphanizomenon	0	0	0	0	0.00014
Bacteria	Proteobacteria	Deltaproteobacteria	Syntrophobacterales	Syntrophaceae	Syntrophus		0	0	0	0	349											BD2-13	0	0	0	0	0.00014
Bacteria	Proteobacteria	Alphaproteobacteria	Rhizobiales	Methylobacteriaceae			280	0	12	5	7											Caldicellulosiruptor	0	0	0.00014	0	0
Bacteria	Firmicutes	Bacilli	Bacillales	Paenibacillaceae	Brevibacillus	thermoruber	291	0	0	0	11											Desulfosarcina	0	0	0	0	0.00014
Bacteria	Firmicutes	Bacilli	Bacillales	Paenibacillaceae	Brevibacillus		302	0	0	0	13											Rhodobaca	0	0	0	0	0.00014
Bacteria	Firmicutes	Bacilli	Lactobacillales	Enterococcaceae	Enterococcus	sulfureus	1	0	164	252	3											Frankia	0	2e-05	0	0	0.00011
Bacteria	Firmicutes	Bacilli	Bacillales	Bacillaceae	Bacillus	horikoshii	2	0	1	75	340											Gluconacetobacter	0	8e-05	0	5e-05	0
Bacteria	Tenericutes	Mollicutes	Mycoplasmatales	Mycoplasmataceae			0	401	3	29	8											Chitinimonas	0	0	0	0	0.00013
Bacteria	Chloroflexi	Ktedonobacteria	Ktedonobacterales	Ktedonobacteraceae	FFCH10602		0	0	207	72	280											Sharpea	0	0	0	0.00013	0
Bacteria	Firmicutes	Erysipelotrichi	Erysipelotrichales	Erysipelotrichaceae	Eubacterium		15	169	142	82	19											Bacteriovorax	0	0	0	0	0.00012
Bacteria	Proteobacteria	Deltaproteobacteria	Myxococcales	Polyangiaceae			0	0	103	134	1010											Candidatus Phytoplasma	0	0	0.00012	0	0
Bacteria	Proteobacteria	Deltaproteobacteria	Myxococcales	Cystobacterineae			0	0	133	408	4276											Edwardsiella	0	0.00012	0	0	0
Bacteria	Bacteroidetes	Bacteroidia	Bacteroidales	Rikenellaceae	PW3		0	0	60	38	114											Haliea	0	0	0	0	0.00012
Bacteria	Proteobacteria	Betaproteobacteria	Burkholderiales	Comamonadaceae	Acidovorax	caeni	0	0	12	6	357											Halorubrum	0	0	0.00012	0	0
Bacteria	Nitrospirae	Nitrospira	Nitrospirales	Nitrospiraceae			0	0	42	184	775											Kaistia	0	0	0	0	0.00012
Bacteria	Gemmatimonadetes	Gemm-5					77	0	7	137	1826											Niigata-25	0	0	0	0	0.00012
Bacteria	Proteobacteria	Betaproteobacteria	Hydrogenophilales	Hydrogenophilaceae	Thiobacillus		0	0	0	90	1135											Porphyrobacter	0	0	0	2e-05	0.0001
Bacteria	Actinobacteria	Actinobacteria	Actinomycetales	Micromonosporaceae	Pilimelia		4	0	25	205	564											Rhodobium	0	0	0	0	0.00012
Bacteria	Cyanobacteria	Nostocophycideae	Nostocales	Nostocaceae	Nostoc	muscorum	14	0	0	1	600											SAGMEG-1	0	0	0	0	0.00012
Bacteria	Verrucomicrobia	Verrucomicrobiae	Verrucomicrobiales	Verrucomicrobiaceae	Prosthecobacter		0	0	0	0	360											Sediminibacter	0	0	0	0	0.00012
Bacteria	Firmicutes	Bacilli	Bacillales	Bacillaceae	Virgibacillus		447	0	0	0	71											Sporichthya	0	6e-05	0	0	6e-05
Bacteria	Planctomycetes	Planctomycetia					0	0	4	281	240											Bulleidia	0	0	0	0	0.00011
Bacteria	Chloroflexi	Chloroflexi	Herpetosiphonales				0	0	90	53	550											Desulfuromonas	0	0	0	0	0.00011
Bacteria	Bacteroidetes	Bacteroidia	Bacteroidales	Porphyromonadaceae	Parabacteroides	distasonis	0	787	0	0	0											Methyloversatilis	0	0	0	0	0.00011
Bacteria	NC10						0	0	199	55	563											Natronocella	0	0	0.00011	0	0
Bacteria	Proteobacteria	Betaproteobacteria	Burkholderiales	Comamonadaceae	Ramlibacter		10	0	207	479	742											Nitrosopumilus	0	0	0	0.00011	0
Bacteria	Chloroflexi	Anaerolineae	SBR1031	A4b			0	0	222	250	2059											Nitrospina	0	0	0	0	0.00011
[truncated: 1,934 more rows]
[truncated: 13 more columns]
