# Supplementary material for: Microbial diversity, functional genomics and antibiotic resistance in integrated chicken and fish farming systems of Bangladesh
Source: PLoS One. 2026 Apr 8;21(4):e0344367. doi: 10.1371/journal.pone.0344367 (PMC13061223; doi:10.1371/journal.pone.0344367)
Supplement: S3 Data — (XLSX) [file pone.0344367.s003.xlsx]

## Sheet: Pathways_ALL
ko	pathway_name	pathway_class	pathway_map	I1	I10	I11	I13	I14	I18	I19	I21	I24	I26	I8	I9	I16	I2	I25	I5	I12	I20	I22	I23	I3	I4	I6	I7	I27	I17	I15
ko02010	ABC transporters	Environmental Information Processing; Membrane transport	ABC transporters	1.60828e+07	1.9879e+07	1.54362e+07	8.73544e+06	1.53957e+07	6.08497e+06	1.59086e+07	2.12338e+07	4.57696e+06	2.00504e+07	2.21538e+07	1.34022e+07	1.02616e+07	1.35399e+07	521131	1.81385e+07	9.10157e+06	1.40293e+07	1.99533e+07	2.56677e+07	8.49616e+06	1.111e+07	1.9317e+07	1.05604e+07	2.26771e+07	2.15295e+07	2.48007e+07
ko04920	Adipocytokine signaling pathway	Organismal Systems; Endocrine system	Adipocytokine signaling pathway	465082	613079	490682	400468	463923	159551	464433	599412	103753	564506	524811	415894	377388	757245	9170.36	626379	551446	544271	566917	705217	126739	439843	486482	475840	634184	661834	740633
ko05143	African trypanosomiasis	Human Diseases; Infectious disease: parasitic	African trypanosomiasis	40338.7	118480	127388	11764.6	28725.1	8755.67	41391.8	143230	9291.62	230920	27376	43901.7	81855.3	2406.75	2070.77	34379	10821.8	10649.8	245394	270006	173007	25544.1	122448	5477	211194	143169	160785
ko00250	Alanine, aspartate and glutamate metabolism	Metabolism; Amino acid metabolism	Alanine, aspartate and glutamate metabolism	7.82925e+06	1.13723e+07	9.2635e+06	6.80891e+06	8.01844e+06	3.52078e+06	7.91299e+06	1.12152e+07	2.61918e+06	1.06676e+07	1.36971e+07	6.65313e+06	6.62512e+06	1.02415e+07	168163	8.89409e+06	1.09324e+07	1.01581e+07	1.07592e+07	1.3453e+07	4.51149e+06	7.49877e+06	1.09711e+07	1.15267e+07	1.18903e+07	1.20105e+07	1.33646e+07
ko00592	alpha-Linolenic acid metabolism	Metabolism; Lipid metabolism	alpha-Linolenic acid metabolism	321625	384312	336470	152121	377999	178073	322982	366518	138058	340037	329035	212613	71782.9	24612.7	11998.4	20885.9	34055.6	72523.4	302723	366670	186877	28968.8	362643	49595.5	349313	325635	387037
ko05010	Alzheimer disease	Human Diseases; Neurodegenerative disease	Alzheimer disease	131492	262563	268782	49816.7	100018	20952.8	136098	301691	20453.4	439404	216191	151532	208164	6181.33	5379.21	57245	31115.3	38168	477859	511872	667817	87999.3	376131	16361	408631	341953	404125
ko00520	Amino sugar and nucleotide sugar metabolism	Metabolism; Carbohydrate metabolism	Amino sugar and nucleotide sugar metabolism	1.11734e+07	1.52361e+07	1.21797e+07	9.84226e+06	1.14103e+07	4.53258e+06	1.12133e+07	1.45609e+07	2.93325e+06	1.30681e+07	1.79436e+07	9.69954e+06	8.09226e+06	1.48169e+07	229131	1.74579e+07	1.19961e+07	1.4182e+07	1.30701e+07	1.64235e+07	4.82279e+06	1.12562e+07	1.43492e+07	1.52679e+07	1.46101e+07	1.46673e+07	1.63519e+07
ko00970	Aminoacyl-tRNA biosynthesis	Genetic Information Processing; Translation	Aminoacyl-tRNA biosynthesis	1.13233e+06	1.19904e+06	1.10566e+06	692524	1.11692e+06	357496	1.14034e+06	1.18777e+06	232552	991730	907181	885861	252097	177514	32169.1	705819	226151	276719	902181	1.01261e+06	113212	677755	1.09995e+06	244864	1.02289e+06	830838	991497
ko00627	Aminobenzoate degradation	Metabolism; Xenobiotics biodegradation and metabolism	Aminobenzoate degradation	4.14115e+06	6.62871e+06	5.03724e+06	2.4557e+06	4.43883e+06	2.65192e+06	4.24742e+06	6.58457e+06	2.02068e+06	7.09745e+06	7.26577e+06	3.19383e+06	3.43562e+06	4.05641e+06	140108	3.27228e+06	4.79744e+06	4.3734e+06	6.95808e+06	8.43709e+06	2.5934e+06	2.17425e+06	7.57698e+06	5.00529e+06	7.55828e+06	7.3759e+06	8.43807e+06
ko05146	Amoebiasis	Human Diseases; Infectious disease: parasitic	Amoebiasis	1.22833e+06	993891	1.00591e+06	1.4013e+06	1.08261e+06	328653	1.18734e+06	762813	143568	184307	432197	1.2681e+06	522430	425266	11683.4	2.48046e+06	35204.1	955669	105095	67222.8	71712.2	1.66901e+06	116276	134508	72952.7	32430.8	49261.8
ko05014	Amyotrophic lateral sclerosis	Human Diseases; Neurodegenerative disease	Amyotrophic lateral sclerosis	497759	809296	727768	231051	501956	217655	506702	832494	186272	1.03676e+06	1.27562e+06	416131	495953	466282	20827.9	91433.3	406536	340559	1.12633e+06	1.3023e+06	906467	137761	1.1259e+06	377929	1.10355e+06	1.02835e+06	1.16007e+06
ko04612	Antigen processing and presentation	Organismal Systems; Immune system	Antigen processing and presentation	13516.6	21859.6	39975.6	5636.36	12314.7	4227.74	13607.8	25667.1	3303.7	34101.1	4511.28	8454.75	2120.5	597.03	553.69	3456.5	6236.99	4866.5	18829.3	23796.2	270.5	157	19711.4	6.5	23426.5	24383	30555.4
ko04210	Apoptosis	Cellular Processes; Cell growth and death	Apoptosis	91027.2	143430	141269	38024	71214.8	12223.4	94641.9	158091	11135.7	207250	188397	107482	126308	3638.08	3307.44	22866	20264.6	27429.2	230332	239434	494810	62452.2	250708	9221	195939	194003	238068
ko00590	Arachidonic acid metabolism	Metabolism; Lipid metabolism	Arachidonic acid metabolism	724840	831731	694322	441830	770499	253436	722973	811932	176129	697234	837204	611906	253852	257590	21158.4	56349	366178	214188	753800	848807	62228	28952.4	796632	147305	782475	749365	872896
ko00330	Arginine and proline metabolism	Metabolism; Amino acid metabolism	Arginine and proline metabolism	9.51498e+06	1.30783e+07	9.7983e+06	7209303	9.96352e+06	4.83635e+06	9.71088e+06	1.25552e+07	3.53851e+06	1.20982e+07	1.61497e+07	7.53425e+06	7.46851e+06	1.00748e+07	244470	4.98167e+06	1.0579e+07	1.00882e+07	1.23888e+07	1.52146e+07	5.2234e+06	4.99672e+06	1.30849e+07	1.03479e+07	1.3711e+07	1.34323e+07	1.50533e+07
ko05412	Arrhythmogenic right ventricular cardiomyopathy	Human Diseases; Cardiovascular disease	Arrhythmogenic right ventricular cardiomyopathy	1346	538.92	716.67	255.67	680.76	145.42	1311.25	913.17	585.75	94.58	1	2797.34	0	0.5	37.83	1052	3	0	196.08	87	0	2	21	0	283.66	78	86.76
ko00053	Ascorbate and aldarate metabolism	Metabolism; Carbohydrate metabolism	Ascorbate and aldarate metabolism	1.33477e+06	1.98033e+06	1.54202e+06	704503	1.48959e+06	774928	1.37733e+06	1.81174e+06	609667	1.62056e+06	2.17998e+06	932717	795465	1.28106e+06	57719.8	2.34742e+06	822602	1.24185e+06	1.61343e+06	1.97877e+06	479658	958787	2.01848e+06	995342	1.8059e+06	1.69013e+06	1.91621e+06
ko00791	Atrazine degradation	Metabolism; Xenobiotics biodegradation and metabolism	Atrazine degradation	596427	812117	641493	575331	642651	312364	626816	810501	196679	621028	714448	453830	100080	162655	13659.6	618534	166554	257994	536293	664969	73730.9	666067	651922	238675	642935	584656	680107
ko02030	Bacterial chemotaxis	Cellular Processes; Cell motility	Bacterial chemotaxis	3.83632e+06	5.59262e+06	3.73013e+06	1.10569e+06	3.10837e+06	1.03735e+06	3.66935e+06	7.77693e+06	835551	7.8126e+06	8.30588e+06	3.47026e+06	4.6486e+06	6441654	170790	454418	1.81819e+06	3.75372e+06	7.77601e+06	1.13412e+07	6.172e+06	1.03515e+06	6.18046e+06	1.74696e+06	9.49764e+06	9.48903e+06	1.09271e+07
ko05100	Bacterial invasion of epithelial cells	Human Diseases; Infectious disease: bacterial	Bacterial invasion of epithelial cells	7220.57	6275.42	7207.07	259.5	5434.14	94.32	7311.97	4989.2	397.36	4775.17	780	6701.97	0	200.5	5	0.8	1649.33	0	4964.59	6103.06	58.8	4	4469	37.3	4550.88	5468.84	5325.17
ko03070	Bacterial secretion system	Environmental Information Processing; Membrane transport	Bacterial secretion system	1.15686e+06	2.07105e+06	1.55897e+06	921458	1.40205e+06	1.15427e+06	1.23473e+06	1.97254e+06	814238	2.07582e+06	2.50665e+06	841741	638174	892851	32020.1	680520	1.34621e+06	1.06853e+06	2.00674e+06	2.46415e+06	215673	481228	2.27726e+06	1.30371e+06	2.241e+06	2.20153e+06	2.47774e+06
ko03410	Base excision repair	Genetic Information Processing; Replication and repair	Base excision repair	3.55492e+06	5.1909e+06	4.26631e+06	3.38085e+06	3.57713e+06	1.57789e+06	3.59669e+06	5.16666e+06	1.01583e+06	4.82569e+06	6.42517e+06	3.19552e+06	2.86992e+06	4.44521e+06	63871.7	5.55996e+06	4.13746e+06	4.41473e+06	4.7266e+06	6.00765e+06	2.0839e+06	4.04148e+06	5.28303e+06	3.79437e+06	5.32033e+06	5.40423e+06	6.05096e+06
ko00362	Benzoate degradation	Metabolism; Xenobiotics biodegradation and metabolism	Benzoate degradation	3.31392e+06	4.24547e+06	4.02614e+06	2.53594e+06	3.50224e+06	2.00274e+06	3.42561e+06	3.59582e+06	1.3859e+06	3.06883e+06	2.4656e+06	2.61927e+06	1.45713e+06	1.00684e+06	70479.2	3.22496e+06	1.49001e+06	1.8316e+06	2.74487e+06	3.17813e+06	400046	2.3578e+06	2.80144e+06	1.20175e+06	2.92948e+06	2.63294e+06	3.11373e+06
ko00410	beta-Alanine metabolism	Metabolism; Metabolism of other amino acids	beta-Alanine metabolism	1.81594e+06	3.06526e+06	2.2991e+06	1.13644e+06	2.14745e+06	1.62697e+06	1.9167e+06	3.02376e+06	1.31406e+06	3.00809e+06	3.9856e+06	1.28127e+06	1.24011e+06	2.00903e+06	67423.2	303376	1.80512e+06	1.3958e+06	2.91317e+06	3.50793e+06	1.10568e+06	563835	3.32735e+06	1.62472e+06	3.18562e+06	2.99988e+06	3.42742e+06
ko05111	Biofilm formation - Vibrio cholerae	Cellular Processes; Cellular community - prokaryotes	Biofilm formation - Vibrio cholerae	385164	541711	453174	187250	439418	126989	392521	474731	134995	522018	648535	261209	583918	1.0024e+06	12948.9	31270.4	989516	837508	722723	762210	332563	123834	376663	882948	648938	580863	632089
ko01051	Biosynthesis of ansamycins	Metabolism; Metabolism of terpenoids and polyketides	Biosynthesis of ansamycins	619539	486229	434169	377327	696629	390817	618529	308766	300628	146850	109299	435928	89694.4	154705	21345.8	30707.1	273612	130984	183359	119675	48250.2	14991.2	203207	153551	134424	84795.9	84858.9
ko01053	Biosynthesis of siderophore group nonribosomal peptides	Metabolism; Metabolism of terpenoids and polyketides	Biosynthesis of siderophore group nonribosomal peptides	297570	554872	404022	242362	347161	131687	296841	551759	98535.3	657760	610601	267416	190044	400594	7081.7	27255.4	490197	333596	607862	841259	243038	198041	597562	384804	716918	800706	883865
ko01040	Biosynthesis of unsaturated fatty acids	Metabolism; Lipid metabolism	Biosynthesis of unsaturated fatty acids	497321	788203	699928	264150	586757	297651	516095	734431	245957	824637	977724	354862	701314	1.07685e+06	19714.5	55125	777953	1.09716e+06	904905	1.13979e+06	366193	177946	843409	950851	924439	985675	1.10306e+06
ko01055	Biosynthesis of vancomycin group antibiotics	Metabolism; Metabolism of terpenoids and polyketides	Biosynthesis of vancomycin group antibiotics	3.15498e+07	3.4239e+07	2.69672e+07	2.23198e+07	3.26503e+07	1.44692e+07	3.15956e+07	2.96903e+07	8.7752e+06	2.55652e+07	3.27802e+07	2.58002e+07	2.03314e+07	2.33895e+07	840462	3.11414e+07	1.90076e+07	2.76656e+07	2.56624e+07	3.04414e+07	9.60157e+06	1.90362e+07	3.36713e+07	1.97646e+07	2.7604e+07	2.56074e+07	2.90683e+07
ko00780	Biotin metabolism	Metabolism; Metabolism of cofactors and vitamins	Biotin metabolism	563439	1.09801e+06	710656	403534	606811	261948	564687	1.21104e+06	213394	1.22967e+06	1.88337e+06	470459	343097	645563	16218.2	89732.9	612085	570854	1.21741e+06	1.56089e+06	115719	300411	1.4094e+06	750997	1.4096e+06	1.42657e+06	1.60269e+06
ko00363	Bisphenol degradation	Metabolism; Xenobiotics biodegradation and metabolism	Bisphenol degradation	547751	611022	563575	422504	564080	445180	570572	543045	323430	383781	450117	464568	221874	294523	9894.53	58298.7	483281	340611	367472	433154	98379.6	104455	573619	308384	412987	332746	373590
ko05219	Bladder cancer	Human Diseases; Cancer: specific types	Bladder cancer	40327.6	118371	127386	11769.6	28719.1	8763.34	41382	143050	9298.28	230564	27376	43898.2	81855.3	2406.75	2070.77	34379	10821.8	10649.8	245280	269766	173007	25544.1	122448	5477	210778	143001	160533
ko00650	Butanoate metabolism	Metabolism; Carbohydrate metabolism	Butanoate metabolism	2.1373e+06	3.07195e+06	2.08369e+06	1.43682e+06	2.26378e+06	925113	2.13701e+06	3.11846e+06	678605	3.19348e+06	3.52858e+06	1.71983e+06	1.61602e+06	1.63585e+06	55328.8	188558	2.11348e+06	2.30023e+06	2.99537e+06	4.03118e+06	1.19534e+06	711499	3.11929e+06	2.15906e+06	3.48072e+06	3.66927e+06	4.09897e+06
ko00660	C5-Branched dibasic acid metabolism	Metabolism; Carbohydrate metabolism	C5-Branched dibasic acid metabolism	4.3186e+06	6.04956e+06	4.8684e+06	3.68222e+06	4.2863e+06	1.68748e+06	4.30235e+06	6.03737e+06	1.17388e+06	5.8496e+06	7.36166e+06	3.84915e+06	3.61184e+06	5.14698e+06	83932	4.51602e+06	6.10458e+06	5.48677e+06	5.93596e+06	7.35819e+06	2.20762e+06	3.84082e+06	5.95134e+06	5.64239e+06	6.50861e+06	6.61546e+06	7.34452e+06
ko04020	Calcium signaling pathway	Environmental Information Processing; Signal transduction	Calcium signaling pathway	995673	1.42105e+06	961713	791226	972770	370602	987223	1.54319e+06	253864	1.45824e+06	2.11067e+06	896197	630442	917467	21993.5	701170	985179	934043	1.46113e+06	1.86048e+06	523764	667322	1.69679e+06	979269	1.65898e+06	1.6506e+06	1.86912e+06
ko00930	Caprolactam degradation	Metabolism; Xenobiotics biodegradation and metabolism	Caprolactam degradation	559518	773548	772597	444725	718297	340163	614992	620114	190092	554042	901027	372665	286777	1.22107e+06	17471.7	44069.8	1.01836e+06	552989	798769	794480	152308	80862.9	799105	1.63683e+06	700969	632268	648446
ko04973	Carbohydrate digestion and absorption	Organismal Systems; Digestive system	Carbohydrate digestion and absorption	84779.1	195938	244058	111446	167131	43909.1	109417	112697	36406.9	141788	104399	37853.7	11693.9	272667	2314.17	6686.5	498876	59453.8	198840	184402	23987.5	16451.9	40540.8	385939	169312	165268	167510
ko00710	Carbon fixation by Calvin cycle	Metabolism; Energy metabolism	Carbon fixation by Calvin cycle	7.50361e+06	1.18494e+07	9.33795e+06	5.9925e+06	7.95522e+06	3.83129e+06	7.6589e+06	1.18137e+07	2.78921e+06	1.27242e+07	1.34348e+07	6.09695e+06	6.22028e+06	8.31284e+06	186814	8.29939e+06	1.01176e+07	8.78519e+06	1.23427e+07	1.57329e+07	4.91329e+06	6.1327e+06	1.19315e+07	9.38696e+06	1.38325e+07	1.43694e+07	1.61268e+07
ko04260	Cardiac muscle contraction	Organismal Systems; Circulatory system	Cardiac muscle contraction	152380	213259	237442	81177.7	180592	68421.9	160229	175905	61675.1	219252	176786	107935	243287	465586	5546.86	13016.3	474310	344316	314584	330213	223899	68689.1	171177	499301	284095	256691	278197
ko00906	Carotenoid biosynthesis	Metabolism; Metabolism of terpenoids and polyketides	Carotenoid biosynthesis	411774	594588	515015	399564	421085	143638	416091	574308	96426.3	555523	671353	369123	334888	575063	6723.16	623229	750876	544113	587535	703352	247279	461227	528936	631771	614228	628203	684215
ko04112	Cell cycle - Caulobacter	Cellular Processes; Cell growth and death	Cell cycle - Caulobacter	48170.8	295740	81504.3	28835.2	51236.1	83911	47921.2	446086	63239.9	456379	744855	37424.2	44734.2	35482	2905.09	18963.5	13955.9	24617.1	406841	636275	28775.5	4935.83	593248	8571.83	557940	481709	547374
ko05142	Chagas disease	Human Diseases; Infectious disease: parasitic	Chagas disease	129950	133830	145604	54218.4	135624	20356.1	132890	94387.3	10493.8	80794.8	79853.4	100249	19285.6	3198.8	3892.31	10282.7	13601.1	16533	68498.3	65280.4	3086.29	787.63	143203	1627.89	66566.8	73128.2	94469.2
ko00625	Chloroalkane and chloroalkene degradation	Metabolism; Xenobiotics biodegradation and metabolism	Chloroalkane and chloroalkene degradation	1.49039e+06	1.84927e+06	1.73001e+06	1.2537e+06	1.55226e+06	834727	1.53575e+06	1.80689e+06	569550	1.43989e+06	1.51797e+06	1.17722e+06	443164	624637	29286.8	1.79655e+06	678001	880114	1.34611e+06	1.55649e+06	187425	1.33172e+06	1.4792e+06	915873	1468002	1.3623e+06	1.59036e+06
ko00361	Chlorocyclohexane and chlorobenzene degradation	Metabolism; Xenobiotics biodegradation and metabolism	Chlorocyclohexane and chlorobenzene degradation	459268	631720	528383	310952	430520	335227	467049	567138	195362	481283	747686	411673	173963	64996.8	10917.4	658492	103436	346444	419693	498251	58990.6	241614	713265	194150	486713	380867	473497
ko00020	Citrate cycle (TCA cycle)	Metabolism; Carbohydrate metabolism	Citrate cycle (TCA cycle)	5.30369e+06	9.30769e+06	6.95944e+06	3.57678e+06	5.9257e+06	3.07673e+06	5.42558e+06	9.42896e+06	2.32743e+06	1.02729e+07	1.32553e+07	4.19186e+06	4.37208e+06	5.3692e+06	160652	5.69198e+06	7.23248e+06	6.4332e+06	1.01897e+07	1.3008e+07	4.16693e+06	3.92512e+06	1.12057e+07	7.00415e+06	1.13873e+07	1.17538e+07	1.31306e+07
ko05210	Colorectal cancer	Human Diseases; Cancer: specific types	Colorectal cancer	303993	418859	389000	318016	303294	123245	318377	396363	72335.6	349324	585948	240746	114733	92899	6197.92	619649	88319.8	150816	334070	410658	24601	393406	473974	125666	379217	362894	413109
ko00460	Cyanoamino acid metabolism	Metabolism; Metabolism of other amino acids	Cyanoamino acid metabolism	1.87308e+06	2.48359e+06	2.32903e+06	1.62459e+06	2.05798e+06	985977	1.94756e+06	2.10378e+06	623789	1.93218e+06	2.3162e+06	1.48983e+06	1.21125e+06	2.51746e+06	46980.7	1.8367e+06	2.45832e+06	1.99913e+06	2.23964e+06	2.37164e+06	698165	1.39884e+06	2.17694e+06	3.19761e+06	2.10355e+06	2.11397e+06	2.33696e+06
ko00270	Cysteine and methionine metabolism	Metabolism; Amino acid metabolism	Cysteine and methionine metabolism	7.93517e+06	1.02991e+07	9.02833e+06	6.56434e+06	8.05182e+06	3.45302e+06	7.9784e+06	9.67203e+06	2.58855e+06	9.08183e+06	1.00077e+07	6.60121e+06	6.63087e+06	9.1796e+06	190047	8.62089e+06	9.31664e+06	1.0122e+07	9.36174e+06	1.15012e+07	3.70988e+06	6.91157e+06	8.56814e+06	9.17197e+06	1.01919e+07	1.02696e+07	1.15558e+07
ko05414	Dilated cardiomyopathy	Human Diseases; Cardiovascular disease	Dilated cardiomyopathy	40326.6	118547	127386	11764.6	28719.1	8752.34	41390	142929	9281.28	230515	27376	43898.2	81855.3	2406.75	2070.77	34379	10821.8	10649.8	245242	269682	173007	25544.1	122448	5477	210711	142976	160509
ko00621	Dioxin degradation	Metabolism; Xenobiotics biodegradation and metabolism	Dioxin degradation	532308	521217	491631	555732	463333	251611	525523	503747	138765	261424	349616	491130	168303	270648	6352.62	600318	69114.3	301034	232423	263129	57438.9	549566	218032	162826	259597	257647	320355
ko03030	DNA replication	Genetic Information Processing; Replication and repair	DNA replication	46320.3	140385	83189	52707.3	115890	161281	62526.9	74184	93635.6	72601.2	210331	11467.5	2609.42	1878.02	2595.43	2156.53	861	32304.3	47811.9	38722.3	8687.49	3489.66	279140	3398.33	37661.1	36994.1	41708.4
ko00982	Drug metabolism - cytochrome P450	Metabolism; Xenobiotics biodegradation and metabolism	Drug metabolism - cytochrome P450	2.63041e+06	3.2344e+06	2.94018e+06	2.48312e+06	2.6778e+06	1.09502e+06	2.64225e+06	2.93411e+06	695106	2557250	3.52274e+06	2.27815e+06	2.02187e+06	3.52973e+06	48267.6	3.73656e+06	3.51415e+06	3.4338e+06	2.81057e+06	3.12633e+06	885285	2.6714e+06	2.78364e+06	3.7293e+06	2.77937e+06	2.86411e+06	3.18784e+06
ko00983	Drug metabolism - other enzymes	Metabolism; Xenobiotics biodegradation and metabolism	Drug metabolism - other enzymes	1.86043e+06	2.91728e+06	2.17013e+06	1.20474e+06	2.08824e+06	1.12788e+06	1.88819e+06	3.16143e+06	777222	2.97183e+06	4.90969e+06	1.45037e+06	833127	1.13214e+06	52989.3	1.38105e+06	935117	1.32486e+06	2.7227e+06	3.48167e+06	667675	792223	3.93864e+06	1.08681e+06	3.242e+06	3.10005e+06	3.59725e+06
ko05120	Epithelial cell signaling in Helicobacter pylori infection	Human Diseases; Infectious disease: bacterial	Epithelial cell signaling in Helicobacter pylori infection	105241	127840	148292	57986.6	116312	22231.6	107139	92355.2	11168.4	88843.8	78912	81676	7577.59	2797.25	4196.63	12524.7	4694.86	4435.41	67201.9	68620.1	3302.79	935.3	124462	1152.06	67475.9	67939.6	89371.8
ko00565	Ether lipid metabolism	Metabolism; Lipid metabolism	Ether lipid metabolism	87446.4	139646	143212	71605.8	152261	73326.9	105743	68119.9	65457.8	63828.2	150437	51473.1	37374.7	75588.9	3059.23	3001.5	7666.8	31167.7	67582	56063.3	19043.2	2666.2	131741	7211.5	57682.6	50486.2	59104.3
ko00642	Ethylbenzene degradation	Metabolism; Xenobiotics biodegradation and metabolism	Ethylbenzene degradation	614279	818086	866762	555583	680147	554844	660149	589814	348243	559400	497027	458356	169904	18966.4	13711	1.1576e+06	193290	280699	479016	485359	51121.3	454982	693561	138893	495141	418770	525567
ko00061	Fatty acid biosynthesis	Metabolism; Lipid metabolism	Fatty acid biosynthesis	6.55192e+06	8.7565e+06	6.6894e+06	5.85964e+06	6.65443e+06	2.68192e+06	6.59689e+06	9.26061e+06	1.64209e+06	7.99145e+06	1.08424e+07	5.78197e+06	3.56251e+06	4.72949e+06	117958	4.33004e+06	4.14693e+06	5.60476e+06	7431229	9.86671e+06	2.81652e+06	3.84336e+06	8.65061e+06	4.7956e+06	8.68726e+06	8.89328e+06	1.01259e+07
ko00071	Fatty acid degradation	Metabolism; Lipid metabolism	Fatty acid degradation	3.3979e+06	5.40217e+06	4.38649e+06	2.44251e+06	4.01615e+06	2.76547e+06	3.59288e+06	5.1927e+06	2.07508e+06	5.02901e+06	4.82634e+06	2.45359e+06	1.48052e+06	1.75597e+06	105653	2.0736e+06	1.94353e+06	2.08746e+06	4.54871e+06	5.56353e+06	736814	1.67091e+06	5.09104e+06	1.84586e+06	5.20219e+06	4.82964e+06	5.59282e+06
ko02040	Flagellar assembly	Cellular Processes; Cell motility	Flagellar assembly	6.73822e+06	5.73404e+06	5.76453e+06	5.43737e+06	6.11307e+06	1.73712e+06	6.53229e+06	4.25789e+06	1.05841e+06	2.03276e+06	3.08139e+06	6.09868e+06	3.00516e+06	6.91378e+06	142201	1.86828e+07	1.87682e+06	6.24766e+06	2.01463e+06	2.07666e+06	1.36258e+06	8.79916e+06	2.11359e+06	2.32211e+06	1.84467e+06	1.87526e+06	2.24423e+06
ko00944	Flavone and flavonol biosynthesis	Metabolism; Biosynthesis of other secondary metabolites	Flavone and flavonol biosynthesis	403790	672671	496281	171782	416932	194035	414636	736214	183001	793174	1.36075e+06	319530	421934	925704	12739.6	32443.5	936216	437167	845207	1.07283e+06	305989	90915.4	915710	612222	930526	957009	1.06621e+06
ko00941	Flavonoid biosynthesis	Metabolism; Biosynthesis of other secondary metabolites	Flavonoid biosynthesis	12487.8	40495.9	47431.2	15099	28014	12314.4	16620.9	10905.2	6280.47	5748.29	79.17	4151.19	41136	4746.99	316.35	39711.7	17220.7	68164.1	5770.9	6722.53	1831.55	5935.25	119.6	83643.4	4630.93	7879.46	7341.52
ko00364	Fluorobenzoate degradation	Metabolism; Xenobiotics biodegradation and metabolism	Fluorobenzoate degradation	313901	433684	343780	117808	325796	169941	320608	287850	117556	296287	408744	226341	103610	16209.8	6975.07	47185.2	62938.7	32389.6	298100	311972	33366.5	5862.05	437465	5835.1	298142	223247	268590
ko00790	Folate biosynthesis	Metabolism; Metabolism of cofactors and vitamins	Folate biosynthesis	324795	458412	350135	166245	432530	181093	353668	268934	151563	285628	350207	194924	109971	24997.8	12143.8	35219.9	37172.4	178741	347461	334686	59314.1	13177.4	271231	15171.2	309034	180109	216095
ko00051	Fructose and mannose metabolism	Metabolism; Carbohydrate metabolism	Fructose and mannose metabolism	5.96581e+06	7.80779e+06	6.57779e+06	4.67308e+06	5.80847e+06	2.31247e+06	5.90411e+06	7.49181e+06	1.57109e+06	6.3075e+06	8.89614e+06	5.46304e+06	4.55427e+06	7.58182e+06	130069	1.14724e+07	7.12813e+06	8.23616e+06	6.52403e+06	8.16862e+06	2.61298e+06	6.39714e+06	6.74616e+06	7.83782e+06	7.18901e+06	7.26667e+06	8.09885e+06
ko00052	Galactose metabolism	Metabolism; Carbohydrate metabolism	Galactose metabolism	4.50614e+06	6.45527e+06	5.78848e+06	4.44634e+06	4.84657e+06	2.11144e+06	4.62208e+06	5.62465e+06	1.36434e+06	4.85656e+06	7.45493e+06	3.7133e+06	3.74911e+06	7.91114e+06	100580	9.804e+06	5.89986e+06	7.4691e+06	5.23678e+06	6.21289e+06	1.68386e+06	6.52215e+06	5.7912e+06	8.68142e+06	5.42622e+06	5.51261e+06	6.06175e+06
ko00480	Glutathione metabolism	Metabolism; Metabolism of other amino acids	Glutathione metabolism	4.66599e+06	4.82233e+06	4.06319e+06	3.59724e+06	4.5444e+06	1.56733e+06	4.63968e+06	4.58976e+06	892520	3.83243e+06	4.54791e+06	4.03156e+06	1.49577e+06	2.06181e+06	102596	2.84764e+06	2.06538e+06	1.80055e+06	3.82984e+06	4.3285e+06	1.13386e+06	2.37584e+06	4.48417e+06	1.77067e+06	4.04419e+06	3.78567e+06	4.32741e+06
ko00561	Glycerolipid metabolism	Metabolism; Lipid metabolism	Glycerolipid metabolism	3.23927e+06	4.31445e+06	3.55911e+06	2.67825e+06	3.30451e+06	1.70399e+06	3.27813e+06	4.03864e+06	1.20249e+06	3.56435e+06	5.23885e+06	2.84002e+06	2.59131e+06	3.49394e+06	73460.4	3.72512e+06	2.65331e+06	4.02859e+06	3.65431e+06	4.34193e+06	1.38697e+06	2.90431e+06	4.1167e+06	3023635	3.91567e+06	3.85243e+06	4.37659e+06
ko00564	Glycerophospholipid metabolism	Metabolism; Lipid metabolism	Glycerophospholipid metabolism	5.25578e+06	6.96338e+06	5.86951e+06	4.09717e+06	5.48217e+06	1.9455e+06	5.27359e+06	6.70187e+06	1.34101e+06	6.2362e+06	8.0717e+06	4.5143e+06	3.48163e+06	5.06601e+06	117921	6.90199e+06	4.21537e+06	5.77874e+06	6.12261e+06	7.60158e+06	2.98396e+06	4.73196e+06	6.65835e+06	4.90597e+06	6.72874e+06	6.88356e+06	7.87391e+06
ko00260	Glycine, serine and threonine metabolism	Metabolism; Amino acid metabolism	Glycine, serine and threonine metabolism	6.8521e+06	1.04737e+07	8.24303e+06	4.72381e+06	7.53132e+06	3.86004e+06	6.94021e+06	1.01569e+07	3.02235e+06	9.95162e+06	1.21142e+07	5.53042e+06	5.6024e+06	7.08148e+06	196071	6.18226e+06	8.59683e+06	8.23824e+06	1.02715e+07	1.24466e+07	3.41304e+06	4.64197e+06	1.09852e+07	8.26845e+06	1.11422e+07	1.12071e+07	1.26334e+07
ko00010	Glycolysis / Gluconeogenesis	Metabolism; Carbohydrate metabolism	Glycolysis / Gluconeogenesis	1.15961e+07	1.47278e+07	1.22052e+07	1.04708e+07	1.17092e+07	4.99382e+06	1.16765e+07	1.38115e+07	3.34517e+06	1.19802e+07	1.57822e+07	1.017e+07	6.81461e+06	1.06992e+07	232489	1.60338e+07	9.11358e+06	1.19857e+07	1.16009e+07	1.42771e+07	4.08133e+06	1.12238e+07	1.33428e+07	9.98816e+06	1.2957e+07	1.28315e+07	14432529
ko00531	Glycosaminoglycan degradation	Metabolism; Glycan biosynthesis and metabolism	Glycosaminoglycan degradation	268116	553246	473934	272869	493535	153008	325032	358754	132018	306387	459269	122435	126353	1.23924e+06	7769.94	55989.8	974594	424299	485271	453886	204417	71989.6	488360	1.9118e+06	478095	359930	390122
ko00604	Glycosphingolipid biosynthesis - ganglio series	Metabolism; Glycan biosynthesis and metabolism	Glycosphingolipid biosynthesis - ganglio series	1.13944e+07	1.4356e+07	1.18126e+07	9.83448e+06	1.14223e+07	5.20782e+06	1.14415e+07	1.37719e+07	3.57395e+06	1.2429e+07	1.63377e+07	1.00178e+07	6.97996e+06	9.31644e+06	235291	1.09926e+07	8.04486e+06	1.10477e+07	1.168e+07	1.4619e+07	4.3615e+06	8.82437e+06	1.38803e+07	9.74817e+06	1.31245e+07	1.29565e+07	1.46229e+07
ko00603	Glycosphingolipid biosynthesis - globo and isoglobo series	Metabolism; Glycan biosynthesis and metabolism	Glycosphingolipid biosynthesis - globo and isoglobo series	202454	318708	338174	200897	367405	107251	242900	121420	88231	113430	84457.5	96275.3	50293.2	860376	6010.09	15694.2	763911	277939	244308	160881	113324	46158.8	193310	1.43837e+06	155283	123825	109860
ko00601	Glycosphingolipid biosynthesis - lacto and neolacto series	Metabolism; Glycan biosynthesis and metabolism	Glycosphingolipid biosynthesis - lacto and neolacto series	357119	657935	652715	368325	573387	264323	410421	451102	172523	396914	869073	192269	301442	1.40955e+06	11079.4	632975	1.18246e+06	679018	596532	559026	207423	465772	654784	2.13699e+06	494106	469590	481598
ko00630	Glyoxylate and dicarboxylate metabolism	Metabolism; Carbohydrate metabolism	Glyoxylate and dicarboxylate metabolism	479655	664743	391445	266109	447092	498806	475722	751485	372351	1.00244e+06	770085	386633	633357	871050	15223	65854.9	453040	674091	838324	1.23593e+06	808874	145160	792627	529800	1.0626e+06	1.16889e+06	1.30552e+06
ko00340	Histidine metabolism	Metabolism; Amino acid metabolism	Histidine metabolism	3.05524e+06	5.39088e+06	3.98332e+06	1.75768e+06	3.49203e+06	1.82033e+06	3.10755e+06	5.25318e+06	1.54455e+06	5.7929e+06	7.01239e+06	2.3153e+06	3.61868e+06	5.12504e+06	96416.9	311082	5.3134e+06	5.20203e+06	5.98275e+06	7.47762e+06	2.5429e+06	1.05318e+06	6.07611e+06	5.99149e+06	6.62747e+06	6.78446e+06	7.56874e+06
ko03440	Homologous recombination	Genetic Information Processing; Replication and repair	Homologous recombination	121525	270084	253059	115410	219819	222423	150285	188563	148210	213274	300104	62269.2	70379.3	34513	7526.47	13778.5	29192.2	93018	167622	205178	17506.1	9282.52	494396	6548.32	233696	190791	233844
ko05016	Huntington disease	Human Diseases; Neurodegenerative disease	Huntington disease	85539.5	77149.2	109922	29928.2	88854.4	65818.4	82824.9	62444.2	53883.2	56686.5	128335	58827.4	67256.2	52717.6	5011.35	9367.45	13927	48839.4	63565.7	60016.5	8563.54	5856.64	41342.8	62457.6	49271.1	31409.4	37934
ko05410	Hypertrophic cardiomyopathy	Human Diseases; Cardiovascular disease	Hypertrophic cardiomyopathy	1038	485	35	255	369	39	1118	844.75	348.5	56	1	2639	0	0.5	36	0	0	0	87.58	81	0	2	21	0	222.25	60	81.76
ko00562	Inositol phosphate metabolism	Metabolism; Carbohydrate metabolism	Inositol phosphate metabolism	1.57075e+06	2.10953e+06	1.47243e+06	1.27002e+06	1.76537e+06	898090	1.59854e+06	1.81538e+06	633866	1.6305e+06	2.20397e+06	1.25425e+06	735992	755147	48563.8	733026	1.01557e+06	1.02804e+06	1.58662e+06	1.87861e+06	393428	801883	2.19275e+06	1.13483e+06	1.66763e+06	1.6533e+06	1.87269e+06
ko04910	Insulin signaling pathway	Organismal Systems; Endocrine system	Insulin signaling pathway	152381	213259	237442	81177.7	180598	68421.9	160232	175904	61675.1	219252	176786	107935	243287	465586	5546.86	13016.3	474310	344316	314584	330213	223899	68689.1	171177	499301	284095	256689	278191
ko00950	Isoquinoline alkaloid biosynthesis	Metabolism; Biosynthesis of other secondary metabolites	Isoquinoline alkaloid biosynthesis	799791	1.30613e+06	931414	338871	840428	452605	800561	1.3548e+06	370920	1.4943e+06	1.96048e+06	630543	807207	1.30833e+06	26398.1	83789.7	1.44179e+06	1.00195e+06	1.55668e+06	1.98312e+06	557063	175780	1.60557e+06	1.125e+06	1.70296e+06	1.7766e+06	1.98591e+06
ko00903	Limonene degradation	Metabolism; Metabolism of terpenoids and polyketides	Limonene degradation	161340	362499	214066	87023.1	201208	182934	175725	387617	166646	405791	803956	121435	197424	107729	8852.44	23863.9	12780	253182	403488	384720	63693.9	8142.89	734744	19213.8	493818	299855	350195
ko00591	Linoleic acid metabolism	Metabolism; Lipid metabolism	Linoleic acid metabolism	435932	424588	469541	377477	415705	200200	446562	389445	124439	245250	275490	385433	209631	288147	4671.55	27000.4	480169	312948	285508	329374	77612.9	96724.4	285847	303578	315653	261738	295114
ko00785	Lipoic acid metabolism	Metabolism; Metabolism of cofactors and vitamins	Lipoic acid metabolism	3.24826e+06	4.27332e+06	3.39227e+06	2.59673e+06	3.34536e+06	1.43487e+06	3.27206e+06	4.20919e+06	979956	3.96452e+06	5.78358e+06	2.57823e+06	1.71147e+06	3.41086e+06	66777.4	1.95819e+06	3.87736e+06	2.36155e+06	4.14446e+06	5.07364e+06	1.574e+06	1.42398e+06	4.71838e+06	2.95986e+06	4.5758e+06	4.56218e+06	5.07838e+06
ko00540	Lipopolysaccharide biosynthesis	Metabolism; Glycan biosynthesis and metabolism	Lipopolysaccharide biosynthesis	2.43613e+06	3.9363e+06	2.43632e+06	1.05626e+06	2.34275e+06	253109	2.36807e+06	4.82529e+06	268084	5.82886e+06	6.74388e+06	1.91667e+06	1.4485e+06	1.84953e+06	71831.9	218424	5.50497e+06	742462	5.54184e+06	7.71924e+06	3.16798e+06	703573	5.25563e+06	2.66467e+06	6.28649e+06	7.11158e+06	7.83515e+06
ko00300	Lysine biosynthesis	Metabolism; Amino acid metabolism	Lysine biosynthesis	6.99207e+06	8.94309e+06	7.57333e+06	6.90707e+06	6.85754e+06	2.71597e+06	7.02356e+06	8.57941e+06	1.73499e+06	7.62287e+06	9.40777e+06	6.35407e+06	5.09244e+06	6.54478e+06	112504	1.05289e+07	7.17562e+06	8.18651e+06	7.51912e+06	9.48368e+06	3.48202e+06	7.89621e+06	7.56602e+06	7.02071e+06	8.18163e+06	8.49196e+06	9.4453e+06
ko00310	Lysine degradation	Metabolism; Amino acid metabolism	Lysine degradation	2.01428e+06	3.26484e+06	2.6378e+06	1.25148e+06	2.4326e+06	1.61927e+06	2.14369e+06	3.07713e+06	1.22109e+06	3.13517e+06	3.81377e+06	1.42408e+06	1.04653e+06	1.09034e+06	70980.6	798749	1.10154e+06	1.30741e+06	2.90336e+06	3.53748e+06	536063	545980	3.60756e+06	982366	3.28507e+06	2.98517e+06	3.43929e+06
ko04142	Lysosome	Cellular Processes; Transport and catabolism	Lysosome	1.66486e+06	2.77693e+06	2.36478e+06	1.14965e+06	2.06281e+06	1.32002e+06	1.76294e+06	2.35922e+06	1.00872e+06	2.62328e+06	2.93043e+06	1.18934e+06	995606	1.66532e+06	57658.6	765063	2.07104e+06	1.29568e+06	2.69622e+06	3.1707e+06	970075	624870	2.90923e+06	1.99432e+06	2.84e+06	2.77485e+06	3.06969e+06
ko04011	MAPK signaling pathway - yeast	Environmental Information Processing; Signal transduction	MAPK signaling pathway - yeast	652.16	6208.24	882.84	107.5	168.16	6968.96	469.16	9145.4	2617.96	13683	15493.2	590.34	1	74.5	104	0	3	0	18767.2	17119	0	0	62138.3	1.5	33676.5	9488.95	11943.7
ko04113	Meiosis - yeast	Cellular Processes; Cell growth and death	Meiosis - yeast	40326.6	118369	127386	11764.6	28719.1	8752.34	41381	142926	9281.28	230515	27376	43898.2	81855.3	2406.75	2070.77	34379	10821.8	10649.8	245242	269679	173007	25544.1	122448	5477	210709	142976	160509
ko00980	Metabolism of xenobiotics by cytochrome P450	Metabolism; Xenobiotics biodegradation and metabolism	Metabolism of xenobiotics by cytochrome P450	1.18714e+06	1.27917e+06	1.15816e+06	724194	1.20259e+06	406828	1.20615e+06	1.2379e+06	273087	1.02969e+06	981170	914340	264565	190349	33885.2	709807	228565	293057	930025	1.04027e+06	120541	679432	1.21272e+06	246432	1.05317e+06	853074	1.01851e+06
ko00680	Methane metabolism	Metabolism; Energy metabolism	Methane metabolism	4.70205e+06	6.6876e+06	5.71101e+06	3.8158e+06	4.76286e+06	1.85368e+06	4.71389e+06	6.57925e+06	1.30825e+06	6.52417e+06	7.92132e+06	4.08011e+06	4.13363e+06	6306449	104604	6.74836e+06	6.52252e+06	6.40837e+06	6.76675e+06	8.40695e+06	2.58464e+06	4.56357e+06	6.68705e+06	6.3766e+06	7.3593e+06	7.50658e+06	8.32114e+06
ko03430	Mismatch repair	Genetic Information Processing; Replication and repair	Mismatch repair	8.45804e+06	1.11821e+07	9.92483e+06	7.69651e+06	8.35004e+06	2.89401e+06	8.43677e+06	1.06129e+07	1.88887e+06	1.00064e+07	1.16935e+07	7.59732e+06	6.54102e+06	9.25776e+06	148949	1.40945e+07	1.06867e+07	1.07465e+07	1.00954e+07	1.26711e+07	4.21307e+06	9.51937e+06	9.60777e+06	9.58185e+06	1.0997e+07	1.14414e+07	1.26708e+07
ko00626	Naphthalene degradation	Metabolism; Xenobiotics biodegradation and metabolism	Naphthalene degradation	1.8877e+06	2.64545e+06	2.23867e+06	1.39039e+06	2.06085e+06	1.41071e+06	1.95381e+06	2.45424e+06	980723	2.02291e+06	2.76586e+06	1.52165e+06	554265	628014	46211	2.00596e+06	751219	840215	1.89121e+06	2.2036e+06	262569	1.08658e+06	2.66867e+06	769515	2.09327e+06	1.85801e+06	2.18329e+06
ko00524	Neomycin, kanamycin and gentamicin biosynthesis	Metabolism; Biosynthesis of other secondary metabolites	Neomycin, kanamycin and gentamicin biosynthesis	459966	818113	606346	452251	539001	272507	481288	777557	181338	748805	1.1524e+06	385194	377622	870701	10113.8	630627	639860	780567	768275	922280	142659	451064	1.05137e+06	877461	861695	871364	959159
ko00510	N-Glycan biosynthesis	Metabolism; Glycan biosynthesis and metabolism	N-Glycan biosynthesis	116701	514331	204729	80935.3	138203	116546	124301	766221	107277	700916	930201	94599.8	112878	193433	5917.5	12267.4	416355	112703	708151	1.00621e+06	53456.3	27799.3	696470	268788	909296	911568	1.04384e+06
ko00760	Nicotinate and nicotinamide metabolism	Metabolism; Metabolism of cofactors and vitamins	Nicotinate and nicotinamide metabolism	4.53759e+06	7.12605e+06	5.33184e+06	3.38858e+06	4.75131e+06	2.00492e+06	4.53986e+06	7.24515e+06	1.52363e+06	7.45338e+06	8.6413e+06	3.81417e+06	4.18632e+06	5.51075e+06	112513	4.47219e+06	6.29429e+06	6.3629e+06	7.22144e+06	9.60581e+06	3.20822e+06	3.60047e+06	7.22416e+06	5.91971e+06	8.26638e+06	8.597e+06	9.58274e+06
ko00910	Nitrogen metabolism	Metabolism; Energy metabolism	Nitrogen metabolism	2.89371e+06	3.8544e+06	2.98044e+06	2.08888e+06	3.02094e+06	1.39045e+06	2.89624e+06	3.72721e+06	989617	3.54738e+06	5.28914e+06	2.27778e+06	1.91082e+06	2.64804e+06	78432.2	835905	3.04004e+06	2.75922e+06	3.6879e+06	4.48313e+06	1.3472e+06	1.19356e+06	4.58926e+06	3.24452e+06	4.06327e+06	3.87654e+06	4.37121e+06
ko00633	Nitrotoluene degradation	Metabolism; Xenobiotics biodegradation and metabolism	Nitrotoluene degradation	6.7533e+06	9.51016e+06	7.60252e+06	5.94792e+06	7.04216e+06	3.81336e+06	6.94074e+06	9.19433e+06	2.70326e+06	8.55062e+06	9.48374e+06	5.67286e+06	4.16559e+06	5.26876e+06	149208	5.93735e+06	4.66614e+06	5.72411e+06	7.85566e+06	9.72687e+06	2.57888e+06	4.93567e+06	8.59162e+06	5.04202e+06	8.7597e+06	8.75055e+06	1.00623e+07
ko04621	NOD-like receptor signaling pathway	Organismal Systems; Immune system	NOD-like receptor signaling pathway	58970.4	25293.9	28548.9	25028.1	52024.1	34872.1	55796.7	22294.2	27054.8	6171.56	69733.4	53702.2	47659.7	50400.7	2564.93	5215.13	5251.93	22818.2	25162.5	8827.55	9037.15	1795.31	19579.7	6722.4	6316.21	4654.03	3360.03
ko03450	Non-homologous end-joining	Genetic Information Processing; Replication and repair	Non-homologous end-joining	314817	287875	220675	200353	277993	79669	306822	265907	68448.5	273623	407903	255110	322430	518372	6932.89	22944.6	479860	495616	315836	367961	81529.9	57031	290318	630148	297234	261719	280681
ko00401	Novobiocin biosynthesis	Metabolism; Biosynthesis of other secondary metabolites	Novobiocin biosynthesis	910271	1.54086e+06	1.05387e+06	538917	956830	461692	906230	1.64771e+06	379119	1.7672e+06	2.42809e+06	778720	1.02258e+06	1.50972e+06	24097.3	70081.7	1.64639e+06	1.36483e+06	1.78491e+06	2.36673e+06	753314	230639	1.84501e+06	1.36325e+06	2.00137e+06	2.10839e+06	2.35263e+06
ko03013	Nucleocytoplasmic transport	Genetic Information Processing; Translation	Nucleocytoplasmic transport	4.7848e+06	6.67972e+06	5.28894e+06	4.11419e+06	4.70254e+06	1.7275e+06	4.77922e+06	6.94492e+06	1.11896e+06	6.53575e+06	7.77221e+06	4.34137e+06	3.35026e+06	5.09993e+06	87971	5.16465e+06	5.58314e+06	5.17315e+06	6.64095e+06	8.30098e+06	2.58133e+06	3.96422e+06	6.48296e+06	5.21397e+06	7.47451e+06	7.4379e+06	8.3278e+06
ko03420	Nucleotide excision repair	Genetic Information Processing; Replication and repair	Nucleotide excision repair	7.45271e+06	9.7711e+06	8.59207e+06	6.8116e+06	7.35149e+06	2.66123e+06	7.45025e+06	9.31642e+06	1.72771e+06	8.5844e+06	9.94544e+06	6.73194e+06	5.84196e+06	8.56178e+06	131823	1.17318e+07	8.82064e+06	9.30019e+06	8.62754e+06	1.07701e+07	3.929e+06	8.17429e+06	8.35782e+06	8.04793e+06	9.45601e+06	9.6406e+06	1.07597e+07
ko00670	One carbon pool by folate	Metabolism; Metabolism of cofactors and vitamins	One carbon pool by folate	7.74652e+06	1.10363e+07	8.56852e+06	5.973e+06	7.88299e+06	3.67431e+06	7.81202e+06	1.09467e+07	2.78237e+06	1.05275e+07	1.19734e+07	6.58399e+06	7.36477e+06	9.6303e+06	187075	9.95916e+06	9.57918e+06	1.13862e+07	1.0692e+07	1.33379e+07	4.78944e+06	7.12385e+06	1.0827e+07	1.10411e+07	1.20317e+07	1.19715e+07	1.33665e+07
ko00720	Other carbon fixation pathways	Metabolism; Energy metabolism	Other carbon fixation pathways	3.24917e+06	4.56413e+06	3.81269e+06	2.88182e+06	3.29073e+06	1.31549e+06	3.26019e+06	4.41252e+06	949869	4.02107e+06	5.5048e+06	2.91968e+06	3.01167e+06	3.89301e+06	68232	3.7346e+06	3.98023e+06	4.25767e+06	3.92904e+06	4.98385e+06	1.68089e+06	3.28441e+06	4.36572e+06	3.72114e+06	4.43989e+06	4.56697e+06	5.15035e+06
ko00511	Other glycan degradation	Metabolism; Glycan biosynthesis and metabolism	Other glycan degradation	1.00296e+06	1.61719e+06	1.64297e+06	1.18461e+06	1.46728e+06	439345	1.15067e+06	1.13751e+06	282828	944645	1.46645e+06	601642	390895	3.17451e+06	23361.2	1.18301e+06	3.19212e+06	1.49545e+06	1.53255e+06	1.53756e+06	413354	945009	1.1638e+06	4.94634e+06	1.23673e+06	1.17323e+06	1155451
ko00190	Oxidative phosphorylation	Metabolism; Energy metabolism	Oxidative phosphorylation	9.97013e+06	1.61968e+07	1.21187e+07	7.68568e+06	1.08572e+07	4.6831e+06	1.02314e+07	1.65277e+07	3.19866e+06	1.77315e+07	2.09646e+07	8.11966e+06	6.82178e+06	9.59232e+06	259625	9.48688e+06	1.14438e+07	1.00405e+07	1.7494e+07	2.2131e+07	7.72822e+06	7.20475e+06	1.88815e+07	1.12492e+07	1.9569e+07	1.9848e+07	2.23893e+07
ko04115	p53 signaling pathway	Cellular Processes; Cell growth and death	p53 signaling pathway	2.42263e+06	3.9156e+06	2.68633e+06	1.37341e+06	2.4431e+06	1.01023e+06	2.38475e+06	4.29373e+06	814161	4.25278e+06	5.98887e+06	2.05413e+06	2.29745e+06	2.50801e+06	77685.6	2.6126e+06	2.0126e+06	3.06332e+06	4.148e+06	5.31674e+06	2.03974e+06	2.03903e+06	4.76463e+06	2.45025e+06	4.8399e+06	4.84803e+06	5.58774e+06
ko04972	Pancreatic secretion	Organismal Systems; Digestive system	Pancreatic secretion	150761	99878.1	102087	66653.7	156571	54764	149682	72007.3	47585.3	50911.2	31440.1	106524	48765.3	176642	4964.69	11371.6	122120	38004.6	66899.6	63078.2	29086.5	5157.58	40374.2	136486	68142.3	47500.5	49586.3
ko00770	Pantothenate and CoA biosynthesis	Metabolism; Metabolism of cofactors and vitamins	Pantothenate and CoA biosynthesis	1.04363e+06	1.69055e+06	1.17143e+06	643299	1.08845e+06	440577	1.03168e+06	1.8397e+06	348821	1.94237e+06	2.81537e+06	844707	1.13928e+06	1.60368e+06	29022.5	125082	2.20756e+06	1.29708e+06	1.97456e+06	2.55616e+06	1.10839e+06	423236	2.00227e+06	1.66495e+06	2.27437e+06	2.32482e+06	2.60537e+06
ko05012	Parkinson disease	Human Diseases; Neurodegenerative disease	Parkinson disease	354560	492329	550614	179886	427967	250148	377613	347232	192967	385399	245310	252760	247705	173676	16904.7	60879.7	149172	201934	430963	426319	531959	76976.4	325270	227485	346610	237912	271897
ko05200	Pathways in cancer	Human Diseases; Cancer: overview	Pathways in cancer	40326.6	118369	127386	11764.6	28719.1	8752.34	41381	142926	9281.28	230515	27376	43898.2	81855.3	2406.75	2070.77	34379	10821.8	10649.8	245242	269679	173007	25544.1	122448	5477	210709	142976	160509
ko00311	Penicillin and cephalosporin biosynthesis	Metabolism; Biosynthesis of other secondary metabolites	Penicillin and cephalosporin biosynthesis	143143	254755	235325	115081	212936	116936	156070	194119	76514.3	211993	299394	81034.6	63405.8	8208.17	4781.23	558971	12922.8	112233	206013	247840	22129	216954	318974	19158.8	222961	217826	254391
ko00040	Pentose and glucuronate interconversions	Metabolism; Carbohydrate metabolism	Pentose and glucuronate interconversions	4.80465e+06	5.57905e+06	4.49554e+06	4.26144e+06	5.03431e+06	2.30557e+06	4.9363e+06	5.08377e+06	1.40831e+06	3.98257e+06	5.93964e+06	3.72434e+06	2.58165e+06	3.81314e+06	112740	2.61709e+06	3.79699e+06	4.75092e+06	4.08525e+06	5.05103e+06	1.29121e+06	1.82105e+06	4.81906e+06	5.12327e+06	4.36158e+06	4.32275e+06	4.79984e+06
ko00030	Pentose phosphate pathway	Metabolism; Carbohydrate metabolism	Pentose phosphate pathway	8.36424e+06	1.03303e+07	8.35943e+06	7.2928e+06	8.21879e+06	3.36779e+06	8.33531e+06	1.00887e+07	2.18602e+06	8.6495e+06	1.14582e+07	7.51108e+06	5.48452e+06	7.88995e+06	170844	1.05412e+07	7.26549e+06	9.25197e+06	8.77211e+06	1.09085e+07	2.85961e+06	7.46903e+06	9.43962e+06	8.3743e+06	9.72288e+06	9.69588e+06	1.08366e+07
ko00550	Peptidoglycan biosynthesis	Metabolism; Glycan biosynthesis and metabolism	Peptidoglycan biosynthesis	7.5039e+06	9.16907e+06	7.934e+06	6.80466e+06	7.41319e+06	2.75052e+06	7.46226e+06	8.29445e+06	1.74892e+06	7.92498e+06	9.35326e+06	6.79086e+06	5.92056e+06	7.49231e+06	130515	8.9022e+06	7.98051e+06	9.45543e+06	7.93697e+06	9.73627e+06	3.52567e+06	6.93741e+06	7.70249e+06	7.7995e+06	8.49578e+06	8.78766e+06	9.72339e+06
ko04146	Peroxisome	Cellular Processes; Transport and catabolism	Peroxisome	95392.5	182021	220075	48659.3	103047	11199.6	100230	178976	17056.8	261756	32406	81959	124212	88634.7	2974.74	38645	465571	71882.3	311552	335001	184566	44850.6	141000	345569	257692	181870	192816
ko00360	Phenylalanine metabolism	Metabolism; Amino acid metabolism	Phenylalanine metabolism	2.06025e+06	3.16689e+06	2.52801e+06	1.2486e+06	2.25775e+06	1.40653e+06	2.137e+06	2.9808e+06	1.00736e+06	3.01053e+06	3.40042e+06	1.55015e+06	1.35871e+06	1.66216e+06	60622.7	236523	2.11322e+06	1.63126e+06	3.06711e+06	3.69548e+06	746519	429775	3.16687e+06	1.83198e+06	3.28948e+06	3.11532e+06	3.56482e+06
ko00400	Phenylalanine, tyrosine and tryptophan biosynthesis	Metabolism; Amino acid metabolism	Phenylalanine, tyrosine and tryptophan biosynthesis	5.99584e+06	8.94175e+06	6.15144e+06	3.81076e+06	6.12857e+06	2.61969e+06	5.924e+06	9.47665e+06	1.95187e+06	9.80303e+06	1.26169e+07	5.12947e+06	5.42621e+06	7.6868e+06	137131	377599	9.06876e+06	7.49266e+06	9.80055e+06	1.28156e+07	4.18331e+06	1.38317e+06	1.013e+07	7.38889e+06	1.11517e+07	1.16509e+07	1.30415e+07
ko00940	Phenylpropanoid biosynthesis	Metabolism; Biosynthesis of other secondary metabolites	Phenylpropanoid biosynthesis	37991.4	66796.2	46950.9	17778.6	54047.2	24740.9	43051.8	60604.9	14220.5	64678.7	24746.8	27807.4	2657.95	2767.27	852.77	1556	30284.1	13602.2	48281.1	71842.3	6399.25	1143.5	53593.2	2786.5	66712.9	54610.6	65168.5
ko04070	Phosphatidylinositol signaling system	Environmental Information Processing; Signal transduction	Phosphatidylinositol signaling system	4.36556e+06	6.25281e+06	5.15774e+06	3.87444e+06	4.25057e+06	1.61597e+06	4.36003e+06	6.43858e+06	1.082e+06	6.25289e+06	6.57526e+06	3.99067e+06	3.71074e+06	5.22441e+06	82703.8	6.30922e+06	5.52108e+06	5.41431e+06	6.15674e+06	7.91691e+06	2.53817e+06	4.58906e+06	5.97291e+06	5.27913e+06	6.91716e+06	6.95829e+06	7.79746e+06
ko00440	Phosphonate and phosphinate metabolism	Metabolism; Metabolism of other amino acids	Phosphonate and phosphinate metabolism	416311	465559	497188	303156	426893	133475	425408	334824	128009	256080	296070	320257	326363	415456	12568.1	51023.3	398774	514739	291537	276872	279242	330430	339299	349291	290108	177733	216179
ko02060	Phosphotransferase system (PTS)	Environmental Information Processing; Membrane transport	Phosphotransferase system (PTS)	540710	700707	579050	427249	542872	237122	534921	672769	150880	658594	698425	465967	330560	443893	11454.8	631767	525631	538989	646648	836469	244788	457447	674526	464689	712207	775320	860470
ko00195	Photosynthesis	Metabolism; Energy metabolism	Photosynthesis	3.19144e+06	4.70103e+06	3.7316e+06	2.97135e+06	3.0836e+06	1.1562e+06	3.1656e+06	4.9013e+06	738611	4.92244e+06	6.21557e+06	2.95304e+06	2.44016e+06	3.54259e+06	51923.7	4.97794e+06	3.80337e+06	3.60513e+06	4.74701e+06	5.74841e+06	2.09408e+06	3.623e+06	5.65565e+06	3.74976e+06	5.87429e+06	5.27977e+06	5.92719e+06
ko04626	Plant-pathogen interaction	Organismal Systems; Environmental adaptation	Plant-pathogen interaction	506032	776962	530419	335209	521360	201900	509216	832203	145733	880374	1193161	374613	505446	780193	13622.9	35715.3	565869	742391	880559	1.13818e+06	309029	96941.1	959584	782166	1.00022e+06	1.01499e+06	1.13864e+06
ko00624	Polycyclic aromatic hydrocarbon degradation	Metabolism; Xenobiotics biodegradation and metabolism	Polycyclic aromatic hydrocarbon degradation	2.03619e+06	2.65033e+06	2.06498e+06	1.79458e+06	2.01756e+06	1.22848e+06	2.10078e+06	2.68319e+06	814383	2.08532e+06	2.69236e+06	1.747e+06	974842	1.01944e+06	41184.4	1.8703e+06	1.15999e+06	1.60382e+06	1.95759e+06	2.45468e+06	324792	1.4371e+06	2.41468e+06	1.1677e+06	2.26157e+06	2.0742e+06	2.42836e+06
ko00523	Polyketide sugar unit biosynthesis	Metabolism; Metabolism of terpenoids and polyketides	Polyketide sugar unit biosynthesis	934928	1.80118e+06	1.39545e+06	672391	1.09675e+06	352677	943897	1.78978e+06	300071	2.16127e+06	2.09439e+06	759996	681759	1.61962e+06	24018.1	99961.7	1.6289e+06	1.27684e+06	2.09107e+06	2.83934e+06	593268	553858	2.02639e+06	2.01883e+06	2.44347e+06	2.6423e+06	2.90509e+06
ko00860	Porphyrin metabolism	Metabolism; Metabolism of cofactors and vitamins	Porphyrin metabolism	4.69261e+06	6.85562e+06	5.56003e+06	4.32248e+06	4.84984e+06	2.38505e+06	4.74136e+06	6.61244e+06	1.6308e+06	6.4559e+06	7.78035e+06	4.19066e+06	3.7578e+06	5.32078e+06	92199.3	5.72655e+06	5.68882e+06	5.80117e+06	6.27259e+06	8.02941e+06	2.4568e+06	4.69331e+06	6.49943e+06	4.9203e+06	7044472	7.18224e+06	7.95753e+06
ko03320	PPAR signaling pathway	Organismal Systems; Endocrine system	PPAR signaling pathway	4.11034e+06	5.7453e+06	4.74243e+06	3.59527e+06	4.27101e+06	1.90062e+06	4.14156e+06	5.36402e+06	1.25524e+06	5.00426e+06	6.88189e+06	3.65825e+06	2.87031e+06	4.03597e+06	89323.4	5.66103e+06	4.18704e+06	4.64755e+06	4.92034e+06	6.02969e+06	1.89638e+06	4.0853e+06	5.97671e+06	4.14654e+06	5.41428e+06	5.34129e+06	6.00466e+06
ko00120	Primary bile acid biosynthesis	Metabolism; Lipid metabolism	Primary bile acid biosynthesis	146829	260371	343324	252435	157982	73152.3	155328	187059	54942.7	112032	338518	157377	148866	202948	2721.3	713718	130172	359576	81255.4	60937.3	42739.2	594799	286320	352070	74279.6	45779.4	60533.7
ko05340	Primary immunodeficiency	Human Diseases; Immune disease	Primary immunodeficiency	4146.8	12980.6	23335.6	5222	3536.03	3716.92	4180.89	16112.1	2842.1	22038.2	3847.42	4717.01	2100.5	151.74	549.83	3902.5	92.5	597	10461.2	16221.6	268.5	156	7355.93	0.5	14527.6	12060.9	15736.5
ko05020	Prion disease	Human Diseases; Neurodegenerative disease	Prion disease	19490.5	17231.7	23850	2790.76	14742.6	1690.23	18651.9	10534.6	949.6	8606.28	1828.58	18432.1	9658.85	3751.75	119.53	110.63	2295.7	6718.14	9660.86	14243.9	1302.83	1711.37	18919.3	3587.27	22616.5	9750.77	10672.9
ko04914	Progesterone-mediated oocyte maturation	Organismal Systems; Endocrine system	Progesterone-mediated oocyte maturation	403301	1.01127e+06	666043	283444	593160	501897	449441	887249	378636	1.14283e+06	953645	235177	328883	554506	15089.9	51797.1	1.09741e+06	484578	1.14837e+06	1.45569e+06	94992.6	73082.7	998991	926135	1.24568e+06	1.35247e+06	1.46601e+06
ko00640	Propanoate metabolism	Metabolism; Carbohydrate metabolism	Propanoate metabolism	407815	586638	650976	216782	448071	236516	413355	591496	179120	493684	590133	294532	120067	75167.5	11391.1	585034	173802	230925	469476	573835	46681.9	256465	554781	185440	537483	535097	635986
ko05215	Prostate cancer	Human Diseases; Cancer: specific types	Prostate cancer	76613	85664.5	47998.2	34091.8	92775.5	58845.3	76894.6	70649.8	35690.4	70374.2	88196.6	50186.2	15536.2	3779.45	3414.36	9308.68	18157	11220.8	57098.6	60391.2	11599.9	2863.14	117804	1744.56	57017.6	60283.2	77379.6
ko03050	Proteasome	Genetic Information Processing; Folding, sorting and degradation	Proteasome	5.25731e+06	7.82906e+06	6.31229e+06	4.51111e+06	5.30384e+06	2.13887e+06	5.27138e+06	7.77463e+06	1.5014e+06	7.72432e+06	9.1442e+06	4.65401e+06	4.29812e+06	6.14628e+06	110036	7.4997e+06	6.77971e+06	6.74315e+06	7.56553e+06	9.68748e+06	3.54795e+06	5.58405e+06	7.62787e+06	6.36837e+06	8.53395e+06	8.82942e+06	9.85526e+06
ko04974	Protein digestion and absorption	Organismal Systems; Digestive system	Protein digestion and absorption	703803	1.02744e+06	907717	529950	705655	219099	720352	980783	153380	1.08741e+06	978002	640068	602354	538968	16958.7	649647	592287	646930	1.12015e+06	1.2987e+06	1.08546e+06	561304	965548	509134	1.12404e+06	1.04941e+06	1.19348e+06
ko03060	Protein export	Genetic Information Processing; Folding, sorting and degradation	Protein export	7.1723e+06	9.06312e+06	7.16988e+06	4.44523e+06	6.77523e+06	1.95999e+06	7.18577e+06	9.35596e+06	1.38093e+06	9.31549e+06	1.01557e+07	6.10988e+06	4.19034e+06	5.41375e+06	182746	6.52009e+06	6.79002e+06	6.6747e+06	9.24297e+06	1.16711e+07	3.95446e+06	4.84571e+06	9.00989e+06	6.49378e+06	1.03156e+07	1.08323e+07	1.22062e+07
ko04141	Protein processing in endoplasmic reticulum	Genetic Information Processing; Folding, sorting and degradation	Protein processing in endoplasmic reticulum	403361	969279	738822	368766	667180	216535	475016	962847	153012	784324	1.80422e+06	211249	142045	1.56264e+06	12960.8	68758.4	1.28106e+06	553777	1.08147e+06	1.1425e+06	289493	80297	1.29942e+06	2.46899e+06	1.14508e+06	943451	1.06237e+06
ko04964	Proximal tubule bicarbonate reclamation	Organismal Systems; Excretory system	Proximal tubule bicarbonate reclamation	1286.63	1558.81	62.66	290	536.17	3612.7	1376.66	2585.64	658.03	3199.33	1581	2892.43	0.5	0.5	144.83	0	0.5	0	1408.52	2961.12	0	0	41	0	3148.7	584.78	660.43
ko00230	Purine metabolism	Metabolism; Nucleotide metabolism	Purine metabolism	2.28204e+07	2.90614e+07	2.41843e+07	2.03875e+07	2.25714e+07	8.79437e+06	2.27647e+07	2.79516e+07	5.66923e+06	2.48947e+07	3.20072e+07	2.05828e+07	1.5436e+07	2.24359e+07	424169	2.68611e+07	2.32543e+07	2.3992e+07	2.48376e+07	3.07651e+07	1.06593e+07	2.0932e+07	2.58806e+07	2.17438e+07	2.71559e+07	2.75067e+07	3.07849e+07
ko00240	Pyrimidine metabolism	Metabolism; Nucleotide metabolism	Pyrimidine metabolism	1.73103e+07	2.21005e+07	1.92949e+07	1.6171e+07	1.70155e+07	6.37098e+06	1.72654e+07	2.12894e+07	4.03739e+06	1.90049e+07	2.34974e+07	1.5707e+07	1.26257e+07	1.8688e+07	297631	2.65291e+07	1.98191e+07	2.066e+07	1.92903e+07	2.38028e+07	8.31039e+06	1.87377e+07	1.88809e+07	1.84758e+07	2.08971e+07	2.13882e+07	2.38317e+07
ko00620	Pyruvate metabolism	Metabolism; Carbohydrate metabolism	Pyruvate metabolism	829045	748157	694792	801525	736795	343786	813154	693779	187548	366752	358658	774178	304862	280087	10181.2	1.20422e+06	107814	508965	320483	377429	69005.1	821830	283863	195286	350691	338657	412759
ko05211	Renal cell carcinoma	Human Diseases; Cancer: specific types	Renal cell carcinoma	152383	213259	237442	81177.7	180592	68421.9	160229	175913	61675.1	219257	176786	107935	243287	465586	5546.86	13016.3	474310	344316	314620	330319	223899	68689.1	171177	499301	284100	256744	278252
ko04614	Renin-angiotensin system	Organismal Systems; Endocrine system	Renin-angiotensin system	152455	213525	237462	81187.7	180609	68794.5	160293	176555	61833.7	219992	242360	107991	243287	465814	5573.36	13016.5	474310	344316	315324	330888	223899	68689.1	182574	499301	285051	257105	279127
ko00830	Retinol metabolism	Metabolism; Metabolism of cofactors and vitamins	Retinol metabolism	3.81945e+06	7.56826e+06	5.72342e+06	2.10696e+06	4.31831e+06	2.74456e+06	3.97199e+06	7.8153e+06	2.38459e+06	8.77414e+06	1.108e+07	2.99718e+06	6.25828e+06	7.83936e+06	138259	483916	9.11041e+06	7.83255e+06	9.24905e+06	1.10794e+07	3.76265e+06	1.80104e+06	1.04546e+07	6.84078e+06	1.04023e+07	9.63383e+06	1.099e+07
ko00740	Riboflavin metabolism	Metabolism; Metabolism of cofactors and vitamins	Riboflavin metabolism	1.51844e+06	2.22266e+06	1.72307e+06	911510	1.65006e+06	677392	1.50941e+06	2.18191e+06	549185	2.31451e+06	2.54742e+06	1.20052e+06	1.22057e+06	1.62865e+06	43569.6	1.26689e+06	2.39567e+06	1.74736e+06	2.41936e+06	2.97126e+06	777863	873020	2.41652e+06	2.12342e+06	2.6052e+06	2.70093e+06	2.9922e+06
ko03010	Ribosome	Genetic Information Processing; Translation	Ribosome	796270	866640	851577	725441	758322	193158	788951	829915	114727	673510	571215	724696	511433	938519	12411.4	1.27398e+06	728823	790193	749167	936636	304538	868320	476489	849654	837268	803299	882371
ko03008	Ribosome biogenesis in eukaryotes	Genetic Information Processing; Translation	Ribosome biogenesis in eukaryotes	2.14357e+07	3.01341e+07	2.50561e+07	2.02084e+07	2.0929e+07	7.98383e+06	2.13319e+07	3.01223e+07	5.16491e+06	2.88601e+07	3.42086e+07	1.97049e+07	1.74554e+07	2.42016e+07	352760	3.34645e+07	2.66434e+07	2.8296e+07	2.81706e+07	3.64601e+07	1.26389e+07	2.45604e+07	2.7457e+07	2.42423e+07	3.14717e+07	3.32615e+07	3.6947e+07
ko04622	RIG-I-like receptor signaling pathway	Organismal Systems; Immune system	RIG-I-like receptor signaling pathway	1.38873e+06	1.73404e+06	1.5105e+06	1.09116e+06	1.36334e+06	505722	1.39784e+06	1.71762e+06	302212	1.63301e+06	1.85448e+06	1.19654e+06	1.14389e+06	1.77735e+06	34392.1	1.25058e+06	1.31504e+06	1.65954e+06	1.70884e+06	2.15131e+06	945441	988246	1.41961e+06	1.42462e+06	1.84883e+06	1.85315e+06	2.091e+06
ko03018	RNA degradation	Genetic Information Processing; Folding, sorting and degradation	RNA degradation	4.09743e+06	7.47185e+06	5.53891e+06	3.3914e+06	4.24634e+06	2.14748e+06	4.16598e+06	8.37466e+06	1.56191e+06	8.38354e+06	1.11831e+07	3.56121e+06	4.81697e+06	7.48847e+06	99187.1	4.53186e+06	6.9065e+06	8.08281e+06	8.53857e+06	1.11986e+07	2.29884e+06	3.70926e+06	8.57108e+06	7.50957e+06	9.91939e+06	1.0071e+07	1.12801e+07
ko03020	RNA polymerase	Genetic Information Processing; Transcription	RNA polymerase	6.33418e+06	8.39968e+06	7.37325e+06	5.84275e+06	6.30867e+06	2.26821e+06	6.34993e+06	7.90133e+06	1.47371e+06	7.31157e+06	8.8328e+06	5.73283e+06	4.70941e+06	6.71807e+06	108796	9.88493e+06	7.52019e+06	7.68788e+06	7.31852e+06	9.12863e+06	3.31241e+06	6.94938e+06	7.28445e+06	6.77606e+06	7.95672e+06	8.1702e+06	9.08002e+06
ko00121	Secondary bile acid biosynthesis	Metabolism; Lipid metabolism	Secondary bile acid biosynthesis	128188	210740	299400	231358	116589	22897.3	130841	151779	21680.5	76217.7	266933	150856	145834	201859	1709.05	702757	129264	349319	59268.5	44081.9	37448.8	593340	188436	351165	51069.1	35004.4	45195.3
ko00450	Selenocompound metabolism	Metabolism; Metabolism of other amino acids	Selenocompound metabolism	3.59711e+06	5.49512e+06	4.12403e+06	2.77669e+06	3.90651e+06	1.93436e+06	3.62614e+06	5.4964e+06	1.37765e+06	5.3808e+06	7.3182e+06	2.91337e+06	2.48351e+06	3.45754e+06	98879.1	2.64309e+06	3.93588e+06	3.36376e+06	5.33413e+06	6.66264e+06	1.85708e+06	2323097	6.2284e+06	3.57701e+06	6.00163e+06	6.07321e+06	6.92497e+06
ko05222	Small cell lung cancer	Human Diseases; Cancer: specific types	Small cell lung cancer	551478	616061	679889	488803	626443	272509	563186	394647	168677	263563	616819	453957	298428	499784	11213.9	1.19013e+06	372884	438097	327511	260161	415037	701523	508263	391859	242485	203787	224580
ko00600	Sphingolipid metabolism	Metabolism; Lipid metabolism	Sphingolipid metabolism	778808	1.56015e+06	1.16476e+06	882112	877660	422241	826812	1.81588e+06	247339	1.50659e+06	3.31252e+06	562825	533951	2.2643e+06	15572.4	1.77461e+06	2.02526e+06	1.38783e+06	1.91462e+06	2.14312e+06	406535	1.28474e+06	2.26365e+06	3.35839e+06	2.01359e+06	1.74768e+06	1.91343e+06
ko05150	Staphylococcus aureus infection	Human Diseases; Infectious disease: bacterial	Staphylococcus aureus infection	497680	757126	755010	411198	513021	200605	520667	727016	143416	811828	803743	393410	439876	561039	13821.2	667045	573454	505836	905397	1.02913e+06	421507	487639	801984	630444	886673	767352	859182
ko00500	Starch and sucrose metabolism	Metabolism; Carbohydrate metabolism	Starch and sucrose metabolism	7.34295e+06	8.80916e+06	7.73222e+06	6.2074e+06	7.44945e+06	2.84176e+06	7.40741e+06	8.04505e+06	1.75334e+06	6.83718e+06	1.00447e+07	5.94546e+06	4.98342e+06	9.64274e+06	175149	1.10279e+07	7.33197e+06	9.02259e+06	7.37678e+06	8.72719e+06	2.16864e+06	6.56467e+06	8.65679e+06	1.07629e+07	7.78374e+06	7.60232e+06	8.40287e+06
ko00100	Steroid biosynthesis	Metabolism; Lipid metabolism	Steroid biosynthesis	82994.4	317419	100124	52869.5	117400	160168	91738.4	450737	109312	395212	872522	56523.5	23543.2	62748.2	2616.64	3070.5	11396.2	61205.8	410944	516152	55641.8	3486.2	693661	3692.16	511310	448269	526508
ko00140	Steroid hormone biosynthesis	Metabolism; Lipid metabolism	Steroid hormone biosynthesis	117481	476560	148183	71208.1	129892	90765.9	120947	742182	59580.8	686501	1.38311e+06	86577.1	14094.5	211102	2567.27	12943.2	140182	78706.9	701226	857334	92627.3	3192.04	1020394	438171	905808	738539	855891
ko00521	Streptomycin biosynthesis	Metabolism; Biosynthesis of other secondary metabolites	Streptomycin biosynthesis	2.28336e+06	3.86417e+06	2.79324e+06	1.8747e+06	2.53666e+06	1.03116e+06	2.30725e+06	3.81232e+06	754185	4.01002e+06	4.88569e+06	1.94466e+06	1.56622e+06	3.16347e+06	55109.2	1.42015e+06	3.07089e+06	2.86996e+06	3.91952e+06	5.09908e+06	896131	1.61212e+06	4.51596e+06	3.88343e+06	4.49366e+06	4.69289e+06	5.19523e+06
ko00643	Styrene degradation	Metabolism; Xenobiotics biodegradation and metabolism	Styrene degradation	7.11324e+06	9.26071e+06	7.846e+06	5.61329e+06	7.59466e+06	4.15624e+06	7.27627e+06	8.38802e+06	2.9899e+06	7.93022e+06	9.52511e+06	5.8083e+06	4.02893e+06	4.55199e+06	183920	4.7801e+06	5.37645e+06	5.68164e+06	7.42997e+06	8.92383e+06	2.61283e+06	4.56275e+06	9.03017e+06	4.8474e+06	8.06446e+06	7.67361e+06	8.77908e+06
ko00920	Sulfur metabolism	Metabolism; Energy metabolism	Sulfur metabolism	593743	956204	698438	332556	704802	479787	630983	1.07034e+06	343172	889315	1.14054e+06	416244	75499.3	52684.9	19310.4	89683.4	39083.2	43624.1	812502	992358	88045.6	146698	1.08882e+06	12365.8	945372	788589	922174
ko04122	Sulfur relay system	Genetic Information Processing; Folding, sorting and degradation	Sulfur relay system	394702	801204	591619	389365	411022	278223	411876	859432	207060	1.05437e+06	776395	303515	509756	870617	10683.5	630459	883299	832267	1.00282e+06	1.34388e+06	300100	485960	793618	849863	1.1887e+06	1.19762e+06	1.3371e+06
ko00430	Taurine and hypotaurine metabolism	Metabolism; Metabolism of other amino acids	Taurine and hypotaurine metabolism	1.36973e+06	1.73297e+06	1.47411e+06	1.11154e+06	1.3852e+06	619928	1.37297e+06	1.63704e+06	454255	1.44851e+06	2.07614e+06	1.19026e+06	822332	1.24832e+06	29996.8	1.97233e+06	1.20731e+06	1.19529e+06	1.53512e+06	1.73683e+06	239186	1.15461e+06	1.76402e+06	1.42529e+06	1.55637e+06	1.5283e+06	1.73446e+06
ko00900	Terpenoid backbone biosynthesis	Metabolism; Metabolism of terpenoids and polyketides	Terpenoid backbone biosynthesis	835627	1.47586e+06	1.26513e+06	501523	1.08724e+06	922576	911029	1.39053e+06	736642	1.20216e+06	1.5811e+06	547900	326263	331167	31170.8	662571	293054	415105	1.08055e+06	1.2442e+06	161096	267188	1.54713e+06	302862	1.2108e+06	1.01264e+06	1.21016e+06
ko00253	Tetracycline biosynthesis	Metabolism; Metabolism of terpenoids and polyketides	Tetracycline biosynthesis	2.02471e+06	2.18084e+06	1.66283e+06	1.97963e+06	1.86695e+06	629207	2.01499e+06	2.25485e+06	339873	1.87681e+06	2.54198e+06	1.87027e+06	1.01698e+06	1.28385e+06	25711.5	257609	657761	1.5324e+06	1.61714e+06	2.17725e+06	903038	877178	1.87947e+06	1.12317e+06	1.92376e+06	2.05755e+06	2.369e+06
ko00730	Thiamine metabolism	Metabolism; Metabolism of cofactors and vitamins	Thiamine metabolism	1.6566e+06	2.3891e+06	2.10472e+06	1.21725e+06	1.69331e+06	674449	1.67613e+06	2.31647e+06	504354	2426242	2.85745e+06	1.34432e+06	1.38064e+06	2.20502e+06	39455.6	2.37404e+06	2.7513e+06	1.93337e+06	2.46837e+06	3.10381e+06	1.21479e+06	1.40565e+06	2.33518e+06	1.93844e+06	2.67619e+06	2.77839e+06	3.09524e+06
ko00623	Toluene degradation	Metabolism; Xenobiotics biodegradation and metabolism	Toluene degradation	166400	316331	226088	105086	224732	272486	181422	289544	219083	239004	301504	103365	47895.7	11537	5513.9	48510.7	9935.27	22913.7	204646	227124	35021.3	12271.2	344063	3721.21	242383	173246	211453
ko05145	Toxoplasmosis	Human Diseases; Infectious disease: parasitic	Toxoplasmosis	62431.3	129586	93567.5	52817.8	99919.9	100402	76658.4	84477.1	84658.9	107945	142790	32997.1	138075	182522	3777.34	9558.64	72960.4	170086	117193	120319	25850.6	12003.8	134297	175348	129511	121174	144750
ko00960	Tropane, piperidine and pyridine alkaloid biosynthesis	Metabolism; Biosynthesis of other secondary metabolites	Tropane, piperidine and pyridine alkaloid biosynthesis	1.0207e+07	1.45399e+07	1.17863e+07	9.39944e+06	9.98631e+06	3.81742e+06	1.01507e+07	1.46844e+07	2.52502e+06	1.41649e+07	1.65541e+07	9.34315e+06	8.35258e+06	1.09256e+07	173885	1.5569e+07	1.21039e+07	1.31005e+07	1.36838e+07	1.79438e+07	6.21612e+06	1.13737e+07	1.34348e+07	1.08013e+07	15469995	1.63941e+07	1.83083e+07
ko00380	Tryptophan metabolism	Metabolism; Amino acid metabolism	Tryptophan metabolism	2.72947e+06	4.40952e+06	3.70196e+06	1.89875e+06	3.30856e+06	2.26098e+06	2.91681e+06	3.9605e+06	1.68627e+06	3.80458e+06	4.44355e+06	1.99361e+06	1.27686e+06	1.36953e+06	90354.1	1.4954e+06	1.30525e+06	1.73487e+06	3.49565e+06	4.14152e+06	941338	991004	4.43045e+06	1.14617e+06	3.87108e+06	3.54081e+06	4.15375e+06
ko02020	Two-component system	Environmental Information Processing; Signal transduction	Two-component system	3.08604e+06	4.16981e+06	2.93647e+06	904810	2.63711e+06	1.00949e+06	3.03768e+06	5.0976e+06	784952	5.75325e+06	4.88601e+06	2.70804e+06	3.76138e+06	5.11928e+06	135892	344097	1.81802e+06	3.39029e+06	5.97463e+06	8.29964e+06	4.39932e+06	822706	3.88183e+06	1.92979e+06	7.0521e+06	6.67833e+06	7.6553e+06
ko04940	Type I diabetes mellitus	Human Diseases; Endocrine and metabolic disease	Type I diabetes mellitus	118.83	913.34	22.16	51.33	43.5	0.17	94.32	1782.32	4	2781.67	66.67	87.01	92.5	22.33	0	0	65.99	3135	1445.5	5655.16	95.5	204.33	40	137.83	4234.47	3275.38	4537.17
ko04930	Type II diabetes mellitus	Human Diseases; Endocrine and metabolic disease	Type II diabetes mellitus	467866	804653	549860	418984	480432	249944	466955	900657	177090	827038	1.30207e+06	411828	355324	524459	8601.82	665072	524737	558946	787001	1.05741e+06	273069	459379	978466	659137	943155	957801	1.07963e+06
ko00350	Tyrosine metabolism	Metabolism; Amino acid metabolism	Tyrosine metabolism	2.86157e+06	3.85886e+06	3.30646e+06	2.09654e+06	3.04518e+06	1.40885e+06	2.93118e+06	3.66749e+06	983138	3.21046e+06	4.22423e+06	2.21941e+06	1.28124e+06	1.84982e+06	76106.2	2.53575e+06	1.90148e+06	1.94525e+06	3.11189e+06	3.72433e+06	804511	2.16557e+06	3.69979e+06	1.8768e+06	3.44028e+06	3.23913e+06	3.75518e+06
ko00130	Ubiquinone and other terpenoid-quinone biosynthesis	Metabolism; Metabolism of cofactors and vitamins	Ubiquinone and other terpenoid-quinone biosynthesis	3.52786e+06	4.18939e+06	3.06284e+06	2.8277e+06	3.54359e+06	1.33954e+06	3.53838e+06	4.21988e+06	765059	3.70087e+06	4.34249e+06	3.00817e+06	1.00422e+06	1.42636e+06	74655.2	2.47855e+06	2.0814e+06	1.45673e+06	3.68619e+06	4.56186e+06	1.52255e+06	1.83757e+06	3.9121e+06	1.45854e+06	4.19304e+06	3.95588e+06	4.48422e+06
ko00290	Valine, leucine and isoleucine biosynthesis	Metabolism; Amino acid metabolism	Valine, leucine and isoleucine biosynthesis	4.9488e+06	7.86844e+06	5.60512e+06	3.39553e+06	5.32586e+06	2.58834e+06	4.93263e+06	8.02593e+06	1.97799e+06	8.50563e+06	1.07052e+07	4.12823e+06	4.48089e+06	5.40368e+06	134170	2.29631e+06	6.09452e+06	6.91154e+06	8.28284e+06	1.0778e+07	3.27803e+06	2.61132e+06	9.12038e+06	6.13385e+06	9.45142e+06	9.72148e+06	1.08764e+07
ko00280	Valine, leucine and isoleucine degradation	Metabolism; Amino acid metabolism	Valine, leucine and isoleucine degradation	4.01103e+06	6.8465e+06	5.55102e+06	2.66321e+06	4.73005e+06	3.31696e+06	4.22227e+06	6.53791e+06	2.52409e+06	6.80381e+06	7.10696e+06	3.08567e+06	2.3318e+06	2.84324e+06	129449	1.10011e+06	2.95221e+06	2.82918e+06	6.39721e+06	7.62696e+06	893362	1.05839e+06	7.03297e+06	2.69e+06	6.99669e+06	6.64635e+06	7.67494e+06
ko00513	Various types of N-glycan biosynthesis	Metabolism; Glycan biosynthesis and metabolism	Various types of N-glycan biosynthesis	294.83	2232.16	140.48	47.83	43	4500.75	228.52	3849.09	3224.25	6949.75	4180.5	187.49	6201.33	147.5	199.5	0	2540.5	946	2945.18	9331.26	12.5	836	2709	154.5	6567.87	7894.66	8022.18
ko04962	Vasopressin-regulated water reabsorption	Organismal Systems; Excretory system	Vasopressin-regulated water reabsorption	239416	513648	330612	204194	297046	133451	254945	517570	111463	594797	793019	154711	180702	311561	7616.29	69676.2	169341	214836	531992	703029	74171.7	191154	546000	287163	609507	641860	722716
ko05110	Vibrio cholerae infection	Human Diseases; Infectious disease: bacterial	Vibrio cholerae infection	904105	1.05114e+06	755592	504407	817555	248829	881834	1.08886e+06	178049	1.10051e+06	785497	782893	537209	840546	24444.9	666939	699520	756972	1.11962e+06	1.43285e+06	637312	548696	782818	609524	1.20404e+06	1.20128e+06	1.35691e+06
ko05416	Viral myocarditis	Human Diseases; Cardiovascular disease	Viral myocarditis
ko00750	Vitamin B6 metabolism	Metabolism; Metabolism of cofactors and vitamins	Vitamin B6 metabolism	3.80717e+06	5.3595e+06	4.3274e+06	2.85183e+06	3.80811e+06	1.62978e+06	3.77948e+06	5.47667e+06	1.19835e+06	5.28775e+06	7.24394e+06	3.24143e+06	2.71862e+06	4.21759e+06	91291.1	3.89791e+06	4.58633e+06	4.06491e+06	5.23282e+06	6.45435e+06	1.9032e+06	3.00605e+06	5.94781e+06	4.13298e+06	5.81168e+06	5.82815e+06	6.57499e+06
ko00622	Xylene degradation	Metabolism; Xenobiotics biodegradation and metabolism	Xylene degradation	1.33431e+06	2.04531e+06	1.67991e+06	957773	1.48089e+06	707323	1.3794e+06	1.82755e+06	493605	1.92743e+06	2.43434e+06	991734	506570	574808	41199	2.41261e+06	1.27146e+06	744955	1.85895e+06	2.23186e+06	680170	1.33399e+06	2.31293e+06	915503	1.98104e+06	2.00721e+06	2.31e+06
ko00908	Zeatin biosynthesis	Metabolism; Metabolism of terpenoids and polyketides	Zeatin biosynthesis	5.76638e+06	7.93191e+06	6.42429e+06	4.04092e+06	6.00297e+06	2.74189e+06	5.80337e+06	7.59347e+06	2.08117e+06	7.19708e+06	8.13794e+06	4.70414e+06	4.44127e+06	7.22089e+06	156014	4.08391e+06	7.20687e+06	5.78101e+06	7.8998e+06	9.22777e+06	3.53985e+06	3.73131e+06	7.36189e+06	7.22515e+06	8.02304e+06	7.65978e+06	8.66587e+06

## Sheet: Pathway_Subclass
ko	Pathway_Name	Pathway_Class	Pathway_Sub-class	Pathway_Map	I1	I10	I11	I13	I14	I18	I19	I21	I24	I26	I8	I9	I16	I2	I25	I5	I12	I20	I22	I23	I3	I4	I6	I7	I27	I17	I15
ko04210	Apoptosis	Cellular Processes	Cell growth and death	Apoptosis	91027.2	143430	141269	38024	71214.8	12223.4	94641.9	158091	11135.7	207250	188397	107482	126308	3638.08	3307.44	22866	20264.6	27429.2	230332	239434	494810	62452.2	250708	9221	195939	194003	238068
ko02030	Bacterial chemotaxis	Cellular Processes	Cell motility	Bacterial chemotaxis	3.83632e+06	5.59262e+06	3.73013e+06	1.10569e+06	3.10837e+06	1.03735e+06	3.66935e+06	7.77693e+06	835551	7.8126e+06	8.30588e+06	3.47026e+06	4.6486e+06	6441654	170790	454418	1.81819e+06	3.75372e+06	7.77601e+06	1.13412e+07	6.172e+06	1.03515e+06	6.18046e+06	1.74696e+06	9.49764e+06	9.48903e+06	1.09271e+07
ko05111	Biofilm formation - Vibrio cholerae	Cellular Processes	Cellular community - prokaryotes	Biofilm formation - Vibrio cholerae	385164	541711	453174	187250	439418	126989	392521	474731	134995	522018	648535	261209	583918	1.0024e+06	12948.9	31270.4	989516	837508	722723	762210	332563	123834	376663	882948	648938	580863	632089
ko04112	Cell cycle - Caulobacter	Cellular Processes	Cell growth and death	Cell cycle - Caulobacter	48170.8	295740	81504.3	28835.2	51236.1	83911	47921.2	446086	63239.9	456379	744855	37424.2	44734.2	35482	2905.09	18963.5	13955.9	24617.1	406841	636275	28775.5	4935.83	593248	8571.83	557940	481709	547374
ko02040	Flagellar assembly	Cellular Processes	Cell motility	Flagellar assembly	6.73822e+06	5.73404e+06	5.76453e+06	5.43737e+06	6.11307e+06	1.73712e+06	6.53229e+06	4.25789e+06	1.05841e+06	2.03276e+06	3.08139e+06	6.09868e+06	3.00516e+06	6.91378e+06	142201	1.86828e+07	1.87682e+06	6.24766e+06	2.01463e+06	2.07666e+06	1.36258e+06	8.79916e+06	2.11359e+06	2.32211e+06	1.84467e+06	1.87526e+06	2.24423e+06
ko04142	Lysosome	Cellular Processes	Transport and catabolism	Lysosome	1.66486e+06	2.77693e+06	2.36478e+06	1.14965e+06	2.06281e+06	1.32002e+06	1.76294e+06	2.35922e+06	1.00872e+06	2.62328e+06	2.93043e+06	1.18934e+06	995606	1.66532e+06	57658.6	765063	2.07104e+06	1.29568e+06	2.69622e+06	3.1707e+06	970075	624870	2.90923e+06	1.99432e+06	2.84e+06	2.77485e+06	3.06969e+06
ko04113	Meiosis - yeast	Cellular Processes	Cell growth and death	Meiosis - yeast	40326.6	118369	127386	11764.6	28719.1	8752.34	41381	142926	9281.28	230515	27376	43898.2	81855.3	2406.75	2070.77	34379	10821.8	10649.8	245242	269679	173007	25544.1	122448	5477	210709	142976	160509
ko04115	p53 signaling pathway	Cellular Processes	Cell growth and death	p53 signaling pathway	2.42263e+06	3.9156e+06	2.68633e+06	1.37341e+06	2.4431e+06	1.01023e+06	2.38475e+06	4.29373e+06	814161	4.25278e+06	5.98887e+06	2.05413e+06	2.29745e+06	2.50801e+06	77685.6	2.6126e+06	2.0126e+06	3.06332e+06	4.148e+06	5.31674e+06	2.03974e+06	2.03903e+06	4.76463e+06	2.45025e+06	4.8399e+06	4.84803e+06	5.58774e+06
ko04146	Peroxisome	Cellular Processes	Transport and catabolism	Peroxisome	95392.5	182021	220075	48659.3	103047	11199.6	100230	178976	17056.8	261756	32406	81959	124212	88634.7	2974.74	38645	465571	71882.3	311552	335001	184566	44850.6	141000	345569	257692	181870	192816
ko02010	ABC transporters	Environmental Information Processing	Membrane transport	ABC transporters	1.60828e+07	1.9879e+07	1.54362e+07	8.73544e+06	1.53957e+07	6.08497e+06	1.59086e+07	2.12338e+07	4.57696e+06	2.00504e+07	2.21538e+07	1.34022e+07	1.02616e+07	1.35399e+07	521131	1.81385e+07	9.10157e+06	1.40293e+07	1.99533e+07	2.56677e+07	8.49616e+06	1.111e+07	1.9317e+07	1.05604e+07	2.26771e+07	2.15295e+07	2.48007e+07
ko03070	Bacterial secretion system	Environmental Information Processing	Membrane transport	Bacterial secretion system	1.15686e+06	2.07105e+06	1.55897e+06	921458	1.40205e+06	1.15427e+06	1.23473e+06	1.97254e+06	814238	2.07582e+06	2.50665e+06	841741	638174	892851	32020.1	680520	1.34621e+06	1.06853e+06	2.00674e+06	2.46415e+06	215673	481228	2.27726e+06	1.30371e+06	2.241e+06	2.20153e+06	2.47774e+06
ko04020	Calcium signaling pathway	Environmental Information Processing	Signal transduction	Calcium signaling pathway	995673	1.42105e+06	961713	791226	972770	370602	987223	1.54319e+06	253864	1.45824e+06	2.11067e+06	896197	630442	917467	21993.5	701170	985179	934043	1.46113e+06	1.86048e+06	523764	667322	1.69679e+06	979269	1.65898e+06	1.6506e+06	1.86912e+06
ko04011	MAPK signaling pathway - yeast	Environmental Information Processing	Signal transduction	MAPK signaling pathway - yeast	652.16	6208.24	882.84	107.5	168.16	6968.96	469.16	9145.4	2617.96	13683	15493.2	590.34	1	74.5	104	0	3	0	18767.2	17119	0	0	62138.3	1.5	33676.5	9488.95	11943.7
ko04070	Phosphatidylinositol signaling system	Environmental Information Processing	Signal transduction	Phosphatidylinositol signaling system	4.36556e+06	6.25281e+06	5.15774e+06	3.87444e+06	4.25057e+06	1.61597e+06	4.36003e+06	6.43858e+06	1.082e+06	6.25289e+06	6.57526e+06	3.99067e+06	3.71074e+06	5.22441e+06	82703.8	6.30922e+06	5.52108e+06	5.41431e+06	6.15674e+06	7.91691e+06	2.53817e+06	4.58906e+06	5.97291e+06	5.27913e+06	6.91716e+06	6.95829e+06	7.79746e+06
ko02060	Phosphotransferase system (PTS)	Environmental Information Processing	Membrane transport	Phosphotransferase system (PTS)	540710	700707	579050	427249	542872	237122	534921	672769	150880	658594	698425	465967	330560	443893	11454.8	631767	525631	538989	646648	836469	244788	457447	674526	464689	712207	775320	860470
ko02020	Two-component system	Environmental Information Processing	Signal transduction	Two-component system	3.08604e+06	4.16981e+06	2.93647e+06	904810	2.63711e+06	1.00949e+06	3.03768e+06	5.0976e+06	784952	5.75325e+06	4.88601e+06	2.70804e+06	3.76138e+06	5.11928e+06	135892	344097	1.81802e+06	3.39029e+06	5.97463e+06	8.29964e+06	4.39932e+06	822706	3.88183e+06	1.92979e+06	7.0521e+06	6.67833e+06	7.6553e+06
ko00970	Aminoacyl-tRNA biosynthesis	Genetic Information Processing	Translation	Aminoacyl-tRNA biosynthesis	1.13233e+06	1.19904e+06	1.10566e+06	692524	1.11692e+06	357496	1.14034e+06	1.18777e+06	232552	991730	907181	885861	252097	177514	32169.1	705819	226151	276719	902181	1.01261e+06	113212	677755	1.09995e+06	244864	1.02289e+06	830838	991497
ko03410	Base excision repair	Genetic Information Processing	Replication and repair	Base excision repair	3.55492e+06	5.1909e+06	4.26631e+06	3.38085e+06	3.57713e+06	1.57789e+06	3.59669e+06	5.16666e+06	1.01583e+06	4.82569e+06	6.42517e+06	3.19552e+06	2.86992e+06	4.44521e+06	63871.7	5.55996e+06	4.13746e+06	4.41473e+06	4.7266e+06	6.00765e+06	2.0839e+06	4.04148e+06	5.28303e+06	3.79437e+06	5.32033e+06	5.40423e+06	6.05096e+06
ko03030	DNA replication	Genetic Information Processing	Replication and repair	DNA replication	46320.3	140385	83189	52707.3	115890	161281	62526.9	74184	93635.6	72601.2	210331	11467.5	2609.42	1878.02	2595.43	2156.53	861	32304.3	47811.9	38722.3	8687.49	3489.66	279140	3398.33	37661.1	36994.1	41708.4
ko03440	Homologous recombination	Genetic Information Processing	Replication and repair	Homologous recombination	121525	270084	253059	115410	219819	222423	150285	188563	148210	213274	300104	62269.2	70379.3	34513	7526.47	13778.5	29192.2	93018	167622	205178	17506.1	9282.52	494396	6548.32	233696	190791	233844
ko03430	Mismatch repair	Genetic Information Processing	Replication and repair	Mismatch repair	8.45804e+06	1.11821e+07	9.92483e+06	7.69651e+06	8.35004e+06	2.89401e+06	8.43677e+06	1.06129e+07	1.88887e+06	1.00064e+07	1.16935e+07	7.59732e+06	6.54102e+06	9.25776e+06	148949	1.40945e+07	1.06867e+07	1.07465e+07	1.00954e+07	1.26711e+07	4.21307e+06	9.51937e+06	9.60777e+06	9.58185e+06	1.0997e+07	1.14414e+07	1.26708e+07
ko03450	Non-homologous end-joining	Genetic Information Processing	Replication and repair	Non-homologous end-joining	314817	287875	220675	200353	277993	79669	306822	265907	68448.5	273623	407903	255110	322430	518372	6932.89	22944.6	479860	495616	315836	367961	81529.9	57031	290318	630148	297234	261719	280681
ko03013	Nucleocytoplasmic transport	Genetic Information Processing	Translation	Nucleocytoplasmic transport	4.7848e+06	6.67972e+06	5.28894e+06	4.11419e+06	4.70254e+06	1.7275e+06	4.77922e+06	6.94492e+06	1.11896e+06	6.53575e+06	7.77221e+06	4.34137e+06	3.35026e+06	5.09993e+06	87971	5.16465e+06	5.58314e+06	5.17315e+06	6.64095e+06	8.30098e+06	2.58133e+06	3.96422e+06	6.48296e+06	5.21397e+06	7.47451e+06	7.4379e+06	8.3278e+06
ko03420	Nucleotide excision repair	Genetic Information Processing	Replication and repair	Nucleotide excision repair	7.45271e+06	9.7711e+06	8.59207e+06	6.8116e+06	7.35149e+06	2.66123e+06	7.45025e+06	9.31642e+06	1.72771e+06	8.5844e+06	9.94544e+06	6.73194e+06	5.84196e+06	8.56178e+06	131823	1.17318e+07	8.82064e+06	9.30019e+06	8.62754e+06	1.07701e+07	3.929e+06	8.17429e+06	8.35782e+06	8.04793e+06	9.45601e+06	9.6406e+06	1.07597e+07
ko03050	Proteasome	Genetic Information Processing	Folding, sorting and degradation	Proteasome	5.25731e+06	7.82906e+06	6.31229e+06	4.51111e+06	5.30384e+06	2.13887e+06	5.27138e+06	7.77463e+06	1.5014e+06	7.72432e+06	9.1442e+06	4.65401e+06	4.29812e+06	6.14628e+06	110036	7.4997e+06	6.77971e+06	6.74315e+06	7.56553e+06	9.68748e+06	3.54795e+06	5.58405e+06	7.62787e+06	6.36837e+06	8.53395e+06	8.82942e+06	9.85526e+06
ko03060	Protein export	Genetic Information Processing	Folding, sorting and degradation	Protein export	7.1723e+06	9.06312e+06	7.16988e+06	4.44523e+06	6.77523e+06	1.95999e+06	7.18577e+06	9.35596e+06	1.38093e+06	9.31549e+06	1.01557e+07	6.10988e+06	4.19034e+06	5.41375e+06	182746	6.52009e+06	6.79002e+06	6.6747e+06	9.24297e+06	1.16711e+07	3.95446e+06	4.84571e+06	9.00989e+06	6.49378e+06	1.03156e+07	1.08323e+07	1.22062e+07
ko04141	Protein processing in endoplasmic reticulum	Genetic Information Processing	Folding, sorting and degradation	Protein processing in endoplasmic reticulum	403361	969279	738822	368766	667180	216535	475016	962847	153012	784324	1.80422e+06	211249	142045	1.56264e+06	12960.8	68758.4	1.28106e+06	553777	1.08147e+06	1.1425e+06	289493	80297	1.29942e+06	2.46899e+06	1.14508e+06	943451	1.06237e+06
ko03010	Ribosome	Genetic Information Processing	Translation	Ribosome	796270	866640	851577	725441	758322	193158	788951	829915	114727	673510	571215	724696	511433	938519	12411.4	1.27398e+06	728823	790193	749167	936636	304538	868320	476489	849654	837268	803299	882371
ko03008	Ribosome biogenesis in eukaryotes	Genetic Information Processing	Translation	Ribosome biogenesis in eukaryotes	2.14357e+07	3.01341e+07	2.50561e+07	2.02084e+07	2.0929e+07	7.98383e+06	2.13319e+07	3.01223e+07	5.16491e+06	2.88601e+07	3.42086e+07	1.97049e+07	1.74554e+07	2.42016e+07	352760	3.34645e+07	2.66434e+07	2.8296e+07	2.81706e+07	3.64601e+07	1.26389e+07	2.45604e+07	2.7457e+07	2.42423e+07	3.14717e+07	3.32615e+07	3.6947e+07
ko03018	RNA degradation	Genetic Information Processing	Folding, sorting and degradation	RNA degradation	4.09743e+06	7.47185e+06	5.53891e+06	3.3914e+06	4.24634e+06	2.14748e+06	4.16598e+06	8.37466e+06	1.56191e+06	8.38354e+06	1.11831e+07	3.56121e+06	4.81697e+06	7.48847e+06	99187.1	4.53186e+06	6.9065e+06	8.08281e+06	8.53857e+06	1.11986e+07	2.29884e+06	3.70926e+06	8.57108e+06	7.50957e+06	9.91939e+06	1.0071e+07	1.12801e+07
ko03020	RNA polymerase	Genetic Information Processing	Transcription	RNA polymerase	6.33418e+06	8.39968e+06	7.37325e+06	5.84275e+06	6.30867e+06	2.26821e+06	6.34993e+06	7.90133e+06	1.47371e+06	7.31157e+06	8.8328e+06	5.73283e+06	4.70941e+06	6.71807e+06	108796	9.88493e+06	7.52019e+06	7.68788e+06	7.31852e+06	9.12863e+06	3.31241e+06	6.94938e+06	7.28445e+06	6.77606e+06	7.95672e+06	8.1702e+06	9.08002e+06
ko04122	Sulfur relay system	Genetic Information Processing	Folding, sorting and degradation	Sulfur relay system	394702	801204	591619	389365	411022	278223	411876	859432	207060	1.05437e+06	776395	303515	509756	870617	10683.5	630459	883299	832267	1.00282e+06	1.34388e+06	300100	485960	793618	849863	1.1887e+06	1.19762e+06	1.3371e+06
ko05143	African trypanosomiasis	Human Diseases	Infectious disease: parasitic	African trypanosomiasis	40338.7	118480	127388	11764.6	28725.1	8755.67	41391.8	143230	9291.62	230920	27376	43901.7	81855.3	2406.75	2070.77	34379	10821.8	10649.8	245394	270006	173007	25544.1	122448	5477	211194	143169	160785
ko05010	Alzheimer disease	Human Diseases	Neurodegenerative disease	Alzheimer disease	131492	262563	268782	49816.7	100018	20952.8	136098	301691	20453.4	439404	216191	151532	208164	6181.33	5379.21	57245	31115.3	38168	477859	511872	667817	87999.3	376131	16361	408631	341953	404125
ko05146	Amoebiasis	Human Diseases	Infectious disease: parasitic	Amoebiasis	1.22833e+06	993891	1.00591e+06	1.4013e+06	1.08261e+06	328653	1.18734e+06	762813	143568	184307	432197	1.2681e+06	522430	425266	11683.4	2.48046e+06	35204.1	955669	105095	67222.8	71712.2	1.66901e+06	116276	134508	72952.7	32430.8	49261.8
ko05014	Amyotrophic lateral sclerosis	Human Diseases	Neurodegenerative disease	Amyotrophic lateral sclerosis	497759	809296	727768	231051	501956	217655	506702	832494	186272	1.03676e+06	1.27562e+06	416131	495953	466282	20827.9	91433.3	406536	340559	1.12633e+06	1.3023e+06	906467	137761	1.1259e+06	377929	1.10355e+06	1.02835e+06	1.16007e+06
ko05412	Arrhythmogenic right ventricular cardiomyopathy	Human Diseases	Cardiovascular disease	Arrhythmogenic right ventricular cardiomyopathy	1346	538.92	716.67	255.67	680.76	145.42	1311.25	913.17	585.75	94.58	1	2797.34	0	0.5	37.83	1052	3	0	196.08	87	0	2	21	0	283.66	78	86.76
ko05100	Bacterial invasion of epithelial cells	Human Diseases	Infectious disease: bacterial	Bacterial invasion of epithelial cells	7220.57	6275.42	7207.07	259.5	5434.14	94.32	7311.97	4989.2	397.36	4775.17	780	6701.97	0	200.5	5	0.8	1649.33	0	4964.59	6103.06	58.8	4	4469	37.3	4550.88	5468.84	5325.17
ko05219	Bladder cancer	Human Diseases	Cancer: specific types	Bladder cancer	40327.6	118371	127386	11769.6	28719.1	8763.34	41382	143050	9298.28	230564	27376	43898.2	81855.3	2406.75	2070.77	34379	10821.8	10649.8	245280	269766	173007	25544.1	122448	5477	210778	143001	160533
ko05142	Chagas disease	Human Diseases	Infectious disease: parasitic	Chagas disease	129950	133830	145604	54218.4	135624	20356.1	132890	94387.3	10493.8	80794.8	79853.4	100249	19285.6	3198.8	3892.31	10282.7	13601.1	16533	68498.3	65280.4	3086.29	787.63	143203	1627.89	66566.8	73128.2	94469.2
ko05210	Colorectal cancer	Human Diseases	Cancer: specific types	Colorectal cancer	303993	418859	389000	318016	303294	123245	318377	396363	72335.6	349324	585948	240746	114733	92899	6197.92	619649	88319.8	150816	334070	410658	24601	393406	473974	125666	379217	362894	413109
ko05414	Dilated cardiomyopathy	Human Diseases	Cardiovascular disease	Dilated cardiomyopathy	40326.6	118547	127386	11764.6	28719.1	8752.34	41390	142929	9281.28	230515	27376	43898.2	81855.3	2406.75	2070.77	34379	10821.8	10649.8	245242	269682	173007	25544.1	122448	5477	210711	142976	160509
ko05120	Epithelial cell signaling in Helicobacter pylori infection	Human Diseases	Infectious disease: bacterial	Epithelial cell signaling in Helicobacter pylori infection	105241	127840	148292	57986.6	116312	22231.6	107139	92355.2	11168.4	88843.8	78912	81676	7577.59	2797.25	4196.63	12524.7	4694.86	4435.41	67201.9	68620.1	3302.79	935.3	124462	1152.06	67475.9	67939.6	89371.8
ko05016	Huntington disease	Human Diseases	Neurodegenerative disease	Huntington disease	85539.5	77149.2	109922	29928.2	88854.4	65818.4	82824.9	62444.2	53883.2	56686.5	128335	58827.4	67256.2	52717.6	5011.35	9367.45	13927	48839.4	63565.7	60016.5	8563.54	5856.64	41342.8	62457.6	49271.1	31409.4	37934
ko05410	Hypertrophic cardiomyopathy	Human Diseases	Cardiovascular disease	Hypertrophic cardiomyopathy	1038	485	35	255	369	39	1118	844.75	348.5	56	1	2639	0	0.5	36	0	0	0	87.58	81	0	2	21	0	222.25	60	81.76
ko05012	Parkinson disease	Human Diseases	Neurodegenerative disease	Parkinson disease	354560	492329	550614	179886	427967	250148	377613	347232	192967	385399	245310	252760	247705	173676	16904.7	60879.7	149172	201934	430963	426319	531959	76976.4	325270	227485	346610	237912	271897
ko05200	Pathways in cancer	Human Diseases	Cancer: overview	Pathways in cancer	40326.6	118369	127386	11764.6	28719.1	8752.34	41381	142926	9281.28	230515	27376	43898.2	81855.3	2406.75	2070.77	34379	10821.8	10649.8	245242	269679	173007	25544.1	122448	5477	210709	142976	160509
ko05340	Primary immunodeficiency	Human Diseases	Immune disease	Primary immunodeficiency	4146.8	12980.6	23335.6	5222	3536.03	3716.92	4180.89	16112.1	2842.1	22038.2	3847.42	4717.01	2100.5	151.74	549.83	3902.5	92.5	597	10461.2	16221.6	268.5	156	7355.93	0.5	14527.6	12060.9	15736.5
ko05020	Prion disease	Human Diseases	Neurodegenerative disease	Prion disease	19490.5	17231.7	23850	2790.76	14742.6	1690.23	18651.9	10534.6	949.6	8606.28	1828.58	18432.1	9658.85	3751.75	119.53	110.63	2295.7	6718.14	9660.86	14243.9	1302.83	1711.37	18919.3	3587.27	22616.5	9750.77	10672.9
ko05215	Prostate cancer	Human Diseases	Cancer: specific types	Prostate cancer	76613	85664.5	47998.2	34091.8	92775.5	58845.3	76894.6	70649.8	35690.4	70374.2	88196.6	50186.2	15536.2	3779.45	3414.36	9308.68	18157	11220.8	57098.6	60391.2	11599.9	2863.14	117804	1744.56	57017.6	60283.2	77379.6
ko05211	Renal cell carcinoma	Human Diseases	Cancer: specific types	Renal cell carcinoma	152383	213259	237442	81177.7	180592	68421.9	160229	175913	61675.1	219257	176786	107935	243287	465586	5546.86	13016.3	474310	344316	314620	330319	223899	68689.1	171177	499301	284100	256744	278252
ko05222	Small cell lung cancer	Human Diseases	Cancer: specific types	Small cell lung cancer	551478	616061	679889	488803	626443	272509	563186	394647	168677	263563	616819	453957	298428	499784	11213.9	1.19013e+06	372884	438097	327511	260161	415037	701523	508263	391859	242485	203787	224580
ko05150	Staphylococcus aureus infection	Human Diseases	Infectious disease: bacterial	Staphylococcus aureus infection	497680	757126	755010	411198	513021	200605	520667	727016	143416	811828	803743	393410	439876	561039	13821.2	667045	573454	505836	905397	1.02913e+06	421507	487639	801984	630444	886673	767352	859182
ko05145	Toxoplasmosis	Human Diseases	Infectious disease: parasitic	Toxoplasmosis	62431.3	129586	93567.5	52817.8	99919.9	100402	76658.4	84477.1	84658.9	107945	142790	32997.1	138075	182522	3777.34	9558.64	72960.4	170086	117193	120319	25850.6	12003.8	134297	175348	129511	121174	144750
ko04940	Type I diabetes mellitus	Human Diseases	Endocrine and metabolic disease	Type I diabetes mellitus	118.83	913.34	22.16	51.33	43.5	0.17	94.32	1782.32	4	2781.67	66.67	87.01	92.5	22.33	0	0	65.99	3135	1445.5	5655.16	95.5	204.33	40	137.83	4234.47	3275.38	4537.17
ko04930	Type II diabetes mellitus	Human Diseases	Endocrine and metabolic disease	Type II diabetes mellitus	467866	804653	549860	418984	480432	249944	466955	900657	177090	827038	1.30207e+06	411828	355324	524459	8601.82	665072	524737	558946	787001	1.05741e+06	273069	459379	978466	659137	943155	957801	1.07963e+06
ko05110	Vibrio cholerae infection	Human Diseases	Infectious disease: bacterial	Vibrio cholerae infection	904105	1.05114e+06	755592	504407	817555	248829	881834	1.08886e+06	178049	1.10051e+06	785497	782893	537209	840546	24444.9	666939	699520	756972	1.11962e+06	1.43285e+06	637312	548696	782818	609524	1.20404e+06	1.20128e+06	1.35691e+06
ko05416	Viral myocarditis	Human Diseases	Cardiovascular disease	Viral myocarditis
ko00250	Alanine, aspartate and glutamate metabolism	Metabolism	Amino acid metabolism	Alanine, aspartate and glutamate metabolism	7.82925e+06	1.13723e+07	9.2635e+06	6.80891e+06	8.01844e+06	3.52078e+06	7.91299e+06	1.12152e+07	2.61918e+06	1.06676e+07	1.36971e+07	6.65313e+06	6.62512e+06	1.02415e+07	168163	8.89409e+06	1.09324e+07	1.01581e+07	1.07592e+07	1.3453e+07	4.51149e+06	7.49877e+06	1.09711e+07	1.15267e+07	1.18903e+07	1.20105e+07	1.33646e+07
ko00592	alpha-Linolenic acid metabolism	Metabolism	Lipid metabolism	alpha-Linolenic acid metabolism	321625	384312	336470	152121	377999	178073	322982	366518	138058	340037	329035	212613	71782.9	24612.7	11998.4	20885.9	34055.6	72523.4	302723	366670	186877	28968.8	362643	49595.5	349313	325635	387037
ko00520	Amino sugar and nucleotide sugar metabolism	Metabolism	Carbohydrate metabolism	Amino sugar and nucleotide sugar metabolism	1.11734e+07	1.52361e+07	1.21797e+07	9.84226e+06	1.14103e+07	4.53258e+06	1.12133e+07	1.45609e+07	2.93325e+06	1.30681e+07	1.79436e+07	9.69954e+06	8.09226e+06	1.48169e+07	229131	1.74579e+07	1.19961e+07	1.4182e+07	1.30701e+07	1.64235e+07	4.82279e+06	1.12562e+07	1.43492e+07	1.52679e+07	1.46101e+07	1.46673e+07	1.63519e+07
ko00627	Aminobenzoate degradation	Metabolism	Xenobiotics biodegradation and metabolism	Aminobenzoate degradation	4.14115e+06	6.62871e+06	5.03724e+06	2.4557e+06	4.43883e+06	2.65192e+06	4.24742e+06	6.58457e+06	2.02068e+06	7.09745e+06	7.26577e+06	3.19383e+06	3.43562e+06	4.05641e+06	140108	3.27228e+06	4.79744e+06	4.3734e+06	6.95808e+06	8.43709e+06	2.5934e+06	2.17425e+06	7.57698e+06	5.00529e+06	7.55828e+06	7.3759e+06	8.43807e+06
ko00590	Arachidonic acid metabolism	Metabolism	Lipid metabolism	Arachidonic acid metabolism	724840	831731	694322	441830	770499	253436	722973	811932	176129	697234	837204	611906	253852	257590	21158.4	56349	366178	214188	753800	848807	62228	28952.4	796632	147305	782475	749365	872896
ko00330	Arginine and proline metabolism	Metabolism	Amino acid metabolism	Arginine and proline metabolism	9.51498e+06	1.30783e+07	9.7983e+06	7209303	9.96352e+06	4.83635e+06	9.71088e+06	1.25552e+07	3.53851e+06	1.20982e+07	1.61497e+07	7.53425e+06	7.46851e+06	1.00748e+07	244470	4.98167e+06	1.0579e+07	1.00882e+07	1.23888e+07	1.52146e+07	5.2234e+06	4.99672e+06	1.30849e+07	1.03479e+07	1.3711e+07	1.34323e+07	1.50533e+07
ko00053	Ascorbate and aldarate metabolism	Metabolism	Carbohydrate metabolism	Ascorbate and aldarate metabolism	1.33477e+06	1.98033e+06	1.54202e+06	704503	1.48959e+06	774928	1.37733e+06	1.81174e+06	609667	1.62056e+06	2.17998e+06	932717	795465	1.28106e+06	57719.8	2.34742e+06	822602	1.24185e+06	1.61343e+06	1.97877e+06	479658	958787	2.01848e+06	995342	1.8059e+06	1.69013e+06	1.91621e+06
ko00791	Atrazine degradation	Metabolism	Xenobiotics biodegradation and metabolism	Atrazine degradation	596427	812117	641493	575331	642651	312364	626816	810501	196679	621028	714448	453830	100080	162655	13659.6	618534	166554	257994	536293	664969	73730.9	666067	651922	238675	642935	584656	680107
ko00362	Benzoate degradation	Metabolism	Xenobiotics biodegradation and metabolism	Benzoate degradation	3.31392e+06	4.24547e+06	4.02614e+06	2.53594e+06	3.50224e+06	2.00274e+06	3.42561e+06	3.59582e+06	1.3859e+06	3.06883e+06	2.4656e+06	2.61927e+06	1.45713e+06	1.00684e+06	70479.2	3.22496e+06	1.49001e+06	1.8316e+06	2.74487e+06	3.17813e+06	400046	2.3578e+06	2.80144e+06	1.20175e+06	2.92948e+06	2.63294e+06	3.11373e+06
ko00410	beta-Alanine metabolism	Metabolism	Metabolism of other amino acids	beta-Alanine metabolism	1.81594e+06	3.06526e+06	2.2991e+06	1.13644e+06	2.14745e+06	1.62697e+06	1.9167e+06	3.02376e+06	1.31406e+06	3.00809e+06	3.9856e+06	1.28127e+06	1.24011e+06	2.00903e+06	67423.2	303376	1.80512e+06	1.3958e+06	2.91317e+06	3.50793e+06	1.10568e+06	563835	3.32735e+06	1.62472e+06	3.18562e+06	2.99988e+06	3.42742e+06
ko01051	Biosynthesis of ansamycins	Metabolism	Metabolism of terpenoids and polyketides	Biosynthesis of ansamycins	619539	486229	434169	377327	696629	390817	618529	308766	300628	146850	109299	435928	89694.4	154705	21345.8	30707.1	273612	130984	183359	119675	48250.2	14991.2	203207	153551	134424	84795.9	84858.9
ko01053	Biosynthesis of siderophore group nonribosomal peptides	Metabolism	Metabolism of terpenoids and polyketides	Biosynthesis of siderophore group nonribosomal peptides	297570	554872	404022	242362	347161	131687	296841	551759	98535.3	657760	610601	267416	190044	400594	7081.7	27255.4	490197	333596	607862	841259	243038	198041	597562	384804	716918	800706	883865
ko01040	Biosynthesis of unsaturated fatty acids	Metabolism	Lipid metabolism	Biosynthesis of unsaturated fatty acids	497321	788203	699928	264150	586757	297651	516095	734431	245957	824637	977724	354862	701314	1.07685e+06	19714.5	55125	777953	1.09716e+06	904905	1.13979e+06	366193	177946	843409	950851	924439	985675	1.10306e+06
ko01055	Biosynthesis of vancomycin group antibiotics	Metabolism	Metabolism of terpenoids and polyketides	Biosynthesis of vancomycin group antibiotics	3.15498e+07	3.4239e+07	2.69672e+07	2.23198e+07	3.26503e+07	1.44692e+07	3.15956e+07	2.96903e+07	8.7752e+06	2.55652e+07	3.27802e+07	2.58002e+07	2.03314e+07	2.33895e+07	840462	3.11414e+07	1.90076e+07	2.76656e+07	2.56624e+07	3.04414e+07	9.60157e+06	1.90362e+07	3.36713e+07	1.97646e+07	2.7604e+07	2.56074e+07	2.90683e+07
ko00780	Biotin metabolism	Metabolism	Metabolism of cofactors and vitamins	Biotin metabolism	563439	1.09801e+06	710656	403534	606811	261948	564687	1.21104e+06	213394	1.22967e+06	1.88337e+06	470459	343097	645563	16218.2	89732.9	612085	570854	1.21741e+06	1.56089e+06	115719	300411	1.4094e+06	750997	1.4096e+06	1.42657e+06	1.60269e+06
ko00363	Bisphenol degradation	Metabolism	Xenobiotics biodegradation and metabolism	Bisphenol degradation	547751	611022	563575	422504	564080	445180	570572	543045	323430	383781	450117	464568	221874	294523	9894.53	58298.7	483281	340611	367472	433154	98379.6	104455	573619	308384	412987	332746	373590
ko00650	Butanoate metabolism	Metabolism	Carbohydrate metabolism	Butanoate metabolism	2.1373e+06	3.07195e+06	2.08369e+06	1.43682e+06	2.26378e+06	925113	2.13701e+06	3.11846e+06	678605	3.19348e+06	3.52858e+06	1.71983e+06	1.61602e+06	1.63585e+06	55328.8	188558	2.11348e+06	2.30023e+06	2.99537e+06	4.03118e+06	1.19534e+06	711499	3.11929e+06	2.15906e+06	3.48072e+06	3.66927e+06	4.09897e+06
ko00660	C5-Branched dibasic acid metabolism	Metabolism	Carbohydrate metabolism	C5-Branched dibasic acid metabolism	4.3186e+06	6.04956e+06	4.8684e+06	3.68222e+06	4.2863e+06	1.68748e+06	4.30235e+06	6.03737e+06	1.17388e+06	5.8496e+06	7.36166e+06	3.84915e+06	3.61184e+06	5.14698e+06	83932	4.51602e+06	6.10458e+06	5.48677e+06	5.93596e+06	7.35819e+06	2.20762e+06	3.84082e+06	5.95134e+06	5.64239e+06	6.50861e+06	6.61546e+06	7.34452e+06
ko00930	Caprolactam degradation	Metabolism	Xenobiotics biodegradation and metabolism	Caprolactam degradation	559518	773548	772597	444725	718297	340163	614992	620114	190092	554042	901027	372665	286777	1.22107e+06	17471.7	44069.8	1.01836e+06	552989	798769	794480	152308	80862.9	799105	1.63683e+06	700969	632268	648446
ko00710	Carbon fixation by Calvin cycle	Metabolism	Energy metabolism	Carbon fixation by Calvin cycle	7.50361e+06	1.18494e+07	9.33795e+06	5.9925e+06	7.95522e+06	3.83129e+06	7.6589e+06	1.18137e+07	2.78921e+06	1.27242e+07	1.34348e+07	6.09695e+06	6.22028e+06	8.31284e+06	186814	8.29939e+06	1.01176e+07	8.78519e+06	1.23427e+07	1.57329e+07	4.91329e+06	6.1327e+06	1.19315e+07	9.38696e+06	1.38325e+07	1.43694e+07	1.61268e+07
ko00906	Carotenoid biosynthesis	Metabolism	Metabolism of terpenoids and polyketides	Carotenoid biosynthesis	411774	594588	515015	399564	421085	143638	416091	574308	96426.3	555523	671353	369123	334888	575063	6723.16	623229	750876	544113	587535	703352	247279	461227	528936	631771	614228	628203	684215
ko00625	Chloroalkane and chloroalkene degradation	Metabolism	Xenobiotics biodegradation and metabolism	Chloroalkane and chloroalkene degradation	1.49039e+06	1.84927e+06	1.73001e+06	1.2537e+06	1.55226e+06	834727	1.53575e+06	1.80689e+06	569550	1.43989e+06	1.51797e+06	1.17722e+06	443164	624637	29286.8	1.79655e+06	678001	880114	1.34611e+06	1.55649e+06	187425	1.33172e+06	1.4792e+06	915873	1468002	1.3623e+06	1.59036e+06
ko00361	Chlorocyclohexane and chlorobenzene degradation	Metabolism	Xenobiotics biodegradation and metabolism	Chlorocyclohexane and chlorobenzene degradation	459268	631720	528383	310952	430520	335227	467049	567138	195362	481283	747686	411673	173963	64996.8	10917.4	658492	103436	346444	419693	498251	58990.6	241614	713265	194150	486713	380867	473497
ko00020	Citrate cycle (TCA cycle)	Metabolism	Carbohydrate metabolism	Citrate cycle (TCA cycle)	5.30369e+06	9.30769e+06	6.95944e+06	3.57678e+06	5.9257e+06	3.07673e+06	5.42558e+06	9.42896e+06	2.32743e+06	1.02729e+07	1.32553e+07	4.19186e+06	4.37208e+06	5.3692e+06	160652	5.69198e+06	7.23248e+06	6.4332e+06	1.01897e+07	1.3008e+07	4.16693e+06	3.92512e+06	1.12057e+07	7.00415e+06	1.13873e+07	1.17538e+07	1.31306e+07
ko00460	Cyanoamino acid metabolism	Metabolism	Metabolism of other amino acids	Cyanoamino acid metabolism	1.87308e+06	2.48359e+06	2.32903e+06	1.62459e+06	2.05798e+06	985977	1.94756e+06	2.10378e+06	623789	1.93218e+06	2.3162e+06	1.48983e+06	1.21125e+06	2.51746e+06	46980.7	1.8367e+06	2.45832e+06	1.99913e+06	2.23964e+06	2.37164e+06	698165	1.39884e+06	2.17694e+06	3.19761e+06	2.10355e+06	2.11397e+06	2.33696e+06
ko00270	Cysteine and methionine metabolism	Metabolism	Amino acid metabolism	Cysteine and methionine metabolism	7.93517e+06	1.02991e+07	9.02833e+06	6.56434e+06	8.05182e+06	3.45302e+06	7.9784e+06	9.67203e+06	2.58855e+06	9.08183e+06	1.00077e+07	6.60121e+06	6.63087e+06	9.1796e+06	190047	8.62089e+06	9.31664e+06	1.0122e+07	9.36174e+06	1.15012e+07	3.70988e+06	6.91157e+06	8.56814e+06	9.17197e+06	1.01919e+07	1.02696e+07	1.15558e+07
ko00621	Dioxin degradation	Metabolism	Xenobiotics biodegradation and metabolism	Dioxin degradation	532308	521217	491631	555732	463333	251611	525523	503747	138765	261424	349616	491130	168303	270648	6352.62	600318	69114.3	301034	232423	263129	57438.9	549566	218032	162826	259597	257647	320355
ko00982	Drug metabolism - cytochrome P450	Metabolism	Xenobiotics biodegradation and metabolism	Drug metabolism - cytochrome P450	2.63041e+06	3.2344e+06	2.94018e+06	2.48312e+06	2.6778e+06	1.09502e+06	2.64225e+06	2.93411e+06	695106	2557250	3.52274e+06	2.27815e+06	2.02187e+06	3.52973e+06	48267.6	3.73656e+06	3.51415e+06	3.4338e+06	2.81057e+06	3.12633e+06	885285	2.6714e+06	2.78364e+06	3.7293e+06	2.77937e+06	2.86411e+06	3.18784e+06
ko00983	Drug metabolism - other enzymes	Metabolism	Xenobiotics biodegradation and metabolism	Drug metabolism - other enzymes	1.86043e+06	2.91728e+06	2.17013e+06	1.20474e+06	2.08824e+06	1.12788e+06	1.88819e+06	3.16143e+06	777222	2.97183e+06	4.90969e+06	1.45037e+06	833127	1.13214e+06	52989.3	1.38105e+06	935117	1.32486e+06	2.7227e+06	3.48167e+06	667675	792223	3.93864e+06	1.08681e+06	3.242e+06	3.10005e+06	3.59725e+06
ko00565	Ether lipid metabolism	Metabolism	Lipid metabolism	Ether lipid metabolism	87446.4	139646	143212	71605.8	152261	73326.9	105743	68119.9	65457.8	63828.2	150437	51473.1	37374.7	75588.9	3059.23	3001.5	7666.8	31167.7	67582	56063.3	19043.2	2666.2	131741	7211.5	57682.6	50486.2	59104.3
ko00642	Ethylbenzene degradation	Metabolism	Xenobiotics biodegradation and metabolism	Ethylbenzene degradation	614279	818086	866762	555583	680147	554844	660149	589814	348243	559400	497027	458356	169904	18966.4	13711	1.1576e+06	193290	280699	479016	485359	51121.3	454982	693561	138893	495141	418770	525567
ko00061	Fatty acid biosynthesis	Metabolism	Lipid metabolism	Fatty acid biosynthesis	6.55192e+06	8.7565e+06	6.6894e+06	5.85964e+06	6.65443e+06	2.68192e+06	6.59689e+06	9.26061e+06	1.64209e+06	7.99145e+06	1.08424e+07	5.78197e+06	3.56251e+06	4.72949e+06	117958	4.33004e+06	4.14693e+06	5.60476e+06	7431229	9.86671e+06	2.81652e+06	3.84336e+06	8.65061e+06	4.7956e+06	8.68726e+06	8.89328e+06	1.01259e+07
ko00071	Fatty acid degradation	Metabolism	Lipid metabolism	Fatty acid degradation	3.3979e+06	5.40217e+06	4.38649e+06	2.44251e+06	4.01615e+06	2.76547e+06	3.59288e+06	5.1927e+06	2.07508e+06	5.02901e+06	4.82634e+06	2.45359e+06	1.48052e+06	1.75597e+06	105653	2.0736e+06	1.94353e+06	2.08746e+06	4.54871e+06	5.56353e+06	736814	1.67091e+06	5.09104e+06	1.84586e+06	5.20219e+06	4.82964e+06	5.59282e+06
ko00944	Flavone and flavonol biosynthesis	Metabolism	Biosynthesis of other secondary metabolites	Flavone and flavonol biosynthesis	403790	672671	496281	171782	416932	194035	414636	736214	183001	793174	1.36075e+06	319530	421934	925704	12739.6	32443.5	936216	437167	845207	1.07283e+06	305989	90915.4	915710	612222	930526	957009	1.06621e+06
ko00941	Flavonoid biosynthesis	Metabolism	Biosynthesis of other secondary metabolites	Flavonoid biosynthesis	12487.8	40495.9	47431.2	15099	28014	12314.4	16620.9	10905.2	6280.47	5748.29	79.17	4151.19	41136	4746.99	316.35	39711.7	17220.7	68164.1	5770.9	6722.53	1831.55	5935.25	119.6	83643.4	4630.93	7879.46	7341.52
ko00364	Fluorobenzoate degradation	Metabolism	Xenobiotics biodegradation and metabolism	Fluorobenzoate degradation	313901	433684	343780	117808	325796	169941	320608	287850	117556	296287	408744	226341	103610	16209.8	6975.07	47185.2	62938.7	32389.6	298100	311972	33366.5	5862.05	437465	5835.1	298142	223247	268590
ko00790	Folate biosynthesis	Metabolism	Metabolism of cofactors and vitamins	Folate biosynthesis	324795	458412	350135	166245	432530	181093	353668	268934	151563	285628	350207	194924	109971	24997.8	12143.8	35219.9	37172.4	178741	347461	334686	59314.1	13177.4	271231	15171.2	309034	180109	216095
ko00051	Fructose and mannose metabolism	Metabolism	Carbohydrate metabolism	Fructose and mannose metabolism	5.96581e+06	7.80779e+06	6.57779e+06	4.67308e+06	5.80847e+06	2.31247e+06	5.90411e+06	7.49181e+06	1.57109e+06	6.3075e+06	8.89614e+06	5.46304e+06	4.55427e+06	7.58182e+06	130069	1.14724e+07	7.12813e+06	8.23616e+06	6.52403e+06	8.16862e+06	2.61298e+06	6.39714e+06	6.74616e+06	7.83782e+06	7.18901e+06	7.26667e+06	8.09885e+06
ko00052	Galactose metabolism	Metabolism	Carbohydrate metabolism	Galactose metabolism	4.50614e+06	6.45527e+06	5.78848e+06	4.44634e+06	4.84657e+06	2.11144e+06	4.62208e+06	5.62465e+06	1.36434e+06	4.85656e+06	7.45493e+06	3.7133e+06	3.74911e+06	7.91114e+06	100580	9.804e+06	5.89986e+06	7.4691e+06	5.23678e+06	6.21289e+06	1.68386e+06	6.52215e+06	5.7912e+06	8.68142e+06	5.42622e+06	5.51261e+06	6.06175e+06
ko00480	Glutathione metabolism	Metabolism	Metabolism of other amino acids	Glutathione metabolism	4.66599e+06	4.82233e+06	4.06319e+06	3.59724e+06	4.5444e+06	1.56733e+06	4.63968e+06	4.58976e+06	892520	3.83243e+06	4.54791e+06	4.03156e+06	1.49577e+06	2.06181e+06	102596	2.84764e+06	2.06538e+06	1.80055e+06	3.82984e+06	4.3285e+06	1.13386e+06	2.37584e+06	4.48417e+06	1.77067e+06	4.04419e+06	3.78567e+06	4.32741e+06
ko00561	Glycerolipid metabolism	Metabolism	Lipid metabolism	Glycerolipid metabolism	3.23927e+06	4.31445e+06	3.55911e+06	2.67825e+06	3.30451e+06	1.70399e+06	3.27813e+06	4.03864e+06	1.20249e+06	3.56435e+06	5.23885e+06	2.84002e+06	2.59131e+06	3.49394e+06	73460.4	3.72512e+06	2.65331e+06	4.02859e+06	3.65431e+06	4.34193e+06	1.38697e+06	2.90431e+06	4.1167e+06	3023635	3.91567e+06	3.85243e+06	4.37659e+06
ko00564	Glycerophospholipid metabolism	Metabolism	Lipid metabolism	Glycerophospholipid metabolism	5.25578e+06	6.96338e+06	5.86951e+06	4.09717e+06	5.48217e+06	1.9455e+06	5.27359e+06	6.70187e+06	1.34101e+06	6.2362e+06	8.0717e+06	4.5143e+06	3.48163e+06	5.06601e+06	117921	6.90199e+06	4.21537e+06	5.77874e+06	6.12261e+06	7.60158e+06	2.98396e+06	4.73196e+06	6.65835e+06	4.90597e+06	6.72874e+06	6.88356e+06	7.87391e+06
ko00260	Glycine, serine and threonine metabolism	Metabolism	Amino acid metabolism	Glycine, serine and threonine metabolism	6.8521e+06	1.04737e+07	8.24303e+06	4.72381e+06	7.53132e+06	3.86004e+06	6.94021e+06	1.01569e+07	3.02235e+06	9.95162e+06	1.21142e+07	5.53042e+06	5.6024e+06	7.08148e+06	196071	6.18226e+06	8.59683e+06	8.23824e+06	1.02715e+07	1.24466e+07	3.41304e+06	4.64197e+06	1.09852e+07	8.26845e+06	1.11422e+07	1.12071e+07	1.26334e+07
ko00010	Glycolysis / Gluconeogenesis	Metabolism	Carbohydrate metabolism	Glycolysis / Gluconeogenesis	1.15961e+07	1.47278e+07	1.22052e+07	1.04708e+07	1.17092e+07	4.99382e+06	1.16765e+07	1.38115e+07	3.34517e+06	1.19802e+07	1.57822e+07	1.017e+07	6.81461e+06	1.06992e+07	232489	1.60338e+07	9.11358e+06	1.19857e+07	1.16009e+07	1.42771e+07	4.08133e+06	1.12238e+07	1.33428e+07	9.98816e+06	1.2957e+07	1.28315e+07	14432529
ko00531	Glycosaminoglycan degradation	Metabolism	Glycan biosynthesis and metabolism	Glycosaminoglycan degradation	268116	553246	473934	272869	493535	153008	325032	358754	132018	306387	459269	122435	126353	1.23924e+06	7769.94	55989.8	974594	424299	485271	453886	204417	71989.6	488360	1.9118e+06	478095	359930	390122
ko00604	Glycosphingolipid biosynthesis - ganglio series	Metabolism	Glycan biosynthesis and metabolism	Glycosphingolipid biosynthesis - ganglio series	1.13944e+07	1.4356e+07	1.18126e+07	9.83448e+06	1.14223e+07	5.20782e+06	1.14415e+07	1.37719e+07	3.57395e+06	1.2429e+07	1.63377e+07	1.00178e+07	6.97996e+06	9.31644e+06	235291	1.09926e+07	8.04486e+06	1.10477e+07	1.168e+07	1.4619e+07	4.3615e+06	8.82437e+06	1.38803e+07	9.74817e+06	1.31245e+07	1.29565e+07	1.46229e+07
ko00603	Glycosphingolipid biosynthesis - globo and isoglobo series	Metabolism	Glycan biosynthesis and metabolism	Glycosphingolipid biosynthesis - globo and isoglobo series	202454	318708	338174	200897	367405	107251	242900	121420	88231	113430	84457.5	96275.3	50293.2	860376	6010.09	15694.2	763911	277939	244308	160881	113324	46158.8	193310	1.43837e+06	155283	123825	109860
ko00601	Glycosphingolipid biosynthesis - lacto and neolacto series	Metabolism	Glycan biosynthesis and metabolism	Glycosphingolipid biosynthesis - lacto and neolacto series	357119	657935	652715	368325	573387	264323	410421	451102	172523	396914	869073	192269	301442	1.40955e+06	11079.4	632975	1.18246e+06	679018	596532	559026	207423	465772	654784	2.13699e+06	494106	469590	481598
ko00630	Glyoxylate and dicarboxylate metabolism	Metabolism	Carbohydrate metabolism	Glyoxylate and dicarboxylate metabolism	479655	664743	391445	266109	447092	498806	475722	751485	372351	1.00244e+06	770085	386633	633357	871050	15223	65854.9	453040	674091	838324	1.23593e+06	808874	145160	792627	529800	1.0626e+06	1.16889e+06	1.30552e+06
ko00340	Histidine metabolism	Metabolism	Amino acid metabolism	Histidine metabolism	3.05524e+06	5.39088e+06	3.98332e+06	1.75768e+06	3.49203e+06	1.82033e+06	3.10755e+06	5.25318e+06	1.54455e+06	5.7929e+06	7.01239e+06	2.3153e+06	3.61868e+06	5.12504e+06	96416.9	311082	5.3134e+06	5.20203e+06	5.98275e+06	7.47762e+06	2.5429e+06	1.05318e+06	6.07611e+06	5.99149e+06	6.62747e+06	6.78446e+06	7.56874e+06
ko00562	Inositol phosphate metabolism	Metabolism	Carbohydrate metabolism	Inositol phosphate metabolism	1.57075e+06	2.10953e+06	1.47243e+06	1.27002e+06	1.76537e+06	898090	1.59854e+06	1.81538e+06	633866	1.6305e+06	2.20397e+06	1.25425e+06	735992	755147	48563.8	733026	1.01557e+06	1.02804e+06	1.58662e+06	1.87861e+06	393428	801883	2.19275e+06	1.13483e+06	1.66763e+06	1.6533e+06	1.87269e+06
ko00950	Isoquinoline alkaloid biosynthesis	Metabolism	Biosynthesis of other secondary metabolites	Isoquinoline alkaloid biosynthesis	799791	1.30613e+06	931414	338871	840428	452605	800561	1.3548e+06	370920	1.4943e+06	1.96048e+06	630543	807207	1.30833e+06	26398.1	83789.7	1.44179e+06	1.00195e+06	1.55668e+06	1.98312e+06	557063	175780	1.60557e+06	1.125e+06	1.70296e+06	1.7766e+06	1.98591e+06
ko00903	Limonene degradation	Metabolism	Metabolism of terpenoids and polyketides	Limonene degradation	161340	362499	214066	87023.1	201208	182934	175725	387617	166646	405791	803956	121435	197424	107729	8852.44	23863.9	12780	253182	403488	384720	63693.9	8142.89	734744	19213.8	493818	299855	350195
ko00591	Linoleic acid metabolism	Metabolism	Lipid metabolism	Linoleic acid metabolism	435932	424588	469541	377477	415705	200200	446562	389445	124439	245250	275490	385433	209631	288147	4671.55	27000.4	480169	312948	285508	329374	77612.9	96724.4	285847	303578	315653	261738	295114
ko00785	Lipoic acid metabolism	Metabolism	Metabolism of cofactors and vitamins	Lipoic acid metabolism	3.24826e+06	4.27332e+06	3.39227e+06	2.59673e+06	3.34536e+06	1.43487e+06	3.27206e+06	4.20919e+06	979956	3.96452e+06	5.78358e+06	2.57823e+06	1.71147e+06	3.41086e+06	66777.4	1.95819e+06	3.87736e+06	2.36155e+06	4.14446e+06	5.07364e+06	1.574e+06	1.42398e+06	4.71838e+06	2.95986e+06	4.5758e+06	4.56218e+06	5.07838e+06
ko00540	Lipopolysaccharide biosynthesis	Metabolism	Glycan biosynthesis and metabolism	Lipopolysaccharide biosynthesis	2.43613e+06	3.9363e+06	2.43632e+06	1.05626e+06	2.34275e+06	253109	2.36807e+06	4.82529e+06	268084	5.82886e+06	6.74388e+06	1.91667e+06	1.4485e+06	1.84953e+06	71831.9	218424	5.50497e+06	742462	5.54184e+06	7.71924e+06	3.16798e+06	703573	5.25563e+06	2.66467e+06	6.28649e+06	7.11158e+06	7.83515e+06
ko00300	Lysine biosynthesis	Metabolism	Amino acid metabolism	Lysine biosynthesis	6.99207e+06	8.94309e+06	7.57333e+06	6.90707e+06	6.85754e+06	2.71597e+06	7.02356e+06	8.57941e+06	1.73499e+06	7.62287e+06	9.40777e+06	6.35407e+06	5.09244e+06	6.54478e+06	112504	1.05289e+07	7.17562e+06	8.18651e+06	7.51912e+06	9.48368e+06	3.48202e+06	7.89621e+06	7.56602e+06	7.02071e+06	8.18163e+06	8.49196e+06	9.4453e+06
ko00310	Lysine degradation	Metabolism	Amino acid metabolism	Lysine degradation	2.01428e+06	3.26484e+06	2.6378e+06	1.25148e+06	2.4326e+06	1.61927e+06	2.14369e+06	3.07713e+06	1.22109e+06	3.13517e+06	3.81377e+06	1.42408e+06	1.04653e+06	1.09034e+06	70980.6	798749	1.10154e+06	1.30741e+06	2.90336e+06	3.53748e+06	536063	545980	3.60756e+06	982366	3.28507e+06	2.98517e+06	3.43929e+06
ko00980	Metabolism of xenobiotics by cytochrome P450	Metabolism	Xenobiotics biodegradation and metabolism	Metabolism of xenobiotics by cytochrome P450	1.18714e+06	1.27917e+06	1.15816e+06	724194	1.20259e+06	406828	1.20615e+06	1.2379e+06	273087	1.02969e+06	981170	914340	264565	190349	33885.2	709807	228565	293057	930025	1.04027e+06	120541	679432	1.21272e+06	246432	1.05317e+06	853074	1.01851e+06
ko00680	Methane metabolism	Metabolism	Energy metabolism	Methane metabolism	4.70205e+06	6.6876e+06	5.71101e+06	3.8158e+06	4.76286e+06	1.85368e+06	4.71389e+06	6.57925e+06	1.30825e+06	6.52417e+06	7.92132e+06	4.08011e+06	4.13363e+06	6306449	104604	6.74836e+06	6.52252e+06	6.40837e+06	6.76675e+06	8.40695e+06	2.58464e+06	4.56357e+06	6.68705e+06	6.3766e+06	7.3593e+06	7.50658e+06	8.32114e+06
ko00626	Naphthalene degradation	Metabolism	Xenobiotics biodegradation and metabolism	Naphthalene degradation	1.8877e+06	2.64545e+06	2.23867e+06	1.39039e+06	2.06085e+06	1.41071e+06	1.95381e+06	2.45424e+06	980723	2.02291e+06	2.76586e+06	1.52165e+06	554265	628014	46211	2.00596e+06	751219	840215	1.89121e+06	2.2036e+06	262569	1.08658e+06	2.66867e+06	769515	2.09327e+06	1.85801e+06	2.18329e+06
ko00524	Neomycin, kanamycin and gentamicin biosynthesis	Metabolism	Biosynthesis of other secondary metabolites	Neomycin, kanamycin and gentamicin biosynthesis	459966	818113	606346	452251	539001	272507	481288	777557	181338	748805	1.1524e+06	385194	377622	870701	10113.8	630627	639860	780567	768275	922280	142659	451064	1.05137e+06	877461	861695	871364	959159
ko00510	N-Glycan biosynthesis	Metabolism	Glycan biosynthesis and metabolism	N-Glycan biosynthesis	116701	514331	204729	80935.3	138203	116546	124301	766221	107277	700916	930201	94599.8	112878	193433	5917.5	12267.4	416355	112703	708151	1.00621e+06	53456.3	27799.3	696470	268788	909296	911568	1.04384e+06
ko00760	Nicotinate and nicotinamide metabolism	Metabolism	Metabolism of cofactors and vitamins	Nicotinate and nicotinamide metabolism	4.53759e+06	7.12605e+06	5.33184e+06	3.38858e+06	4.75131e+06	2.00492e+06	4.53986e+06	7.24515e+06	1.52363e+06	7.45338e+06	8.6413e+06	3.81417e+06	4.18632e+06	5.51075e+06	112513	4.47219e+06	6.29429e+06	6.3629e+06	7.22144e+06	9.60581e+06	3.20822e+06	3.60047e+06	7.22416e+06	5.91971e+06	8.26638e+06	8.597e+06	9.58274e+06
ko00910	Nitrogen metabolism	Metabolism	Energy metabolism	Nitrogen metabolism	2.89371e+06	3.8544e+06	2.98044e+06	2.08888e+06	3.02094e+06	1.39045e+06	2.89624e+06	3.72721e+06	989617	3.54738e+06	5.28914e+06	2.27778e+06	1.91082e+06	2.64804e+06	78432.2	835905	3.04004e+06	2.75922e+06	3.6879e+06	4.48313e+06	1.3472e+06	1.19356e+06	4.58926e+06	3.24452e+06	4.06327e+06	3.87654e+06	4.37121e+06
ko00633	Nitrotoluene degradation	Metabolism	Xenobiotics biodegradation and metabolism	Nitrotoluene degradation	6.7533e+06	9.51016e+06	7.60252e+06	5.94792e+06	7.04216e+06	3.81336e+06	6.94074e+06	9.19433e+06	2.70326e+06	8.55062e+06	9.48374e+06	5.67286e+06	4.16559e+06	5.26876e+06	149208	5.93735e+06	4.66614e+06	5.72411e+06	7.85566e+06	9.72687e+06	2.57888e+06	4.93567e+06	8.59162e+06	5.04202e+06	8.7597e+06	8.75055e+06	1.00623e+07
ko00401	Novobiocin biosynthesis	Metabolism	Biosynthesis of other secondary metabolites	Novobiocin biosynthesis	910271	1.54086e+06	1.05387e+06	538917	956830	461692	906230	1.64771e+06	379119	1.7672e+06	2.42809e+06	778720	1.02258e+06	1.50972e+06	24097.3	70081.7	1.64639e+06	1.36483e+06	1.78491e+06	2.36673e+06	753314	230639	1.84501e+06	1.36325e+06	2.00137e+06	2.10839e+06	2.35263e+06
ko00670	One carbon pool by folate	Metabolism	Metabolism of cofactors and vitamins	One carbon pool by folate	7.74652e+06	1.10363e+07	8.56852e+06	5.973e+06	7.88299e+06	3.67431e+06	7.81202e+06	1.09467e+07	2.78237e+06	1.05275e+07	1.19734e+07	6.58399e+06	7.36477e+06	9.6303e+06	187075	9.95916e+06	9.57918e+06	1.13862e+07	1.0692e+07	1.33379e+07	4.78944e+06	7.12385e+06	1.0827e+07	1.10411e+07	1.20317e+07	1.19715e+07	1.33665e+07
ko00720	Other carbon fixation pathways	Metabolism	Energy metabolism	Other carbon fixation pathways	3.24917e+06	4.56413e+06	3.81269e+06	2.88182e+06	3.29073e+06	1.31549e+06	3.26019e+06	4.41252e+06	949869	4.02107e+06	5.5048e+06	2.91968e+06	3.01167e+06	3.89301e+06	68232	3.7346e+06	3.98023e+06	4.25767e+06	3.92904e+06	4.98385e+06	1.68089e+06	3.28441e+06	4.36572e+06	3.72114e+06	4.43989e+06	4.56697e+06	5.15035e+06
ko00511	Other glycan degradation	Metabolism	Glycan biosynthesis and metabolism	Other glycan degradation	1.00296e+06	1.61719e+06	1.64297e+06	1.18461e+06	1.46728e+06	439345	1.15067e+06	1.13751e+06	282828	944645	1.46645e+06	601642	390895	3.17451e+06	23361.2	1.18301e+06	3.19212e+06	1.49545e+06	1.53255e+06	1.53756e+06	413354	945009	1.1638e+06	4.94634e+06	1.23673e+06	1.17323e+06	1155451
ko00190	Oxidative phosphorylation	Metabolism	Energy metabolism	Oxidative phosphorylation	9.97013e+06	1.61968e+07	1.21187e+07	7.68568e+06	1.08572e+07	4.6831e+06	1.02314e+07	1.65277e+07	3.19866e+06	1.77315e+07	2.09646e+07	8.11966e+06	6.82178e+06	9.59232e+06	259625	9.48688e+06	1.14438e+07	1.00405e+07	1.7494e+07	2.2131e+07	7.72822e+06	7.20475e+06	1.88815e+07	1.12492e+07	1.9569e+07	1.9848e+07	2.23893e+07
ko00770	Pantothenate and CoA biosynthesis	Metabolism	Metabolism of cofactors and vitamins	Pantothenate and CoA biosynthesis	1.04363e+06	1.69055e+06	1.17143e+06	643299	1.08845e+06	440577	1.03168e+06	1.8397e+06	348821	1.94237e+06	2.81537e+06	844707	1.13928e+06	1.60368e+06	29022.5	125082	2.20756e+06	1.29708e+06	1.97456e+06	2.55616e+06	1.10839e+06	423236	2.00227e+06	1.66495e+06	2.27437e+06	2.32482e+06	2.60537e+06
ko00311	Penicillin and cephalosporin biosynthesis	Metabolism	Biosynthesis of other secondary metabolites	Penicillin and cephalosporin biosynthesis	143143	254755	235325	115081	212936	116936	156070	194119	76514.3	211993	299394	81034.6	63405.8	8208.17	4781.23	558971	12922.8	112233	206013	247840	22129	216954	318974	19158.8	222961	217826	254391
ko00040	Pentose and glucuronate interconversions	Metabolism	Carbohydrate metabolism	Pentose and glucuronate interconversions	4.80465e+06	5.57905e+06	4.49554e+06	4.26144e+06	5.03431e+06	2.30557e+06	4.9363e+06	5.08377e+06	1.40831e+06	3.98257e+06	5.93964e+06	3.72434e+06	2.58165e+06	3.81314e+06	112740	2.61709e+06	3.79699e+06	4.75092e+06	4.08525e+06	5.05103e+06	1.29121e+06	1.82105e+06	4.81906e+06	5.12327e+06	4.36158e+06	4.32275e+06	4.79984e+06
ko00030	Pentose phosphate pathway	Metabolism	Carbohydrate metabolism	Pentose phosphate pathway	8.36424e+06	1.03303e+07	8.35943e+06	7.2928e+06	8.21879e+06	3.36779e+06	8.33531e+06	1.00887e+07	2.18602e+06	8.6495e+06	1.14582e+07	7.51108e+06	5.48452e+06	7.88995e+06	170844	1.05412e+07	7.26549e+06	9.25197e+06	8.77211e+06	1.09085e+07	2.85961e+06	7.46903e+06	9.43962e+06	8.3743e+06	9.72288e+06	9.69588e+06	1.08366e+07
ko00550	Peptidoglycan biosynthesis	Metabolism	Glycan biosynthesis and metabolism	Peptidoglycan biosynthesis	7.5039e+06	9.16907e+06	7.934e+06	6.80466e+06	7.41319e+06	2.75052e+06	7.46226e+06	8.29445e+06	1.74892e+06	7.92498e+06	9.35326e+06	6.79086e+06	5.92056e+06	7.49231e+06	130515	8.9022e+06	7.98051e+06	9.45543e+06	7.93697e+06	9.73627e+06	3.52567e+06	6.93741e+06	7.70249e+06	7.7995e+06	8.49578e+06	8.78766e+06	9.72339e+06
ko00360	Phenylalanine metabolism	Metabolism	Amino acid metabolism	Phenylalanine metabolism	2.06025e+06	3.16689e+06	2.52801e+06	1.2486e+06	2.25775e+06	1.40653e+06	2.137e+06	2.9808e+06	1.00736e+06	3.01053e+06	3.40042e+06	1.55015e+06	1.35871e+06	1.66216e+06	60622.7	236523	2.11322e+06	1.63126e+06	3.06711e+06	3.69548e+06	746519	429775	3.16687e+06	1.83198e+06	3.28948e+06	3.11532e+06	3.56482e+06
ko00400	Phenylalanine, tyrosine and tryptophan biosynthesis	Metabolism	Amino acid metabolism	Phenylalanine, tyrosine and tryptophan biosynthesis	5.99584e+06	8.94175e+06	6.15144e+06	3.81076e+06	6.12857e+06	2.61969e+06	5.924e+06	9.47665e+06	1.95187e+06	9.80303e+06	1.26169e+07	5.12947e+06	5.42621e+06	7.6868e+06	137131	377599	9.06876e+06	7.49266e+06	9.80055e+06	1.28156e+07	4.18331e+06	1.38317e+06	1.013e+07	7.38889e+06	1.11517e+07	1.16509e+07	1.30415e+07
ko00940	Phenylpropanoid biosynthesis	Metabolism	Biosynthesis of other secondary metabolites	Phenylpropanoid biosynthesis	37991.4	66796.2	46950.9	17778.6	54047.2	24740.9	43051.8	60604.9	14220.5	64678.7	24746.8	27807.4	2657.95	2767.27	852.77	1556	30284.1	13602.2	48281.1	71842.3	6399.25	1143.5	53593.2	2786.5	66712.9	54610.6	65168.5
ko00440	Phosphonate and phosphinate metabolism	Metabolism	Metabolism of other amino acids	Phosphonate and phosphinate metabolism	416311	465559	497188	303156	426893	133475	425408	334824	128009	256080	296070	320257	326363	415456	12568.1	51023.3	398774	514739	291537	276872	279242	330430	339299	349291	290108	177733	216179
ko00195	Photosynthesis	Metabolism	Energy metabolism	Photosynthesis	3.19144e+06	4.70103e+06	3.7316e+06	2.97135e+06	3.0836e+06	1.1562e+06	3.1656e+06	4.9013e+06	738611	4.92244e+06	6.21557e+06	2.95304e+06	2.44016e+06	3.54259e+06	51923.7	4.97794e+06	3.80337e+06	3.60513e+06	4.74701e+06	5.74841e+06	2.09408e+06	3.623e+06	5.65565e+06	3.74976e+06	5.87429e+06	5.27977e+06	5.92719e+06
ko00624	Polycyclic aromatic hydrocarbon degradation	Metabolism	Xenobiotics biodegradation and metabolism	Polycyclic aromatic hydrocarbon degradation	2.03619e+06	2.65033e+06	2.06498e+06	1.79458e+06	2.01756e+06	1.22848e+06	2.10078e+06	2.68319e+06	814383	2.08532e+06	2.69236e+06	1.747e+06	974842	1.01944e+06	41184.4	1.8703e+06	1.15999e+06	1.60382e+06	1.95759e+06	2.45468e+06	324792	1.4371e+06	2.41468e+06	1.1677e+06	2.26157e+06	2.0742e+06	2.42836e+06
ko00523	Polyketide sugar unit biosynthesis	Metabolism	Metabolism of terpenoids and polyketides	Polyketide sugar unit biosynthesis	934928	1.80118e+06	1.39545e+06	672391	1.09675e+06	352677	943897	1.78978e+06	300071	2.16127e+06	2.09439e+06	759996	681759	1.61962e+06	24018.1	99961.7	1.6289e+06	1.27684e+06	2.09107e+06	2.83934e+06	593268	553858	2.02639e+06	2.01883e+06	2.44347e+06	2.6423e+06	2.90509e+06
ko00860	Porphyrin metabolism	Metabolism	Metabolism of cofactors and vitamins	Porphyrin metabolism	4.69261e+06	6.85562e+06	5.56003e+06	4.32248e+06	4.84984e+06	2.38505e+06	4.74136e+06	6.61244e+06	1.6308e+06	6.4559e+06	7.78035e+06	4.19066e+06	3.7578e+06	5.32078e+06	92199.3	5.72655e+06	5.68882e+06	5.80117e+06	6.27259e+06	8.02941e+06	2.4568e+06	4.69331e+06	6.49943e+06	4.9203e+06	7044472	7.18224e+06	7.95753e+06
ko00120	Primary bile acid biosynthesis	Metabolism	Lipid metabolism	Primary bile acid biosynthesis	146829	260371	343324	252435	157982	73152.3	155328	187059	54942.7	112032	338518	157377	148866	202948	2721.3	713718	130172	359576	81255.4	60937.3	42739.2	594799	286320	352070	74279.6	45779.4	60533.7
ko00640	Propanoate metabolism	Metabolism	Carbohydrate metabolism	Propanoate metabolism	407815	586638	650976	216782	448071	236516	413355	591496	179120	493684	590133	294532	120067	75167.5	11391.1	585034	173802	230925	469476	573835	46681.9	256465	554781	185440	537483	535097	635986
ko00230	Purine metabolism	Metabolism	Nucleotide metabolism	Purine metabolism	2.28204e+07	2.90614e+07	2.41843e+07	2.03875e+07	2.25714e+07	8.79437e+06	2.27647e+07	2.79516e+07	5.66923e+06	2.48947e+07	3.20072e+07	2.05828e+07	1.5436e+07	2.24359e+07	424169	2.68611e+07	2.32543e+07	2.3992e+07	2.48376e+07	3.07651e+07	1.06593e+07	2.0932e+07	2.58806e+07	2.17438e+07	2.71559e+07	2.75067e+07	3.07849e+07
ko00240	Pyrimidine metabolism	Metabolism	Nucleotide metabolism	Pyrimidine metabolism	1.73103e+07	2.21005e+07	1.92949e+07	1.6171e+07	1.70155e+07	6.37098e+06	1.72654e+07	2.12894e+07	4.03739e+06	1.90049e+07	2.34974e+07	1.5707e+07	1.26257e+07	1.8688e+07	297631	2.65291e+07	1.98191e+07	2.066e+07	1.92903e+07	2.38028e+07	8.31039e+06	1.87377e+07	1.88809e+07	1.84758e+07	2.08971e+07	2.13882e+07	2.38317e+07
ko00620	Pyruvate metabolism	Metabolism	Carbohydrate metabolism	Pyruvate metabolism	829045	748157	694792	801525	736795	343786	813154	693779	187548	366752	358658	774178	304862	280087	10181.2	1.20422e+06	107814	508965	320483	377429	69005.1	821830	283863	195286	350691	338657	412759
ko00830	Retinol metabolism	Metabolism	Metabolism of cofactors and vitamins	Retinol metabolism	3.81945e+06	7.56826e+06	5.72342e+06	2.10696e+06	4.31831e+06	2.74456e+06	3.97199e+06	7.8153e+06	2.38459e+06	8.77414e+06	1.108e+07	2.99718e+06	6.25828e+06	7.83936e+06	138259	483916	9.11041e+06	7.83255e+06	9.24905e+06	1.10794e+07	3.76265e+06	1.80104e+06	1.04546e+07	6.84078e+06	1.04023e+07	9.63383e+06	1.099e+07
ko00740	Riboflavin metabolism	Metabolism	Metabolism of cofactors and vitamins	Riboflavin metabolism	1.51844e+06	2.22266e+06	1.72307e+06	911510	1.65006e+06	677392	1.50941e+06	2.18191e+06	549185	2.31451e+06	2.54742e+06	1.20052e+06	1.22057e+06	1.62865e+06	43569.6	1.26689e+06	2.39567e+06	1.74736e+06	2.41936e+06	2.97126e+06	777863	873020	2.41652e+06	2.12342e+06	2.6052e+06	2.70093e+06	2.9922e+06
ko00121	Secondary bile acid biosynthesis	Metabolism	Lipid metabolism	Secondary bile acid biosynthesis	128188	210740	299400	231358	116589	22897.3	130841	151779	21680.5	76217.7	266933	150856	145834	201859	1709.05	702757	129264	349319	59268.5	44081.9	37448.8	593340	188436	351165	51069.1	35004.4	45195.3
ko00450	Selenocompound metabolism	Metabolism	Metabolism of other amino acids	Selenocompound metabolism	3.59711e+06	5.49512e+06	4.12403e+06	2.77669e+06	3.90651e+06	1.93436e+06	3.62614e+06	5.4964e+06	1.37765e+06	5.3808e+06	7.3182e+06	2.91337e+06	2.48351e+06	3.45754e+06	98879.1	2.64309e+06	3.93588e+06	3.36376e+06	5.33413e+06	6.66264e+06	1.85708e+06	2323097	6.2284e+06	3.57701e+06	6.00163e+06	6.07321e+06	6.92497e+06
ko00600	Sphingolipid metabolism	Metabolism	Lipid metabolism	Sphingolipid metabolism	778808	1.56015e+06	1.16476e+06	882112	877660	422241	826812	1.81588e+06	247339	1.50659e+06	3.31252e+06	562825	533951	2.2643e+06	15572.4	1.77461e+06	2.02526e+06	1.38783e+06	1.91462e+06	2.14312e+06	406535	1.28474e+06	2.26365e+06	3.35839e+06	2.01359e+06	1.74768e+06	1.91343e+06
ko00500	Starch and sucrose metabolism	Metabolism	Carbohydrate metabolism	Starch and sucrose metabolism	7.34295e+06	8.80916e+06	7.73222e+06	6.2074e+06	7.44945e+06	2.84176e+06	7.40741e+06	8.04505e+06	1.75334e+06	6.83718e+06	1.00447e+07	5.94546e+06	4.98342e+06	9.64274e+06	175149	1.10279e+07	7.33197e+06	9.02259e+06	7.37678e+06	8.72719e+06	2.16864e+06	6.56467e+06	8.65679e+06	1.07629e+07	7.78374e+06	7.60232e+06	8.40287e+06
ko00100	Steroid biosynthesis	Metabolism	Lipid metabolism	Steroid biosynthesis	82994.4	317419	100124	52869.5	117400	160168	91738.4	450737	109312	395212	872522	56523.5	23543.2	62748.2	2616.64	3070.5	11396.2	61205.8	410944	516152	55641.8	3486.2	693661	3692.16	511310	448269	526508
ko00140	Steroid hormone biosynthesis	Metabolism	Lipid metabolism	Steroid hormone biosynthesis	117481	476560	148183	71208.1	129892	90765.9	120947	742182	59580.8	686501	1.38311e+06	86577.1	14094.5	211102	2567.27	12943.2	140182	78706.9	701226	857334	92627.3	3192.04	1020394	438171	905808	738539	855891
ko00521	Streptomycin biosynthesis	Metabolism	Biosynthesis of other secondary metabolites	Streptomycin biosynthesis	2.28336e+06	3.86417e+06	2.79324e+06	1.8747e+06	2.53666e+06	1.03116e+06	2.30725e+06	3.81232e+06	754185	4.01002e+06	4.88569e+06	1.94466e+06	1.56622e+06	3.16347e+06	55109.2	1.42015e+06	3.07089e+06	2.86996e+06	3.91952e+06	5.09908e+06	896131	1.61212e+06	4.51596e+06	3.88343e+06	4.49366e+06	4.69289e+06	5.19523e+06
ko00643	Styrene degradation	Metabolism	Xenobiotics biodegradation and metabolism	Styrene degradation	7.11324e+06	9.26071e+06	7.846e+06	5.61329e+06	7.59466e+06	4.15624e+06	7.27627e+06	8.38802e+06	2.9899e+06	7.93022e+06	9.52511e+06	5.8083e+06	4.02893e+06	4.55199e+06	183920	4.7801e+06	5.37645e+06	5.68164e+06	7.42997e+06	8.92383e+06	2.61283e+06	4.56275e+06	9.03017e+06	4.8474e+06	8.06446e+06	7.67361e+06	8.77908e+06
ko00920	Sulfur metabolism	Metabolism	Energy metabolism	Sulfur metabolism	593743	956204	698438	332556	704802	479787	630983	1.07034e+06	343172	889315	1.14054e+06	416244	75499.3	52684.9	19310.4	89683.4	39083.2	43624.1	812502	992358	88045.6	146698	1.08882e+06	12365.8	945372	788589	922174
ko00430	Taurine and hypotaurine metabolism	Metabolism	Metabolism of other amino acids	Taurine and hypotaurine metabolism	1.36973e+06	1.73297e+06	1.47411e+06	1.11154e+06	1.3852e+06	619928	1.37297e+06	1.63704e+06	454255	1.44851e+06	2.07614e+06	1.19026e+06	822332	1.24832e+06	29996.8	1.97233e+06	1.20731e+06	1.19529e+06	1.53512e+06	1.73683e+06	239186	1.15461e+06	1.76402e+06	1.42529e+06	1.55637e+06	1.5283e+06	1.73446e+06
ko00900	Terpenoid backbone biosynthesis	Metabolism	Metabolism of terpenoids and polyketides	Terpenoid backbone biosynthesis	835627	1.47586e+06	1.26513e+06	501523	1.08724e+06	922576	911029	1.39053e+06	736642	1.20216e+06	1.5811e+06	547900	326263	331167	31170.8	662571	293054	415105	1.08055e+06	1.2442e+06	161096	267188	1.54713e+06	302862	1.2108e+06	1.01264e+06	1.21016e+06
ko00253	Tetracycline biosynthesis	Metabolism	Metabolism of terpenoids and polyketides	Tetracycline biosynthesis	2.02471e+06	2.18084e+06	1.66283e+06	1.97963e+06	1.86695e+06	629207	2.01499e+06	2.25485e+06	339873	1.87681e+06	2.54198e+06	1.87027e+06	1.01698e+06	1.28385e+06	25711.5	257609	657761	1.5324e+06	1.61714e+06	2.17725e+06	903038	877178	1.87947e+06	1.12317e+06	1.92376e+06	2.05755e+06	2.369e+06
ko00730	Thiamine metabolism	Metabolism	Metabolism of cofactors and vitamins	Thiamine metabolism	1.6566e+06	2.3891e+06	2.10472e+06	1.21725e+06	1.69331e+06	674449	1.67613e+06	2.31647e+06	504354	2426242	2.85745e+06	1.34432e+06	1.38064e+06	2.20502e+06	39455.6	2.37404e+06	2.7513e+06	1.93337e+06	2.46837e+06	3.10381e+06	1.21479e+06	1.40565e+06	2.33518e+06	1.93844e+06	2.67619e+06	2.77839e+06	3.09524e+06
ko00623	Toluene degradation	Metabolism	Xenobiotics biodegradation and metabolism	Toluene degradation	166400	316331	226088	105086	224732	272486	181422	289544	219083	239004	301504	103365	47895.7	11537	5513.9	48510.7	9935.27	22913.7	204646	227124	35021.3	12271.2	344063	3721.21	242383	173246	211453
ko00960	Tropane, piperidine and pyridine alkaloid biosynthesis	Metabolism	Biosynthesis of other secondary metabolites	Tropane, piperidine and pyridine alkaloid biosynthesis	1.0207e+07	1.45399e+07	1.17863e+07	9.39944e+06	9.98631e+06	3.81742e+06	1.01507e+07	1.46844e+07	2.52502e+06	1.41649e+07	1.65541e+07	9.34315e+06	8.35258e+06	1.09256e+07	173885	1.5569e+07	1.21039e+07	1.31005e+07	1.36838e+07	1.79438e+07	6.21612e+06	1.13737e+07	1.34348e+07	1.08013e+07	15469995	1.63941e+07	1.83083e+07
ko00380	Tryptophan metabolism	Metabolism	Amino acid metabolism	Tryptophan metabolism	2.72947e+06	4.40952e+06	3.70196e+06	1.89875e+06	3.30856e+06	2.26098e+06	2.91681e+06	3.9605e+06	1.68627e+06	3.80458e+06	4.44355e+06	1.99361e+06	1.27686e+06	1.36953e+06	90354.1	1.4954e+06	1.30525e+06	1.73487e+06	3.49565e+06	4.14152e+06	941338	991004	4.43045e+06	1.14617e+06	3.87108e+06	3.54081e+06	4.15375e+06
ko00350	Tyrosine metabolism	Metabolism	Amino acid metabolism	Tyrosine metabolism	2.86157e+06	3.85886e+06	3.30646e+06	2.09654e+06	3.04518e+06	1.40885e+06	2.93118e+06	3.66749e+06	983138	3.21046e+06	4.22423e+06	2.21941e+06	1.28124e+06	1.84982e+06	76106.2	2.53575e+06	1.90148e+06	1.94525e+06	3.11189e+06	3.72433e+06	804511	2.16557e+06	3.69979e+06	1.8768e+06	3.44028e+06	3.23913e+06	3.75518e+06
ko00130	Ubiquinone and other terpenoid-quinone biosynthesis	Metabolism	Metabolism of cofactors and vitamins	Ubiquinone and other terpenoid-quinone biosynthesis	3.52786e+06	4.18939e+06	3.06284e+06	2.8277e+06	3.54359e+06	1.33954e+06	3.53838e+06	4.21988e+06	765059	3.70087e+06	4.34249e+06	3.00817e+06	1.00422e+06	1.42636e+06	74655.2	2.47855e+06	2.0814e+06	1.45673e+06	3.68619e+06	4.56186e+06	1.52255e+06	1.83757e+06	3.9121e+06	1.45854e+06	4.19304e+06	3.95588e+06	4.48422e+06
ko00290	Valine, leucine and isoleucine biosynthesis	Metabolism	Amino acid metabolism	Valine, leucine and isoleucine biosynthesis	4.9488e+06	7.86844e+06	5.60512e+06	3.39553e+06	5.32586e+06	2.58834e+06	4.93263e+06	8.02593e+06	1.97799e+06	8.50563e+06	1.07052e+07	4.12823e+06	4.48089e+06	5.40368e+06	134170	2.29631e+06	6.09452e+06	6.91154e+06	8.28284e+06	1.0778e+07	3.27803e+06	2.61132e+06	9.12038e+06	6.13385e+06	9.45142e+06	9.72148e+06	1.08764e+07
ko00280	Valine, leucine and isoleucine degradation	Metabolism	Amino acid metabolism	Valine, leucine and isoleucine degradation	4.01103e+06	6.8465e+06	5.55102e+06	2.66321e+06	4.73005e+06	3.31696e+06	4.22227e+06	6.53791e+06	2.52409e+06	6.80381e+06	7.10696e+06	3.08567e+06	2.3318e+06	2.84324e+06	129449	1.10011e+06	2.95221e+06	2.82918e+06	6.39721e+06	7.62696e+06	893362	1.05839e+06	7.03297e+06	2.69e+06	6.99669e+06	6.64635e+06	7.67494e+06
ko00513	Various types of N-glycan biosynthesis	Metabolism	Glycan biosynthesis and metabolism	Various types of N-glycan biosynthesis	294.83	2232.16	140.48	47.83	43	4500.75	228.52	3849.09	3224.25	6949.75	4180.5	187.49	6201.33	147.5	199.5	0	2540.5	946	2945.18	9331.26	12.5	836	2709	154.5	6567.87	7894.66	8022.18
ko00750	Vitamin B6 metabolism	Metabolism	Metabolism of cofactors and vitamins	Vitamin B6 metabolism	3.80717e+06	5.3595e+06	4.3274e+06	2.85183e+06	3.80811e+06	1.62978e+06	3.77948e+06	5.47667e+06	1.19835e+06	5.28775e+06	7.24394e+06	3.24143e+06	2.71862e+06	4.21759e+06	91291.1	3.89791e+06	4.58633e+06	4.06491e+06	5.23282e+06	6.45435e+06	1.9032e+06	3.00605e+06	5.94781e+06	4.13298e+06	5.81168e+06	5.82815e+06	6.57499e+06
ko00622	Xylene degradation	Metabolism	Xenobiotics biodegradation and metabolism	Xylene degradation	1.33431e+06	2.04531e+06	1.67991e+06	957773	1.48089e+06	707323	1.3794e+06	1.82755e+06	493605	1.92743e+06	2.43434e+06	991734	506570	574808	41199	2.41261e+06	1.27146e+06	744955	1.85895e+06	2.23186e+06	680170	1.33399e+06	2.31293e+06	915503	1.98104e+06	2.00721e+06	2.31e+06
ko00908	Zeatin biosynthesis	Metabolism	Metabolism of terpenoids and polyketides	Zeatin biosynthesis	5.76638e+06	7.93191e+06	6.42429e+06	4.04092e+06	6.00297e+06	2.74189e+06	5.80337e+06	7.59347e+06	2.08117e+06	7.19708e+06	8.13794e+06	4.70414e+06	4.44127e+06	7.22089e+06	156014	4.08391e+06	7.20687e+06	5.78101e+06	7.8998e+06	9.22777e+06	3.53985e+06	3.73131e+06	7.36189e+06	7.22515e+06	8.02304e+06	7.65978e+06	8.66587e+06
ko04920	Adipocytokine signaling pathway	Organismal Systems	Endocrine system	Adipocytokine signaling pathway	465082	613079	490682	400468	463923	159551	464433	599412	103753	564506	524811	415894	377388	757245	9170.36	626379	551446	544271	566917	705217	126739	439843	486482	475840	634184	661834	740633
ko04612	Antigen processing and presentation	Organismal Systems	Immune system	Antigen processing and presentation	13516.6	21859.6	39975.6	5636.36	12314.7	4227.74	13607.8	25667.1	3303.7	34101.1	4511.28	8454.75	2120.5	597.03	553.69	3456.5	6236.99	4866.5	18829.3	23796.2	270.5	157	19711.4	6.5	23426.5	24383	30555.4
ko04973	Carbohydrate digestion and absorption	Organismal Systems	Digestive system	Carbohydrate digestion and absorption	84779.1	195938	244058	111446	167131	43909.1	109417	112697	36406.9	141788	104399	37853.7	11693.9	272667	2314.17	6686.5	498876	59453.8	198840	184402	23987.5	16451.9	40540.8	385939	169312	165268	167510
ko04260	Cardiac muscle contraction	Organismal Systems	Circulatory system	Cardiac muscle contraction	152380	213259	237442	81177.7	180592	68421.9	160229	175905	61675.1	219252	176786	107935	243287	465586	5546.86	13016.3	474310	344316	314584	330213	223899	68689.1	171177	499301	284095	256691	278197
ko04910	Insulin signaling pathway	Organismal Systems	Endocrine system	Insulin signaling pathway	152381	213259	237442	81177.7	180598	68421.9	160232	175904	61675.1	219252	176786	107935	243287	465586	5546.86	13016.3	474310	344316	314584	330213	223899	68689.1	171177	499301	284095	256689	278191
ko04621	NOD-like receptor signaling pathway	Organismal Systems	Immune system	NOD-like receptor signaling pathway	58970.4	25293.9	28548.9	25028.1	52024.1	34872.1	55796.7	22294.2	27054.8	6171.56	69733.4	53702.2	47659.7	50400.7	2564.93	5215.13	5251.93	22818.2	25162.5	8827.55	9037.15	1795.31	19579.7	6722.4	6316.21	4654.03	3360.03
ko04972	Pancreatic secretion	Organismal Systems	Digestive system	Pancreatic secretion	150761	99878.1	102087	66653.7	156571	54764	149682	72007.3	47585.3	50911.2	31440.1	106524	48765.3	176642	4964.69	11371.6	122120	38004.6	66899.6	63078.2	29086.5	5157.58	40374.2	136486	68142.3	47500.5	49586.3
ko04626	Plant-pathogen interaction	Organismal Systems	Environmental adaptation	Plant-pathogen interaction	506032	776962	530419	335209	521360	201900	509216	832203	145733	880374	1193161	374613	505446	780193	13622.9	35715.3	565869	742391	880559	1.13818e+06	309029	96941.1	959584	782166	1.00022e+06	1.01499e+06	1.13864e+06
ko03320	PPAR signaling pathway	Organismal Systems	Endocrine system	PPAR signaling pathway	4.11034e+06	5.7453e+06	4.74243e+06	3.59527e+06	4.27101e+06	1.90062e+06	4.14156e+06	5.36402e+06	1.25524e+06	5.00426e+06	6.88189e+06	3.65825e+06	2.87031e+06	4.03597e+06	89323.4	5.66103e+06	4.18704e+06	4.64755e+06	4.92034e+06	6.02969e+06	1.89638e+06	4.0853e+06	5.97671e+06	4.14654e+06	5.41428e+06	5.34129e+06	6.00466e+06
ko04914	Progesterone-mediated oocyte maturation	Organismal Systems	Endocrine system	Progesterone-mediated oocyte maturation	403301	1.01127e+06	666043	283444	593160	501897	449441	887249	378636	1.14283e+06	953645	235177	328883	554506	15089.9	51797.1	1.09741e+06	484578	1.14837e+06	1.45569e+06	94992.6	73082.7	998991	926135	1.24568e+06	1.35247e+06	1.46601e+06
ko04974	Protein digestion and absorption	Organismal Systems	Digestive system	Protein digestion and absorption	703803	1.02744e+06	907717	529950	705655	219099	720352	980783	153380	1.08741e+06	978002	640068	602354	538968	16958.7	649647	592287	646930	1.12015e+06	1.2987e+06	1.08546e+06	561304	965548	509134	1.12404e+06	1.04941e+06	1.19348e+06
ko04964	Proximal tubule bicarbonate reclamation	Organismal Systems	Excretory system	Proximal tubule bicarbonate reclamation	1286.63	1558.81	62.66	290	536.17	3612.7	1376.66	2585.64	658.03	3199.33	1581	2892.43	0.5	0.5	144.83	0	0.5	0	1408.52	2961.12	0	0	41	0	3148.7	584.78	660.43
ko04614	Renin-angiotensin system	Organismal Systems	Endocrine system	Renin-angiotensin system	152455	213525	237462	81187.7	180609	68794.5	160293	176555	61833.7	219992	242360	107991	243287	465814	5573.36	13016.5	474310	344316	315324	330888	223899	68689.1	182574	499301	285051	257105	279127
ko04622	RIG-I-like receptor signaling pathway	Organismal Systems	Immune system	RIG-I-like receptor signaling pathway	1.38873e+06	1.73404e+06	1.5105e+06	1.09116e+06	1.36334e+06	505722	1.39784e+06	1.71762e+06	302212	1.63301e+06	1.85448e+06	1.19654e+06	1.14389e+06	1.77735e+06	34392.1	1.25058e+06	1.31504e+06	1.65954e+06	1.70884e+06	2.15131e+06	945441	988246	1.41961e+06	1.42462e+06	1.84883e+06	1.85315e+06	2.091e+06
ko04962	Vasopressin-regulated water reabsorption	Organismal Systems	Excretory system	Vasopressin-regulated water reabsorption	239416	513648	330612	204194	297046	133451	254945	517570	111463	594797	793019	154711	180702	311561	7616.29	69676.2	169341	214836	531992	703029	74171.7	191154	546000	287163	609507	641860	722716

## Sheet: Top 35 Pathways
Pathway_Class	Pathway_Name	Feed%	Chicken_Gut%	Droppings%	Fish_Intestine%	Sediment%
Environmental Information Processing	ko02010: ABC transporters	4.51405	4.01444	3.99969	4.54873	4.89473
Genetic Information Processing	ko03008: Ribosome biogenesis in eukaryotes	5.44989	7.77814	6.9635	6.67194	7.09325
Genetic Information Processing	ko03430: Mismatch repair	1.99074	3.02462	2.70571	2.44032	2.46709
Genetic Information Processing	ko03420: Nucleotide excision repair	1.8248	2.60042	2.34656	2.14688	2.10206
Genetic Information Processing	ko03060: Protein export	1.42233	1.8071	1.9695	2.02958	2.31087
Genetic Information Processing	ko03020: RNA polymerase	1.55434	2.17434	2.00972	1.8248	1.7796
Genetic Information Processing	ko03018: RNA degradation	1.53733	1.71145	1.51867	1.84413	2.1585
Genetic Information Processing	ko03050: Proteasome	1.51381	1.88243	1.72726	1.73239	1.897
Metabolism	ko01055: Biosynthesis of vancomycin group antibiotics	9.72186	7.05281	7.85706	7.67719	5.95851
Metabolism	ko00230: Purine metabolism	6.00945	6.61503	6.83493	6.46615	6.03106
Metabolism	ko00240: Pyrimidine metabolism	4.32148	5.82507	5.37398	4.91417	4.65982
Metabolism	ko00190: Oxidative phosphorylation	3.28627	2.9049	3.24181	3.62129	4.33082
Metabolism	ko00520: Amino sugar and nucleotide sugar metabolism	3.10608	3.93056	3.43422	3.5326	3.20519
Metabolism	ko00960: Tropane, piperidine and pyridine alkaloid biosynthesis	2.63032	3.61725	3.27779	3.19216	3.48773
Metabolism	ko00010: Glycolysis / Gluconeogenesis	3.45988	3.32495	3.33819	3.23215	2.83769
Metabolism	ko00604: Glycosphingolipid biosynthesis - ganglio series	3.63974	2.87299	3.19623	3.19996	2.88685
Metabolism	ko00330: Arginine and proline metabolism	3.4792	2.38372	2.83871	2.98766	2.97649
Metabolism	ko00710: Carbon fixation by Calvin cycle	2.74778	2.41864	2.50619	2.54911	3.09389
Metabolism	ko00250: Alanine, aspartate and glutamate metabolism	2.54628	2.72148	2.58911	2.60003	2.62203
Metabolism	ko00670: One carbon pool by folate	2.68176	2.85697	2.42197	2.47685	2.6141
Metabolism	ko00270: Cysteine and methionine metabolism	2.5154	2.49767	2.43356	2.24171	2.25193
Metabolism	ko00030: Pentose phosphate pathway	2.31076	2.43206	2.39044	2.33564	2.12922
Metabolism	ko00260: Glycine, serine and threonine metabolism	2.85722	2.0099	2.20112	2.27488	2.45874
Metabolism	ko00020: Citrate cycle (TCA cycle)	2.24624	1.74707	1.8153	2.10082	2.53469
Metabolism	ko00550: Peptidoglycan biosynthesis	1.86888	2.35244	2.2496	2.00921	1.91186
Metabolism	ko00500: Starch and sucrose metabolism	1.92551	2.46245	2.12189	2.1492	1.69835
Metabolism	ko00400: Phenylalanine, tyrosine and tryptophan biosynthesis	1.90066	1.45169	1.91471	2.17822	2.48095
Metabolism	ko00300: Lysine biosynthesis	1.84204	2.33397	2.13824	1.93797	1.84425
Metabolism	ko00633: Nitrotoluene degradation	2.69066	1.56957	1.97382	1.94297	1.95187
Metabolism	ko00643: Styrene degradation	2.95878	1.46616	2.02544	1.92836	1.77362
Metabolism	ko00830: Retinol metabolism	2.12619	1.49191	1.55324	1.89036	2.1853
Metabolism	ko00051: Fructose and mannose metabolism	1.6201	2.27336	1.82821	1.78972	1.58294
Metabolism	ko00061: Fatty acid biosynthesis	1.793	1.37985	1.84922	1.95976	1.92607
Metabolism	ko00290: Valine, leucine and isoleucine biosynthesis	1.89736	1.42183	1.58219	1.81286	2.09397
Metabolism	ko00908: Zeatin biosynthesis	2.00981	1.59273	1.77221	1.76022	1.76897

## Sheet: KEGG Resistance Pathways %
Pathway_ID	Group_Name	Sub_Group	Pathway_Name	Genes	Description	Feed	Chicken Gut	Droppings	Fish Intestine	Sediment
map01501	Human Diseases	Drug resistance: antimicrobial	beta-Lactam resistance	bcrC	bcrC; undecaprenyl-diphosphatase	58.9995	31.0341	34.9999	29.2297	24.68
map01501	Human Diseases	Drug resistance: antimicrobial	beta-Lactam resistance	acrA, mexA, adeI, smeD, mtrC, cmeA	acrA, mexA, adeI, smeD, mtrC, cmeA; membrane fusion protein, multidrug efflux system	6.58777	22.5003	25.4674	25.7472	34.9455
map01502	Human Diseases	Drug resistance: antimicrobial	Vancomycin resistance	vanX	vanX; zinc D-Ala-D-Ala dipeptidase	10.9217	4.54097	12.0708	13.1228	7.79732
map01501	Human Diseases	Drug resistance: antimicrobial	beta-Lactam resistance	acrB, mexB, adeJ, smeE, mtrD, cmeB	acrB, mexB, adeJ, smeE, mtrD, cmeB; multidrug efflux pump	3.57733	8.20046	10.0104	13.6799	19.2487
map01501	Human Diseases	Drug resistance: antimicrobial	beta-Lactam resistance	oprM, emhC, ttgC, cusC, adeK, smeF, mtrE, cmeC, gesC	oprM, emhC, ttgC, cusC, adeK, smeF, mtrE, cmeC, gesC; outer membrane protein, multidrug efflux system	1.40736	7.18709	4.02429	3.36218	7.80305
map01502	Human Diseases	Drug resistance: antimicrobial	Vancomycin resistance	vanJ	vanJ; vancomycin resistance protein VanJ	3.88276	0.116123	1.80342	0.683818	0.319112
map01502	Human Diseases	Drug resistance: antimicrobial	Vancomycin resistance	mdlA, smdA	mdlA, smdA; ATP-binding cassette, subfamily B, multidrug efflux pump	0.704581	0.139618	1.50171	1.33042	0.245334
map01501	Human Diseases	Drug resistance: antimicrobial	beta-Lactam resistance	ccrA	ccrA; crotonyl-CoA reductase	3.24645	0.229974	1.13067	0.513299	0.495209
map01501	Human Diseases	Drug resistance: antimicrobial	beta-Lactam resistance	oprD	oprD; imipenem/basic amino acid-specific outer membrane pore	0.356657	0.0442871	0.959801	1.07176	0.095155
map01501	Human Diseases	Drug resistance: antimicrobial	beta-Lactam resistance	adeR	adeR; two-component system, OmpR family, response regulator AdeR	0.520059	0.109264	0.778158	0.616929	0.120813
map01501	Human Diseases	Drug resistance: antimicrobial	beta-Lactam resistance	adeB	adeB; multidrug efflux pump	0.405231	0.0581998	0.68858	0.561429	0.0311484
map01501	Human Diseases	Drug resistance: antimicrobial	beta-Lactam resistance	adeS	adeS; two-component system, OmpR family, sensor histidine kinase AdeS	0.470132	0.0524337	0.686283	0.572326	0.057369
map01502	Human Diseases	Drug resistance: antimicrobial	Vancomycin resistance	vanRC, vanRE, vanRG	vanRC, vanRE, vanRG; two-component system, OmpR family, response regulator VanR	0.48446	3.65985	0.673757	0.0923979	0.307912
map01502	Human Diseases	Drug resistance: antimicrobial	Vancomycin resistance	vanSC, vanSE, vanSG	vanSC, vanSE, vanSG; two-component system, OmpR family, sensor histidine kinase VanS	0.466497	3.39175	0.660846	0.0821875	0.324222
map01501	Human Diseases	Drug resistance: antimicrobial	beta-Lactam resistance	blaACT_MIR	blaACT_MIR; beta-lactamase class C ACT/MIR	0.409938	0.0869297	0.630107	0.656062	0.00952067
map01501	Human Diseases	Drug resistance: antimicrobial	beta-Lactam resistance	adeN	adeN; TetR/AcrR family transcriptional regulator, repressor of the adeIJK operon	0.0625123	0.00122638	0.575144	0.333251	0.0932868
map01501	Human Diseases	Drug resistance: antimicrobial	beta-Lactam resistance	blaI	blaI; BlaI family transcriptional regulator, penicillinase repressor	1.43525	4.08194	0.462571	0.396488	1.48948
map01501	Human Diseases	Drug resistance: antimicrobial	beta-Lactam resistance	adeC	adeC; outer membrane protein, multidrug efflux system	0.089331	0.00121216	0.443233	0.284617	0.0856014
map01502	Human Diseases	Drug resistance: antimicrobial	Vancomycin resistance	vanW	vanW; vancomycin resistance protein VanW	0.598292	2.26219	0.358508	0.212997	0.154074
map01501	Human Diseases	Drug resistance: antimicrobial	beta-Lactam resistance	adeA	adeA; membrane fusion protein, multidrug efflux system	0.114415	0.0130174	0.27538	0.195459	0.0200422
map01502	Human Diseases	Drug resistance: antimicrobial	Vancomycin resistance	vanSAc	vanSAc; two-component system, OmpR family, sensor histidine kinase VanS	0.294715	0.024691	0.253885	0.775954	0.241451
map01501	Human Diseases	Drug resistance: antimicrobial	beta-Lactam resistance	bcrA	bcrA; bacitracin transport system ATP-binding protein	0.563431	2.99916	0.173135	0.0611192	0.0486105
map01501	Human Diseases	Drug resistance: antimicrobial	beta-Lactam resistance	bcrB	bcrB; bacitracin transport system permease protein	0.605821	3.7776	0.161983	0.0364148	0.0391982
map01502	Human Diseases	Drug resistance: antimicrobial	Vancomycin resistance	vanRB, vanR, vanRD	vanRB, vanR, vanRD; two-component system, OmpR family, response regulator VanR	0.594504	1.47439	0.156559	2.62283	0.516236
map01502	Human Diseases	Drug resistance: antimicrobial	Vancomycin resistance	vanRAc	vanRAc; two-component system, OmpR family, response regulator VanR	0.736865	0.0150863	0.147679	1.41374	0.171762
map01501	Human Diseases	Drug resistance: antimicrobial	beta-Lactam resistance	acrR	acrR; TetR/AcrR family transcriptional regulator, multidrug resistance operon repressor	0.0163239	0.0128255	0.132206	0.0981927	0.0569301
map01502	Human Diseases	Drug resistance: antimicrobial	Vancomycin resistance	vanT	vanT; serine/alanine racemase	0.122267	0.946767	0.129291	0.0391028	0.0502377
map01501	Human Diseases	Drug resistance: antimicrobial	beta-Lactam resistance	blaZ	blaZ; beta-lactamase class A BlaZ	0.663192	0.829235	0.113449	0.0621082	0.00720049
map01501	Human Diseases	Drug resistance: antimicrobial	beta-Lactam resistance	graR	graR; two-component system, OmpR family, response regulator protein GraR	0.637597	0.830269	0.11289	0.0621782	0.00741121
map01501	Human Diseases	Drug resistance: antimicrobial	beta-Lactam resistance	blaOXA-229	blaOXA-229; beta-lactamase class D OXA-229	0.00227295	0	0.106162	0.099672	0.00186452
map01502	Human Diseases	Drug resistance: antimicrobial	Vancomycin resistance	vanSB, vanS, vanSD	vanSB, vanS, vanSD; two-component system, OmpR family, sensor histidine kinase VanS	0.528495	0.394746	0.071381	0.0762795	0.0338046
map01501	Human Diseases	Drug resistance: antimicrobial	beta-Lactam resistance	blaCTX-M	blaCTX-M; beta-lactamase class A CTX-M	0.000162206	0	0.0618217	0.00699112	0
map01501	Human Diseases	Drug resistance: antimicrobial	beta-Lactam resistance	nalD	nalD; TetR/AcrR family transcriptional regulator, repressor of the mexAB-oprM multidrug resistance operon	0.0474499	4.26568e-05	0.0346036	0.0210197	0.0594531
map01501	Human Diseases	Drug resistance: antimicrobial	beta-Lactam resistance	mecA	mecA; penicillin-binding protein 2 prime	0.152632	0.00303816	0.0217281	0.0217842	0.000277251
map01501	Human Diseases	Drug resistance: antimicrobial	beta-Lactam resistance	nylA	nylA; 6-aminohexanoate-cyclic-dimer hydrolase	0.00519989	0	0.0184477	0.0849172	0.111277
map01502	Human Diseases	Drug resistance: antimicrobial	Vancomycin resistance	vanH	vanH; D-specific alpha-keto acid dehydrogenase	0.0804572	0.00966147	0.0150985	1.37102	0.0890878
map01501	Human Diseases	Drug resistance: antimicrobial	beta-Lactam resistance	mexX, amrA	mexX, amrA; membrane fusion protein, multidrug efflux system	0.00800595	0.149087	0.0150753	0.164497	0.0069493
map01501	Human Diseases	Drug resistance: antimicrobial	beta-Lactam resistance	mexY, amrB	mexY, amrB; multidrug efflux pump	0.00800595	0.149087	0.0150753	0.164497	0.00723695
map01501	Human Diseases	Drug resistance: antimicrobial	beta-Lactam resistance	blaIMP	blaIMP; metallo-beta-lactamase class B IMP	0.000103316	0	0.0142198	0.00435883	0.00646675
map01501	Human Diseases	Drug resistance: antimicrobial	beta-Lactam resistance	braR, bceR	braR, bceR; two-component system, OmpR family, response regulator protein BraR/BceR	0.00891926	0.0609589	0.0140395	0.0033707	0.083457
map01501	Human Diseases	Drug resistance: antimicrobial	beta-Lactam resistance	porB	K18133, porB; major outer membrane protein P.IB	0	0	0.00882304	0.00199946	0.000443602
map01501	Human Diseases	Drug resistance: antimicrobial	beta-Lactam resistance	mexZ	mexZ; TetR/AcrR family transcriptional regulator, mexXY operon repressor	0.00504491	0.0129037	0.00878694	0.0102324	0.00129379
map01501	Human Diseases	Drug resistance: antimicrobial	beta-Lactam resistance	blaOXA-23	blaOXA-23; beta-lactamase class D OXA-23	0.0267681	0	0.0043763	0.00502615	0.000374289
map01501	Human Diseases	Drug resistance: antimicrobial	beta-Lactam resistance	braS, bceS	braS, bceS; two-component system, OmpR family, sensor histidine kinase BraS/BceS	0.0385709	0.0623951	0.0043706	0.00161117	0.0751257
map01502	Human Diseases	Drug resistance: antimicrobial	Vancomycin resistance	vanK	vanK; vancomycin resistance protein VanK	0.0492817	4.26568e-05	0.0020951	0.0029982	0.0557067
map01501	Human Diseases	Drug resistance: antimicrobial	beta-Lactam resistance	blaOXA-51	blaOXA-51; beta-lactamase class D OXA-51	0.00369251	0	0.00100427	0.00104562	4.57465e-06
map01501	Human Diseases	Drug resistance: antimicrobial	beta-Lactam resistance	blaOXA-63	blaOXA-63; beta-lactamase class D OXA-63	0.00320279	0.445891	0.000324593	9.99732e-06	0
map01501	Human Diseases	Drug resistance: antimicrobial	beta-Lactam resistance	blaOXA-1	blaOXA-1; beta-lactamase class D OXA-1	0	0	0.000226232	0.0398993	0.00138626
map01501	Human Diseases	Drug resistance: antimicrobial	beta-Lactam resistance	mexR	mexR; MarR family transcriptional regulator, repressor of the mexAB-oprM multidrug resistance operon	0.0125787	0	6.30498e-05	0.000192448	0.000609953
map01501	Human Diseases	Drug resistance: antimicrobial	beta-Lactam resistance	nalC	nalC; TetR/AcrR family transcriptional regulator, transcriptional repressor NalC	0.00049075	0.0911433	6.30498e-05	0.000182451	0.000554503
map01501	Human Diseases	Drug resistance: antimicrobial	beta-Lactam resistance	ARD1	ARD1; D-arabinitol dehydrogenase (NADP+)	0.0330611	0	4.91808e-05	0.0014907	0.0019592
map01502	Human Diseases	Drug resistance: antimicrobial	Vancomycin resistance	carBb	carBb; 2'-aminobiphenyl-2,3-diol 1,2-dioxygenase, large subunit	0.0106415	0	9.83616e-06	0	0.00042974
map01501	Human Diseases	Drug resistance: antimicrobial	beta-Lactam resistance	blaOXA-24	blaOXA-24; beta-lactamase class D OXA-24	6.81885e-05	0	0	0	0
map01501	Human Diseases	Drug resistance: antimicrobial	beta-Lactam resistance	blaCARB-1	blaCARB-1; beta-lactamase class A CARB-1	0	0	0	0	0.000388152

## Sheet: KEGG Resistance Pathways Abund.
Pathway_ID	Group_Name	Sub_Group	Pathway_Name	Genes	Description	Feed	Chicken_Gut	Droppings	Fish_Intestine	Sediment
map01502	Human Diseases	Drug resistance: antimicrobial	Vancomycin resistance	vanX	zinc D-Ala-D-Ala dipeptidase	105711	319361	1.22719e+06	1312637	562473
map01502	Human Diseases	Drug resistance: antimicrobial	Vancomycin resistance	vanW	vancomycin resistance protein VanW	5790.9	159097	36448	21305.5	11114.4
map01502	Human Diseases	Drug resistance: antimicrobial	Vancomycin resistance	vanT	serine/alanine racemase	1183.43	66585	13144.5	3911.33	3623.98
map01502	Human Diseases	Drug resistance: antimicrobial	Vancomycin resistance	vanSC, vanSE, vanSG	two-component system, OmpR family, sensor histidine kinase VanS	4515.25	238538	67185.3	8220.96	23388.3
map01502	Human Diseases	Drug resistance: antimicrobial	Vancomycin resistance	vanSB, vanS, vanSD	two-component system, OmpR family, sensor histidine kinase VanS	5115.33	27762	7257	7630	2438.55
map01502	Human Diseases	Drug resistance: antimicrobial	Vancomycin resistance	vanSAc	two-component system, OmpR family, sensor histidine kinase VanS	2852.56	1736.49	25811.4	77616.2	17417.5
map01502	Human Diseases	Drug resistance: antimicrobial	Vancomycin resistance	vanRC, vanRE, vanRG	two-component system, OmpR family, response regulator VanR	4689.12	257393	68498	9242.27	22211.8
map01502	Human Diseases	Drug resistance: antimicrobial	Vancomycin resistance	vanRB, vanR, vanRD	two-component system, OmpR family, response regulator VanR	5754.24	103692	15916.7	262354	37239.6
map01502	Human Diseases	Drug resistance: antimicrobial	Vancomycin resistance	vanRAc	two-component system, OmpR family, response regulator VanR	7132.16	1061	15013.9	141412	12390.3
map01502	Human Diseases	Drug resistance: antimicrobial	Vancomycin resistance	vanK	vancomycin resistance protein VanK	477	3	213	299.9	4018.5
map01502	Human Diseases	Drug resistance: antimicrobial	Vancomycin resistance	vanJ	vancomycin resistance protein VanJ	37581.5	8166.82	183346	68400.2	23019.7
map01502	Human Diseases	Drug resistance: antimicrobial	Vancomycin resistance	vanH	D-specific alpha-keto acid dehydrogenase	778.75	679.48	1535	137139	6426.5
map01501	Human Diseases	Drug resistance: antimicrobial	beta-Lactam resistance	porB	major outer membrane protein P.IB	0	0	897	200	32
map01501	Human Diseases	Drug resistance: antimicrobial	beta-Lactam resistance	oprM, emhC, ttgC, cusC, adeK, smeF, mtrE, cmeC, gesC	outer membrane protein, multidrug efflux system	13622	505459	409132	336308	562886
map01501	Human Diseases	Drug resistance: antimicrobial	beta-Lactam resistance	oprD	imipenem/basic amino acid-specific outer membrane pore	3452.1	3114.66	97578.8	107205	6864.17
map01501	Human Diseases	Drug resistance: antimicrobial	beta-Lactam resistance	nylA	6-aminohexanoate-cyclic-dimer hydrolase	50.33	0	1875.5	8494	8027.17
map01501	Human Diseases	Drug resistance: antimicrobial	beta-Lactam resistance	nalD	TetR/AcrR family transcriptional regulator, repressor of the mexAB-oprM multidrug resistance operon	459.27	3	3518	2102.53	4288.75
map01501	Human Diseases	Drug resistance: antimicrobial	beta-Lactam resistance	nalC	TetR/AcrR family transcriptional regulator, transcriptional repressor NalC	4.75	6410	6.41	18.25	40
map01501	Human Diseases	Drug resistance: antimicrobial	beta-Lactam resistance	mexZ	TetR/AcrR family transcriptional regulator, mexXY operon repressor	48.83	907.5	893.33	1023.51	93.33
map01501	Human Diseases	Drug resistance: antimicrobial	beta-Lactam resistance	mexY, amrB	multidrug efflux pump	77.49	10485.1	1532.64	16454.1	522.05
map01501	Human Diseases	Drug resistance: antimicrobial	beta-Lactam resistance	mexX, amrA	membrane fusion protein, multidrug efflux system	77.49	10485.1	1532.64	16454.1	501.3
map01501	Human Diseases	Drug resistance: antimicrobial	beta-Lactam resistance	mexR	MarR family transcriptional regulator, repressor of the mexAB-oprM multidrug resistance operon	121.75	0	6.41	19.25	44
map01501	Human Diseases	Drug resistance: antimicrobial	beta-Lactam resistance	mecA	penicillin-binding protein 2 prime	1477.33	213.67	2209	2179	20
map01502	Human Diseases	Drug resistance: antimicrobial	Vancomycin resistance	mdlA, smdA	ATP-binding cassette, subfamily B, multidrug efflux pump	6819.68	9819.15	152672	133078	17697.6
map01501	Human Diseases	Drug resistance: antimicrobial	beta-Lactam resistance	graR	two-component system, OmpR family, response regulator protein GraR	6171.34	58391.8	11477.1	6219.49	534.62
map01501	Human Diseases	Drug resistance: antimicrobial	beta-Lactam resistance	ccrA	crotonyl-CoA reductase	31422.5	16173.8	114950	51343.6	35722.8
map01502	Human Diseases	Drug resistance: antimicrobial	Vancomycin resistance	carBb	2'-aminobiphenyl-2,3-diol 1,2-dioxygenase, large subunit	103	0	1	0	31
map01501	Human Diseases	Drug resistance: antimicrobial	beta-Lactam resistance	braS, bceS	two-component system, OmpR family, sensor histidine kinase BraS/BceS	373.33	4388.17	444.34	161.16	5419.32
map01501	Human Diseases	Drug resistance: antimicrobial	beta-Lactam resistance	braR, bceR	two-component system, OmpR family, response regulator protein BraR/BceR	86.33	4287.17	1427.34	337.16	6020.31
map01501	Human Diseases	Drug resistance: antimicrobial	beta-Lactam resistance	blaZ	beta-lactamase class A BlaZ	6419.07	58319.1	11533.9	6212.49	519.42
map01501	Human Diseases	Drug resistance: antimicrobial	beta-Lactam resistance	blaOXA-63	beta-lactamase class D OXA-63	31	31359	33	1	0
map01501	Human Diseases	Drug resistance: antimicrobial	beta-Lactam resistance	blaOXA-51	beta-lactamase class D OXA-51	35.74	0	102.1	104.59	0.33
map01501	Human Diseases	Drug resistance: antimicrobial	beta-Lactam resistance	blaOXA-24	beta-lactamase class D OXA-24	0.66	0	0	0	0
map01501	Human Diseases	Drug resistance: antimicrobial	beta-Lactam resistance	blaOXA-23	beta-lactamase class D OXA-23	259.09	0	444.92	502.75	27
map01501	Human Diseases	Drug resistance: antimicrobial	beta-Lactam resistance	blaOXA-229	beta-lactamase class D OXA-229	22	0	10793	9969.87	134.5
map01501	Human Diseases	Drug resistance: antimicrobial	beta-Lactam resistance	blaOXA-1	beta-lactamase class D OXA-1	0	0	23	3991	100
map01501	Human Diseases	Drug resistance: antimicrobial	beta-Lactam resistance	blaIMP	metallo-beta-lactamase class B IMP	1	0	1445.67	436	466.49
map01501	Human Diseases	Drug resistance: antimicrobial	beta-Lactam resistance	blaI	BlaI family transcriptional regulator, penicillinase repressor	13891.9	287078	47027.6	39659.5	107446
map01501	Human Diseases	Drug resistance: antimicrobial	beta-Lactam resistance	blaCTX-M	beta-lactamase class A CTX-M	1.57	0	6285.15	699.3	0
map01501	Human Diseases	Drug resistance: antimicrobial	beta-Lactam resistance	blaCARB-1	beta-lactamase class A CARB-1	0	0	0	0	28
map01501	Human Diseases	Drug resistance: antimicrobial	beta-Lactam resistance	blaACT_MIR	beta-lactamase class C ACT/MIR	3967.81	6113.66	64060.2	65623.8	686.79
map01501	Human Diseases	Drug resistance: antimicrobial	beta-Lactam resistance	bcrC	undecaprenyl-diphosphatase	571059	2.18259e+06	3.55829e+06	2.92375e+06	1.78033e+06
map01501	Human Diseases	Drug resistance: antimicrobial	beta-Lactam resistance	bcrB	bacitracin transport system permease protein	5863.78	265674	16468.1	3642.46	2827.63
map01501	Human Diseases	Drug resistance: antimicrobial	beta-Lactam resistance	bcrA	bacitracin transport system ATP-binding protein	5453.48	210927	17601.9	6113.56	3506.6
map01501	Human Diseases	Drug resistance: antimicrobial	beta-Lactam resistance	ARD1	D-arabinitol dehydrogenase (NADP+)	320	0	5	149.11	141.33
map01501	Human Diseases	Drug resistance: antimicrobial	beta-Lactam resistance	adeS	two-component system, OmpR family, sensor histidine kinase AdeS	4550.43	3687.6	69771.5	57248	4138.41
map01501	Human Diseases	Drug resistance: antimicrobial	beta-Lactam resistance	adeR	two-component system, OmpR family, response regulator AdeR	5033.68	7684.43	79111.9	61709.5	8715.05
map01501	Human Diseases	Drug resistance: antimicrobial	beta-Lactam resistance	adeN	TetR/AcrR family transcriptional regulator, repressor of the adeIJK operon	605.06	86.25	58472.5	33334	6729.4
map01501	Human Diseases	Drug resistance: antimicrobial	beta-Lactam resistance	adeC	outer membrane protein, multidrug efflux system	864.64	85.25	45061.5	28469.3	6175
map01501	Human Diseases	Drug resistance: antimicrobial	beta-Lactam resistance	adeB	multidrug efflux pump	3922.25	4093.12	70005	56158	2246.94
map01501	Human Diseases	Drug resistance: antimicrobial	beta-Lactam resistance	adeA	membrane fusion protein, multidrug efflux system	1107.43	915.5	27996.7	19551.2	1445.78
map01501	Human Diseases	Drug resistance: antimicrobial	beta-Lactam resistance	acrR	TetR/AcrR family transcriptional regulator, multidrug resistance operon repressor	158	902	13440.8	9821.9	4106.75
map01501	Human Diseases	Drug resistance: antimicrobial	beta-Lactam resistance	acrB, mexB, adeJ, smeE, mtrD, cmeB	multidrug efflux pump	34625.2	576729	1.01772e+06	1.36836e+06	1.38854e+06
map01501	Human Diseases	Drug resistance: antimicrobial	beta-Lactam resistance	acrA, mexA, adeI, smeD, mtrC, cmeA	membrane fusion protein, multidrug efflux system	63763.4	1.58242e+06	2.58916e+06	2.57541e+06	2.52085e+06

## Sheet: Sheet1
S1	S2	CorValue
Helicobacter	Lactobacillus	1
Oscillospira	Lactobacillus	1
Methylocaldum	Candidatus	1
Lactobacillus	Helicobacter	1
Oscillospira	Helicobacter	1
Leuconostoc	Acinetobacter	1
Brachybacterium	Acinetobacter	1
Enterobacter	Acinetobacter	1
Erwinia	Acinetobacter	1
Luteolibacter	Synechococcus	1
Geobacter	Synechococcus	1
Acinetobacter	Leuconostoc	1
Brachybacterium	Leuconostoc	1
Enterobacter	Leuconostoc	1
Erwinia	Leuconostoc	1
Mycobacterium	Planctomyces	1
Acinetobacter	Brachybacterium	1
Leuconostoc	Brachybacterium	1
Enterobacter	Brachybacterium	1
Erwinia	Brachybacterium	1
Lactobacillus	Oscillospira	1
Helicobacter	Oscillospira	1
Acinetobacter	Enterobacter	1
Leuconostoc	Enterobacter	1
Brachybacterium	Enterobacter	1
Erwinia	Enterobacter	1
Enterococcus	Ruminococcus	1
Faecalibacterium	Ruminococcus	1
Campylobacter	Ruminococcus	1
Ruminococcus	Enterococcus	1
Faecalibacterium	Enterococcus	1
Campylobacter	Enterococcus	1
Candidatus	Methylocaldum	1
Synechococcus	Luteolibacter	1
Geobacter	Luteolibacter	1
Ruminococcus	Faecalibacterium	1
Enterococcus	Faecalibacterium	1
Campylobacter	Faecalibacterium	1
Exiguobacterium	Pseudomonas	1
Acinetobacter	Erwinia	1
Leuconostoc	Erwinia	1
Brachybacterium	Erwinia	1
Enterobacter	Erwinia	1
Caldilinea	Gemmata	1
Methylosinus	Dechloromonas	1
Synechococcus	Geobacter	1
Luteolibacter	Geobacter	1
Dechloromonas	Methylosinus	1
Ruminococcus	Campylobacter	1
Enterococcus	Campylobacter	1
Faecalibacterium	Campylobacter	1
Cetobacterium	planctomycete	1
planctomycete	Cetobacterium	1
Pseudomonas	Exiguobacterium	1
Planctomyces	Mycobacterium	1
Gemmata	Caldilinea	1
Dechloromonas	Synechococcus	0.974679
Methylosinus	Synechococcus	0.974679
Dechloromonas	Luteolibacter	0.974679
Methylosinus	Luteolibacter	0.974679
Dechloromonas	Gemmata	0.974679
Methylosinus	Gemmata	0.974679
Synechococcus	Dechloromonas	0.974679
Luteolibacter	Dechloromonas	0.974679
Gemmata	Dechloromonas	0.974679
Geobacter	Dechloromonas	0.974679
Caldilinea	Dechloromonas	0.974679
Dechloromonas	Geobacter	0.974679
Methylosinus	Geobacter	0.974679
Synechococcus	Methylosinus	0.974679
Luteolibacter	Methylosinus	0.974679
Gemmata	Methylosinus	0.974679
Geobacter	Methylosinus	0.974679
Caldilinea	Methylosinus	0.974679
Dechloromonas	Caldilinea	0.974679
Methylosinus	Caldilinea	0.974679
Ruminococcus	Lactobacillus	0.9
Enterococcus	Lactobacillus	0.9
Faecalibacterium	Lactobacillus	0.9
Barnesiella	Lactobacillus	0.9
Alistipes	Lactobacillus	0.9
Campylobacter	Lactobacillus	0.9
Sphingobacterium	Weissella	0.9
Brevibacterium	Weissella	0.9
Parabacteroides	Bacteroides	0.9
Synechococcus	Candidatus	0.9
Luteolibacter	Candidatus	0.9
Geobacter	Candidatus	0.9
Epulopiscium	Candidatus	0.9
Ruminococcus	Helicobacter	0.9
Enterococcus	Helicobacter	0.9
Faecalibacterium	Helicobacter	0.9
Barnesiella	Helicobacter	0.9
Alistipes	Helicobacter	0.9
Campylobacter	Helicobacter	0.9
Turicibacter	Clostridium	0.9
Epulopiscium	Clostridium	0.9
Lactococcus	Acinetobacter	0.9
Sphingobacterium	Acinetobacter	0.9
Pseudomonas	Acinetobacter	0.9
Exiguobacterium	Acinetobacter	0.9
Candidatus	Synechococcus	0.9
Methylocaldum	Synechococcus	0.9
Gemmata	Synechococcus	0.9
planctomycete	Synechococcus	0.9
Cetobacterium	Synechococcus	0.9
Caldilinea	Synechococcus	0.9
Lactococcus	Leuconostoc	0.9
Sphingobacterium	Leuconostoc	0.9
Pseudomonas	Leuconostoc	0.9
Exiguobacterium	Leuconostoc	0.9
Gemmata	Planctomyces	0.9
Caldilinea	Planctomyces	0.9
Alistipes	Phascolarctobacterium	0.9
Lactococcus	Brachybacterium	0.9
Sphingobacterium	Brachybacterium	0.9
Pseudomonas	Brachybacterium	0.9
Exiguobacterium	Brachybacterium	0.9
Acinetobacter	Lactococcus	0.9
Leuconostoc	Lactococcus	0.9
Brachybacterium	Lactococcus	0.9
Enterobacter	Lactococcus	0.9
Erwinia	Lactococcus	0.9
Ruminococcus	Oscillospira	0.9
Enterococcus	Oscillospira	0.9
Faecalibacterium	Oscillospira	0.9
Barnesiella	Oscillospira	0.9
Alistipes	Oscillospira	0.9
Campylobacter	Oscillospira	0.9
Lactococcus	Enterobacter	0.9
Sphingobacterium	Enterobacter	0.9
Pseudomonas	Enterobacter	0.9
Exiguobacterium	Enterobacter	0.9
Lactobacillus	Ruminococcus	0.9
Helicobacter	Ruminococcus	0.9
Oscillospira	Ruminococcus	0.9
Megamonas	Ruminococcus	0.9
Weissella	Sphingobacterium	0.9
Acinetobacter	Sphingobacterium	0.9
Leuconostoc	Sphingobacterium	0.9
Brachybacterium	Sphingobacterium	0.9
Enterobacter	Sphingobacterium	0.9
Prevotella	Sphingobacterium	0.9
Erwinia	Sphingobacterium	0.9
Lactobacillus	Enterococcus	0.9
Helicobacter	Enterococcus	0.9
Oscillospira	Enterococcus	0.9
Megamonas	Enterococcus	0.9
Megamonas	Staphylococcus	0.9
Sphingobacterium	Prevotella	0.9
Turicibacter	Akkermansia	0.9
Epulopiscium	Akkermansia	0.9
Synechococcus	Methylocaldum	0.9
Luteolibacter	Methylocaldum	0.9
Geobacter	Methylocaldum	0.9
Epulopiscium	Methylocaldum	0.9
Candidatus	Luteolibacter	0.9
Methylocaldum	Luteolibacter	0.9
Gemmata	Luteolibacter	0.9
planctomycete	Luteolibacter	0.9
Cetobacterium	Luteolibacter	0.9
Caldilinea	Luteolibacter	0.9
Bacteroides	Parabacteroides	0.9
Alistipes	Parabacteroides	0.9
Lactobacillus	Faecalibacterium	0.9
Helicobacter	Faecalibacterium	0.9
Oscillospira	Faecalibacterium	0.9
Megamonas	Faecalibacterium	0.9
Acinetobacter	Pseudomonas	0.9
Leuconostoc	Pseudomonas	0.9
Brachybacterium	Pseudomonas	0.9
Enterobacter	Pseudomonas	0.9
Erwinia	Pseudomonas	0.9
Aeromonas	Pseudomonas	0.9
Lactococcus	Erwinia	0.9
Sphingobacterium	Erwinia	0.9
Pseudomonas	Erwinia	0.9
Exiguobacterium	Erwinia	0.9
Clostridium	Turicibacter	0.9
Akkermansia	Turicibacter	0.9
Synechococcus	Gemmata	0.9
Planctomyces	Gemmata	0.9
Luteolibacter	Gemmata	0.9
Geobacter	Gemmata	0.9
Mycobacterium	Gemmata	0.9
Weissella	Brevibacterium	0.9
Pseudomonas	Aeromonas	0.9
Exiguobacterium	Aeromonas	0.9
Lactobacillus	Barnesiella	0.9
Helicobacter	Barnesiella	0.9
Oscillospira	Barnesiella	0.9
Shigella	Barnesiella	0.9
Lactobacillus	Alistipes	0.9
Helicobacter	Alistipes	0.9
Phascolarctobacterium	Alistipes	0.9
Oscillospira	Alistipes	0.9
Parabacteroides	Alistipes	0.9
Barnesiella	Shigella	0.9
Candidatus	Geobacter	0.9
Methylocaldum	Geobacter	0.9
Gemmata	Geobacter	0.9
planctomycete	Geobacter	0.9
Cetobacterium	Geobacter	0.9
Caldilinea	Geobacter	0.9
Candidatus	Epulopiscium	0.9
Clostridium	Epulopiscium	0.9
Akkermansia	Epulopiscium	0.9
Methylocaldum	Epulopiscium	0.9
planctomycete	Epulopiscium	0.9
Cetobacterium	Epulopiscium	0.9
Lactobacillus	Campylobacter	0.9
Helicobacter	Campylobacter	0.9
Oscillospira	Campylobacter	0.9
Megamonas	Campylobacter	0.9
Synechococcus	planctomycete	0.9
Luteolibacter	planctomycete	0.9
Geobacter	planctomycete	0.9
Epulopiscium	planctomycete	0.9
Synechococcus	Cetobacterium	0.9
Luteolibacter	Cetobacterium	0.9
Geobacter	Cetobacterium	0.9
Epulopiscium	Cetobacterium	0.9
Acinetobacter	Exiguobacterium	0.9
Leuconostoc	Exiguobacterium	0.9
Brachybacterium	Exiguobacterium	0.9
Enterobacter	Exiguobacterium	0.9
Erwinia	Exiguobacterium	0.9
Aeromonas	Exiguobacterium	0.9
Ruminococcus	Megamonas	0.9
Enterococcus	Megamonas	0.9
Staphylococcus	Megamonas	0.9
Faecalibacterium	Megamonas	0.9
Campylobacter	Megamonas	0.9
Gemmata	Mycobacterium	0.9
Caldilinea	Mycobacterium	0.9
Synechococcus	Caldilinea	0.9
Planctomyces	Caldilinea	0.9
Luteolibacter	Caldilinea	0.9
Geobacter	Caldilinea	0.9
Mycobacterium	Caldilinea	0.9
Planctomyces	Lactobacillus	-0.9
Mycobacterium	Lactobacillus	-0.9
Anaerolinea	Bacteroides	-0.9
Ruminococcus	Candidatus	-0.9
Enterococcus	Candidatus	-0.9
Staphylococcus	Candidatus	-0.9
Faecalibacterium	Candidatus	-0.9
Campylobacter	Candidatus	-0.9
Planctomyces	Helicobacter	-0.9
Mycobacterium	Helicobacter	-0.9
Megamonas	Synechococcus	-0.9
Lactobacillus	Planctomyces	-0.9
Helicobacter	Planctomyces	-0.9
Phascolarctobacterium	Planctomyces	-0.9
Oscillospira	Planctomyces	-0.9
Parabacteroides	Planctomyces	-0.9
Planctomyces	Phascolarctobacterium	-0.9
Mycobacterium	Phascolarctobacterium	-0.9
Planctomyces	Oscillospira	-0.9
Mycobacterium	Oscillospira	-0.9
Turicibacter	Corynebacterium	-0.9
Epulopiscium	Corynebacterium	-0.9
Candidatus	Ruminococcus	-0.9
Methylocaldum	Ruminococcus	-0.9
Gemmata	Ruminococcus	-0.9
Aeromonas	Ruminococcus	-0.9
Caldilinea	Ruminococcus	-0.9
Candidatus	Enterococcus	-0.9
Methylocaldum	Enterococcus	-0.9
Gemmata	Enterococcus	-0.9
Aeromonas	Enterococcus	-0.9
Caldilinea	Enterococcus	-0.9
Candidatus	Staphylococcus	-0.9
Methylocaldum	Staphylococcus	-0.9
Gemmata	Staphylococcus	-0.9
planctomycete	Staphylococcus	-0.9
Cetobacterium	Staphylococcus	-0.9
Caldilinea	Staphylococcus	-0.9
Turicibacter	Prevotella	-0.9
Ruminococcus	Methylocaldum	-0.9
Enterococcus	Methylocaldum	-0.9
Staphylococcus	Methylocaldum	-0.9
Faecalibacterium	Methylocaldum	-0.9
Campylobacter	Methylocaldum	-0.9
Megamonas	Luteolibacter	-0.9
Planctomyces	Parabacteroides	-0.9
Bacillus	Parabacteroides	-0.9
Mycobacterium	Parabacteroides	-0.9
Candidatus	Faecalibacterium	-0.9
Methylocaldum	Faecalibacterium	-0.9
Gemmata	Faecalibacterium	-0.9
Aeromonas	Faecalibacterium	-0.9
Caldilinea	Faecalibacterium	-0.9
Parabacteroides	Bacillus	-0.9
Corynebacterium	Turicibacter	-0.9
Prevotella	Turicibacter	-0.9
Ruminococcus	Gemmata	-0.9
Enterococcus	Gemmata	-0.9
Staphylococcus	Gemmata	-0.9
Faecalibacterium	Gemmata	-0.9
Alistipes	Gemmata	-0.9
Campylobacter	Gemmata	-0.9
planctomycete	Brevibacterium	-0.9
Cetobacterium	Brevibacterium	-0.9
Ruminococcus	Aeromonas	-0.9
Enterococcus	Aeromonas	-0.9
Faecalibacterium	Aeromonas	-0.9
Campylobacter	Aeromonas	-0.9
Bacteroides	Anaerolinea	-0.9
Gemmata	Alistipes	-0.9
Caldilinea	Alistipes	-0.9
Megamonas	Geobacter	-0.9
Corynebacterium	Epulopiscium	-0.9
Megamonas	Epulopiscium	-0.9
Candidatus	Campylobacter	-0.9
Methylocaldum	Campylobacter	-0.9
Gemmata	Campylobacter	-0.9
Aeromonas	Campylobacter	-0.9
Caldilinea	Campylobacter	-0.9
Staphylococcus	planctomycete	-0.9
Brevibacterium	planctomycete	-0.9
Staphylococcus	Cetobacterium	-0.9
Brevibacterium	Cetobacterium	-0.9
Synechococcus	Megamonas	-0.9
Luteolibacter	Megamonas	-0.9
Geobacter	Megamonas	-0.9
Epulopiscium	Megamonas	-0.9
Lactobacillus	Mycobacterium	-0.9
Helicobacter	Mycobacterium	-0.9
Phascolarctobacterium	Mycobacterium	-0.9
Oscillospira	Mycobacterium	-0.9
Parabacteroides	Mycobacterium	-0.9
Ruminococcus	Caldilinea	-0.9
Enterococcus	Caldilinea	-0.9
Staphylococcus	Caldilinea	-0.9
Faecalibacterium	Caldilinea	-0.9
Alistipes	Caldilinea	-0.9
Campylobacter	Caldilinea	-0.9
Dechloromonas	Staphylococcus	-0.974679
Methylosinus	Staphylococcus	-0.974679
Staphylococcus	Dechloromonas	-0.974679
Staphylococcus	Methylosinus	-0.974679
Megamonas	Candidatus	-1
Staphylococcus	Synechococcus	-1
Alistipes	Planctomyces	-1
Akkermansia	Corynebacterium	-1
Synechococcus	Staphylococcus	-1
Luteolibacter	Staphylococcus	-1
Geobacter	Staphylococcus	-1
Corynebacterium	Akkermansia	-1
Megamonas	Methylocaldum	-1
Staphylococcus	Luteolibacter	-1
Planctomyces	Alistipes	-1
Mycobacterium	Alistipes	-1
Staphylococcus	Geobacter	-1
Candidatus	Megamonas	-1
Methylocaldum	Megamonas	-1
Alistipes	Mycobacterium	-1
